# Supplementary material for: Identifying candidate structured RNAs in CRISPR operons
Source: RNA Biol. 2022 May 1;19(1):678–85. doi: 10.1080/15476286.2022.2067714 (PMC9067536; doi:10.1080/15476286.2022.2067714)
Supplement: Supplemental Material [file KRNB_A_2067714_SM8925.zip]

Archive with 7 entries (7 files):
- TableS1_2.xls
- TableS1_RNABiology.xlsx
- alignments.txt
- all.cm.txt
- FileS1_2.pdf
- FileS1_RNABiology.tiff
- RNAfoldalignments.txt
