# Supplementary material for: Identifying candidate structured RNAs in CRISPR operons
Source: RNA Biol. 2022 May 1;19(1):678–85. doi: 10.1080/15476286.2022.2067714 (PMC9067536; doi:10.1080/15476286.2022.2067714)
Supplement: Supplemental Material [file KRNB_A_2067714_SM8925.zip › TableS1_2.xls]

## Sheet: BasicStats
Structure	Length	#TimesFound	RNAPhylo_pscore	#CovaryingBases	Average_kmersmapped	Domain	Phyla	Class	Order	Family	Genus	Species	Ecosystem1	Ecosystem2	Ecosystem3	Ecosystem4	Ecosystem5	Category	Palindromic?	Subtype
CRISPRCas_1	80	5	10.16	2	84.35	5_Bacteria	5_Aquificae	5_Aquificae	5_Aquificales	5_Aquificaceae	5_Thermocrinis	5_Thermocrinis:sp.:GBS	5_Environmental	5_Aquatic	5_Hot_(42-90C)	5_Thermal_springs	1_Sediment,4_Unclassified	direct_repeat	no	5_Unknown
CRISPRCas_2	60	11	19.25	2	2.16006	11_Bacteria	11_Proteobacteria	11_Deltaproteobacteria	1_Desulfovibrionales,10_Desulfobacterales	1_Desulfovibrionaceae,10_Desulfobulbaceae	1_Desulfovibrio,8_Desulfobulbus,2_NA	1_Desulfobulbaceae:bacterium,4_Desulfobulbus:propionicus:DSM:2032,1_Desulfovibrio:desulfuricans:ND132,1_Desulfobulbaceae:bacterium:BRH,2_Desulfobulbus:sp.:Tol-SR,2_Desulfobulbus:elongatus:DSM:2908	11_Engineered	11_Bioremediation	11_Tetrachloroethylene	11_Tetrachloroethylene_and_derivatives	11_Unclassified	coding	no	11_I-C
CRISPRCas_3	91	33	12	3	3.8747	2_Bacteria,19_Archaea	1_Proteobacteria,1_Acidobacteria,19_Euryarchaeota	1_Deltaproteobacteria,1_Acidobacteriia,2_Thermoplasmata,17_Methanomicrobia	1_Acidobacteriales,4_Methanomicrobiales,1_NA,1_Syntrophobacterales,13_Methanosarcinales,1_Thermoplasmatales	13_Methanotrichaceae,4_Methanomicrobiaceae,2_NA,1_Acidobacteriaceae,1_Syntrophaceae	1_Acidobacterium,3_NA,1_Smithella,3_Methanoculleus,13_Methanothrix	1_Methanosaeta:sp.:UBA204,1_Acidobacterium:ailaaui,1_Methanoculleus,2_Methanosaeta:sp.:UBA332,1_Thermoplasmatales:archaeon:ex4484,1_Methanosaeta:sp.:UBA458,1_Thermoplasmata:archaeon:HGW-Thermoplasmata-1,2_Methanoculleus:marisnigri,9_Methanosaeta:harundinacea,1_Smithella:sp.:M82,1_Methanoculleus:sp.:UBA430	17_Engineered,16_Environmental	1_Wastewater,12_Bioremediation,1_Bioreactor,3_Aquatic,13_Terrestrial,2_Lab_enrichment,1_Built_environment	1_Hydrothermal_vents,2_Wetlands,3_Wastewater,11_Unclassified,1_Groundwater,9_Tetrachloroethylene,2_Anaerobic_media,2_Aquifer,2_Petrochemical	1_Tailings_pond,2_Deep_subsurface,3_Terephthalate,1_Industrial_wastewater,2_Defined_media,1_Marine,9_Tetrachloroethylene_and_derivatives,2_Oil_reservoir,9_Soil,2_Freshwater,1_Anaerobic	1_Wastewater,29_Unclassified,1_Permafrost,1_Bioreactor,1_Sediment	coding	no	32_I-G,1_Hybrid(I-G,III-A)
CRISPRCas_4	49	77	16.52	5	0.400613	77_Bacteria	36_Proteobacteria,41_Firmicutes	36_Alphaproteobacteria,41_Clostridia	41_Clostridiales,36_Rhodobacterales	36_Hyphomonadaceae,41_Catabacteriaceae	36_Hyphomonas,41_Catabacter	41_Catabacter:sp.:UBA5394,36_Hyphomonas:polymorpha:PS728	77_Engineered	77_Bioreactor	77_Unclassified	77_Anaerobic	77_Unclassified	direct_repeat	yes	149_I-C
CRISPRCas_5	66	7	15.44	1	14.1027	7_Bacteria	7_Spirochaetes	7_Spirochaetia	7_Spirochaetales	7_Spirochaetaceae	7_NA	7_Spirochaetaceae:bacterium:UBA5743	7_Engineered	4_Wastewater,3_Bioremediation	4_Petrochemical,1_Tetrachloroethylene,2_Wastewater	1_Tetrachloroethylene_and_derivatives,4_Industrial_wastewater,2_Terephthalate	7_Unclassified	coding	yes	6_I-C
CRISPRCas_6	57	6	12.5	1	0.363427	2_Bacteria	2_Actinobacteria	2_Actinobacteria	2_Corynebacteriales	2_Mycobacteriaceae	2_Mycobacterium	2_Mycobacterium:gordonae	6_Environmental	6_Terrestrial	6_Unclassified	6_Rock-dwelling_(endoliths)	6_Unclassified	coding	yes	6_I-E
CRISPRCas_7	89	14	18.89	4	14.749	1_NA,13_Bacteria	2_Proteobacteria,2_Acidobacteria,1_NA,9_Bacteroidetes	1_NA,2_Acidobacteriia,2_Deltaproteobacteria,9_Bacteroidia	2_Syntrophobacterales,9_Bacteroidales,2_Bryobacterales,1_NA	2_Syntrophaceae,12_NA	14_NA	2_Syntrophaceae:bacterium:UBA6078,2_Bryobacterales:bacterium,9_Bacteroidales:bacterium:Bact	12_Environmental,2_Engineered	12_Terrestrial,2_Wastewater	8_Unclassified,4_Peat,2_Petrochemical	2_Industrial_wastewater,12_Soil	14_Unclassified	coding	no	14_I-C
CRISPRCas_8	40	15	10.01	2	2.73479	4_Bacteria,1_NA,10_Archaea	1_NA,1_Acidobacteria,10_Euryarchaeota,3_Proteobacteria	1_NA,10_Methanomicrobia,3_Betaproteobacteria,1_Acidobacteriia	1_NA,3_Burkholderiales,1_Acidobacteriales,10_Methanomicrobiales	2_Comamonadaceae,1_Acidobacteriaceae,8_Methanomicrobiaceae,4_NA	2_Melaminivora,1_Methanoculleus,12_NA	1_Methanoculleus:sp.:UBA389,2_Melaminivora:sp.:SC2-9,1_Bacteria,1_Burkholderiales:bacterium:Ga0077547,2_Methanomicrobiales:archaeon:HGW-Methanomicrobiales-2,1_Acidobacteriaceae:bacterium,7_Methanoculleus	9_Engineered,6_Environmental	8_Bioreactor,6_Terrestrial,1_Wastewater	9_Unclassified,2_Peat,3_Wetlands,1_Petrochemical	5_Soil,8_Anaerobic,1_Industrial_wastewater,1_Oil_reservoir	3_Permafrost,12_Unclassified	coding	no	15_I-C
CRISPRCas_9	43	9	11.33	1	0.0125502	3_Bacteria	3_Nitrospirae	3_NA	3_NA	3_NA	3_NA	3_Nitrospirae:bacterium:RBG	9_Environmental	9_Aquatic	9_Saline	9_Non-marine_Saline_and_Alkaline	9_Unclassified	direct_repeat	no	6_Unknown,3_I-G
CRISPRCas_10	92	44	16.09	2	0.0182613	28_Bacteria	11_Proteobacteria,17_Actinobacteria	11_Deltaproteobacteria,17_Actinobacteria	16_Jiangellales,11_NA,1_Pseudonocardiales	16_Jiangellaceae,1_Pseudonocardiaceae,11_NA	1_Pseudonocardia,27_NA	16_Jiangella,1_Pseudonocardia:asaccharolytica:DSM:44247:=:NBRC:16224,11_Deltaproteobacteria:bacterium:UBA2385	44_Environmental	1_Terrestrial,43_Aquatic	1_Unclassified,43_Saline	1_Rock-dwelling_(endoliths),43_Non-marine_Saline_and_Alkaline	44_Unclassified	direct_repeat	yes	44_I-G
CRISPRCas_11	46	4	21.28	3	0.113651	4_Bacteria	4_Actinobacteria	4_Actinobacteria	4_Micromonosporales	4_Micromonosporaceae	4_Micromonospora	4_Micromonospora:coxensis	3_Host-associated,1_Environmental	1_Terrestrial,3_Plants	1_Drainage_basin,3_Rhizosphere	3_Roots,1_Soil	1_Bulk_soil,3_Soil	coding	no	5_I-E
CRISPRCas_12	43	5	10.07	1	1.00952	5_Bacteria	5_Actinobacteria	5_Actinobacteria	5_Pseudonocardiales	5_Pseudonocardiaceae	1_Actinokineospora,2_Saccharothrix,2_Amycolatopsis	1_Actinokineospora:cianjurensis,2_Saccharothrix:australiensis,2_Amycolatopsis:antarctica	5_Environmental	5_Terrestrial	5_Unclassified	5_Rock-dwelling_(endoliths)	5_Unclassified	direct_repeat	no	5_I-E
CRISPRCas_13	38	25	11.54	4	14.4898	23_Bacteria	23_Bacteroidetes	14_Bacteroidia,1_Cytophagia,8_NA	1_Cytophagales,5_Marinilabiliales,9_NA,8_Bacteroidales	2_Marinilabiliaceae,1_Tannerellaceae,2_Prolixibacteraceae,1_Marinifilaceae,1_Paludibacteraceae,11_NA,1_Cyclobacteriaceae,4_Porphyromonadaceae	1_Cyclobacterium,1_Labilibaculum,2_Marinilabilia,1_Paludibacter,1_Parabacteroides,15_NA,2_Sunxiuqinia	2_Bacteroidetes:bacterium:HGW-Bacteroidetes-4,1_Porphyromonas,1_Labilibaculum:filiforme,2_Bacteroidetes:bacterium:GWF2,1_Bacteroidetes:bacterium:GWB2,1_Marinilabilia:salmonicolor:JCM:21150,1_Marinilabilia:salmonicolor,2_Bacteroidetes:bacterium:41-46,1_Bacteroidia,1_Bacteroidales,2_Bacteroidales:bacterium:UBA2267,1_Paludibacter:sp.:UBA4071,3_Porphyromonadaceae:bacterium:KHP3R9,1_Cyclobacterium:lia…	2_Host-associated,7_Engineered,16_Environmental	2_Wastewater,4_Bioremediation,8_Aquatic,1_Built_environment,2_Arthropoda,8_Terrestrial	1_Near-boiling_(>90C),3_Petrochemical,2_Clay,5_Saline,4_Tetrachloroethylene,2_Glacier,2_Groundwater,4_Shale_gas_reservoir,2_Gut	4_Tetrachloroethylene_and_derivatives,2_Industrial_wastewater,1_Tailings_pond,2_Digestive_system,6_Deep_subsurface,1_Thermal_springs,5_Non-marine_Saline_and_Alkaline,2_Freshwater,2_Soil	4_Flow_back/Produced_fluids,1_Wastewater,1_Proctodeal_segment,18_Unclassified,1_Alkaline	coding	no	19_I-B,9_Unknown
CRISPRCas_14	38	18	15.23	1	0.366602	14_Bacteria	1_Acidobacteria,10_Proteobacteria,3_Actinobacteria	2_Gammaproteobacteria,1_Acidobacteriia,8_Alphaproteobacteria,3_Actinobacteria	4_Rhodobacterales,4_Rhizobiales,1_Acidobacteriales,2_Xanthomonadales,1_Streptomycetales,2_Micrococcales	4_Xanthobacteraceae,1_Streptomycetaceae,1_Acidobacteriaceae,2_Xanthomonadaceae,1_Microbacteriaceae,4_Rhodobacteraceae,1_Micrococcaceae	1_Streptomyces,1_Microbacterium,5_NA,1_Acidipila,4_Pseudolabrys,2_Luteimonas	1_Arthrobacter,2_Luteimonas:huabeiensis:HB2,4_Pseudolabrys:sp.:GY,1_Microbacterium:luticocti:DSM:19459,1_Acidipila:sp.:4G-K13,1_Streptomyces:sp.:TAA204,4_Rhodobacteraceae:bacterium:HLUCCA12	18_Environmental	18_Terrestrial	18_Unclassified	18_Rock-dwelling_(endoliths)	18_Unclassified	coding	no	20_I-C
CRISPRCas_15	42	30	11.99	2	0.178095	9_Bacteria	9_Proteobacteria	9_Betaproteobacteria	9_Burkholderiales	9_Comamonadaceae	9_NA	9_Comamonadaceae:bacterium:CG17	30_Environmental	30_Aquatic	30_Groundwater	30_Freshwater	30_Unclassified	direct_repeat	yes	30_I-E
CRISPRCas_16	46	22	11.75	2	0.417634	22_Bacteria	22_Proteobacteria	21_Alphaproteobacteria,1_Gammaproteobacteria	21_Rhizobiales,1_Methylococcales	1_NA,21_Rhodobiaceae	1_NA,21_Roseospirillum	1_Methylococcaceae,21_Roseospirillum:parvum	22_Environmental	22_Aquatic	22_Groundwater	22_Freshwater	22_Unclassified	direct_repeat	no	20_I-G,2_Unknown
CRISPRCas_17	36	19	10.34	1	0	NA	NA	NA	NA	NA	NA	NA	19_Environmental	19_Aquatic	19_Oceanic	19_Marine	19_Unclassified	direct_repeat	no	29_Unknown,6_VI-B1
CRISPRCas_18	58	28	17.73	1	14.4178	26_Bacteria	2_Proteobacteria,24_Firmicutes	24_Clostridia,2_Deltaproteobacteria	2_Desulfuromonadales,24_Clostridiales	14_Peptococcaceae,10_Syntrophomonadaceae,2_Geobacteraceae	10_Syntrophomonas,2_Geobacter,14_Desulfosporosinus	10_Syntrophomonas:sp.:UBA1368,14_Desulfosporosinus:sp.:OL,2_Geobacter:sp.:UBA4057	28_Engineered	26_Bioreactor,2_Wastewater	28_Unclassified	2_Anaerobic_digestor,26_Anaerobic	28_Unclassified	noncoding	yes	30_I-C
CRISPRCas_19	38	221	10.25	1	0.461613	210_Bacteria	34_Proteobacteria,176_Actinobacteria	34_Betaproteobacteria,176_Actinobacteria	34_NA,176_Corynebacteriales	176_Nocardiaceae,34_NA	34_NA,176_Nocardia	176_Nocardia:inohanensis:NBRC:100128,34_Betaproteobacteria:bacterium:RIFCSPLOWO2	221_Environmental	221_Terrestrial	221_Unclassified	221_Soil	221_Unclassified	direct_repeat	no	229_I-G
CRISPRCas_20	56	360	11.87	1	0.183698	317_Bacteria	13_Acidobacteria,146_Planctomycetes,158_Proteobacteria	158_Deltaproteobacteria,13_Acidobacteriia,146_Planctomycetia	158_Myxococcales,146_Planctomycetales,13_Acidobacteriales	13_Acidobacteriaceae,144_Planctomycetaceae,158_Kofleriaceae,2_Gemmataceae	144_NA,158_Haliangium,13_Candidatus:Sulfotelmatomonas,2_Gemmata	2_Gemmata:obscuriglobus,158_Haliangium:ochraceum:DSM:14365,144_Planctomycetaceae:bacterium:SCGC:AG-212-F19,13_Candidatus:Sulfotelmatomonas:gaucii	360_Environmental	360_Terrestrial	1_Peat,359_Unclassified	360_Soil	360_Unclassified	direct_repeat	no	360_I-G
CRISPRCas_21	105	65	18.4	2	51.4448	65_Bacteria	65_Proteobacteria	13_Zetaproteobacteria,1_NA,35_Betaproteobacteria,2_Gammaproteobacteria,14_unclassified:Zetaproteobacteria	14_Zetaproteobacteria,14_NA,35_Burkholderiales,2_Pseudomonadales	31_Comamonadaceae,32_NA,2_Pseudomonadaceae	4_Comamonas,4_Alicycliphilus,52_NA,2_Polaromonas,2_Melaminivora,1_Rhodoferax	4_Comamonas:sp.:SCN:65-56,2_Melaminivora:sp.:SC2-9,1_Comamonadaceae:bacterium:CG2,2_Pseudomonas,2_Zetaproteobacteria:bacterium:CG1,11_Zetaproteobacteria:bacterium:CG2,14_NA,1_Zetaproteobacteria,4_Comamonadaceae:bacterium:CG12,5_Comamonadaceae:bacterium:SCN:68-20,2_Polaromonas:sp.:UBA5171,8_Comamonadaceae:bacterium:CG,1_Rhodoferax:sp.:UBA6134,4_Burkholderiales:bacterium:68-10,4_Alicycliphilus:sp.:…	31_Environmental,35_Engineered	2_Bioremediation,3_Built_environment,30_Aquatic,30_Wastewater,1_Terrestrial	5_Unclassified,28_Groundwater,2_Aquifer,2_Wastewater,6_Petrochemical,23_Biological_phosphorus_removal	2_Thiocyanate,3_Tailings_pond,1_Soil,1_Anaerobic_digestor,28_Freshwater,23_Nutrient_removal,2_Marine,5_Industrial_wastewater,1_Activated_Sludge	42_Unclassified,1_Wastewater,2_Formation_fluid,1_Permafrost,20_Bioreactor	coding	yes	36_I-C,30_I-F
CRISPRCas_22	69	14	14.48	2	0.492112	14_Bacteria	5_Acidobacteria,9_Proteobacteria	5_Betaproteobacteria,2_Acidobacteriia,4_Gammaproteobacteria,3_NA	4_Nevskiales,2_Bryobacterales,5_Burkholderiales,3_NA	5_Oxalobacteraceae,4_Sinobacteraceae,5_NA	5_Duganella,4_Nevskia,5_NA	5_Duganella:sacchari,3_Acidobacteria:bacterium:13,2_Bryobacterales:bacterium:UBA690,4_Nevskia:soli:DSM:19509	14_Environmental	14_Terrestrial	9_Unclassified,5_Peat	14_Soil	14_Unclassified	coding	no	14_III-A
CRISPRCas_23	62	18	18.26	2	0.769657	18_Bacteria	18_Acidobacteria	18_Acidobacteriia	18_Bryobacterales	17_Solibacteraceae,1_NA	1_NA,17_Candidatus:Solibacter	1_Bryobacterales:bacterium,17_Candidatus:Solibacter:usitatus:Ellin6076	18_Environmental	18_Terrestrial	9_Unclassified,8_Wetlands,1_Peat	18_Soil	10_Unclassified,8_Permafrost	coding	no	18_III-A
CRISPRCas_24	69	33	10.24	1	75.9236	33_Bacteria	33_Firmicutes	33_Clostridia	33_Clostridiales	33_Lachnospiraceae	16_Roseburia,1_NA,16_Blautia	1_Blautia:sp.:AM42-2,1_Blautia:sp.:AM29-29,1_Blautia:sp.:OM05-6,1_Blautia:sp.:CAG:37,5_Blautia:sp.:TF12-31AT,16_Roseburia:inulinivorans,1_Blautia,3_Blautia:sp.:AM23-13AC,3_Blautia:sp.:AF19-1,1_Blautia:sp.:AM47-4	33_Host-associated	33_Mammals:_Human	33_Large_intestine	33_Digestive_system	33_Fecal	coding	no	42_I-C,1_Unknown
CRISPRCas_25	88	194	12.11	1	49.5766	194_Bacteria	194_Actinobacteria	194_Actinobacteria	194_Bifidobacteriales	194_Bifidobacteriaceae	194_Bifidobacterium	6_Bifidobacterium:pseudocatenulatum:DSM:20438:=:JCM:1200:=:LMG:10505,22_Bifidobacterium:dentium:ATCC:27679,10_Bifidobacterium:pseudocatenulatum:IPLA36007,7_Bifidobacterium:sp.,4_Bifidobacterium:catenulatum:subsp.:kashiwanohense:JCM:15439:=:DSM:21854,5_Bifidobacterium:dentium:JCVIHMP022,140_Bifidobacterium:adolescentis:DSM:20087	194_Host-associated	194_Mammals:_Human	194_Large_intestine	194_Digestive_system	194_Fecal	direct_repeat	yes	255_I-G
CRISPRCas_26	32	4	20.15	4	94.7256	4_Bacteria	4_Firmicutes	4_Clostridia	4_Clostridiales	4_Lachnospiraceae	4_Eisenbergiella	4_Eisenbergiella:massiliensis	4_Host-associated	4_Mammals:_Human	4_Large_intestine	4_Digestive_system	4_Fecal	direct_repeat	no	4_III-A
CRISPRCas_27	37	9	11.99	2	0.036374	4_Bacteria	4_Actinobacteria	4_Actinobacteria	1_Kineosporiales,3_Micrococcales	3_Micrococcaceae,1_Kineosporiaceae	3_Kocuria,1_Kineococcus	3_Kocuria:turfanensis,1_Kineococcus:xinjiangensis	9_Environmental	9_Terrestrial	9_Unclassified	3_Soil,6_Rock-dwelling_(endoliths)	3_Permafrost,6_Unclassified	direct_repeat	no	10_I-E
CRISPRCas_28	51	3	14.89	1	90.8337	3_Bacteria	3_Chloroflexi	3_NA	3_NA	3_NA	3_NA	3_Chloroflexi:bacterium:UBA4733	3_Environmental	3_Terrestrial	3_Unclassified	3_Soil	3_Permafrost	direct_repeat	no	3_I-C
CRISPRCas_29	93	55	14.5	2	84.0766	55_Bacteria	55_Proteobacteria	55_Gammaproteobacteria	55_Enterobacterales	55_Enterobacteriaceae	25_Klebsiella,29_Leclercia,1_Kluyvera	2_Klebsiella:variicola:At-22,8_Leclercia:sp.:UBA1284,21_Leclercia:adecarboxylata,4_Klebsiella:pneumoniae:subsp.:pneumoniae:KPNIH19,1_Klebsiella:pneumoniae:UCI:60,2_Klebsiella:pneumoniae:EGD-HP19-C,2_Klebsiella:pneumoniae:BIDMC:40,2_Klebsiella:pneumoniae,4_Klebsiella:pneumoniae:subsp.:pneumoniae:LZ,4_Klebsiella:pneumoniae:BIDMC:52,2_Klebsiella:pneumoniae:subsp.:pneumoniae:LCT-KP214,2_Klebsiella:qu…	55_Engineered	55_Built_environment	55_Subway	55_City	14_Wooden_surface,40_Metal_surface,1_Plastic_surface	coding	no	74_I-E
CRISPRCas_30	43	14	10.97	1	80.4922	1_NA,13_Bacteria	13_Proteobacteria,1_NA	13_Gammaproteobacteria,1_NA	13_Enterobacterales,1_NA	13_Enterobacteriaceae,1_NA	1_Enterobacter:cancerogenus:ATCC:35316,12_Enterobacter,1_NA	2_Enterobacter:hormaechei:subsp.:hormaechei,2_Enterobacter:hormaechei:ATCC:49162,1_Enterobacter,1_Enterobacter:cloacae:subsp.:dissolvens,1_Enterobacter:cloacae:complex,3_Enterobacter:cloacae:MGH:53,2_Enterobacter:cloacae:subsp.:cloacae:ENHKU01,1_Enterobacter:sp.:GER,1_NA	14_Engineered	14_Built_environment	14_Subway	14_City	5_Wooden_surface,9_Metal_surface	coding	no	14_I-F
CRISPRCas_31	43	5	11.71	2	73.3935	5_Bacteria	5_Bacteroidetes	5_Flavobacteriia	5_Flavobacteriales	3_Flavobacteriaceae,2_NA	3_Chryseobacterium,2_NA	1_Flavobacteriales:bacterium:UBA896,1_Flavobacteriales:bacterium:UBA3891,3_Chryseobacterium:hominis	5_Engineered	5_Built_environment	5_Subway	5_City	3_Metal_surface,1_Unclassified,1_Wooden_surface	coding	no	5_II-C,1_Unknown
CRISPRCas_32	65	191	11.21	4	94.3747	191_Bacteria	191_Firmicutes	191_Bacilli	191_Lactobacillales	191_Enterococcaceae	191_Enterococcus	9_Enterococcus:faecalis:D32,17_Enterococcus:faecalis:EnGen0355,3_Enterococcus:faecalis:EnGen0356,5_Enterococcus:faecalis,4_Enterococcus:faecalis:ATCC:4200,43_Enterococcus:faecalis:GA2,79_Enterococcus:faecalis:EnGen0326,1_Enterococcus:faecalis:MD6,22_Enterococcus:faecalis:ATCC:29212,6_Enterococcus:faecalis:E1Sol,2_Enterococcus:faecalis:EnGen0424	126_Host-associated,65_Engineered	65_Built_environment,126_Mammals:_Human	126_Large_intestine,65_Subway	65_City,126_Digestive_system	11_Wooden_surface,48_Metal_surface,6_Plastic_surface,126_Fecal	direct_repeat	no	191_II-A
CRISPRCas_33	67	67	10.06	1	98.0794	67_Bacteria	67_Proteobacteria	67_Gammaproteobacteria	67_Enterobacterales	67_Enterobacteriaceae	63_Escherichia,4_NA	1_Escherichia:coli:B367,2_Escherichia:coli:STEC,1_Escherichia:coli:2-156-04,1_Escherichia:coli:KTE138,1_Escherichia:coli:2-316-03,2_Escherichia:coli:UMEA:3355-1,4_Enterobacteriaceae:bacterium:UBA5030,1_Escherichia:coli:O43:str.:RM10042,1_Escherichia:coli:5.0588,1_Escherichia:coli:E101,1_Escherichia:coli:2-210-07,1_Escherichia:coli:MS:69-1,1_Escherichia:coli:KTE144,1_Escherichia:coli:C458,1_Escher…	13_Engineered,54_Host-associated	54_Mammals:_Human,13_Built_environment	54_Large_intestine,13_Subway	54_Digestive_system,13_City	8_Metal_surface,54_Fecal,5_Wooden_surface	coding	no	70_I-E
CRISPRCas_34	52	104	14.6	2	89.7897	104_Bacteria	104_Proteobacteria	104_Gammaproteobacteria	104_Enterobacterales	104_Enterobacteriaceae	9_NA,63_Escherichia,6_Klebsiella,2_Citrobacter,23_Leclercia,1_Kluyvera	1_Escherichia:coli:B367,2_Escherichia:coli:4,17_Escherichia:coli:O165:H25:str.:2010C-4874,2_Escherichia:coli:STEC,1_Klebsiella:sp.:Kd70:TUC-EEAOC,1_Klebsiella:oxytoca:TDB-1,4_Enterobacteriaceae:bacterium:UBA5030,2_Escherichia:coli:KTE24,2_Citrobacter:freundii:str.:ballerup:7851/39,1_Kluyvera:ascorbata,2_Escherichia:coli:DEC14A,2_Escherichia:coli:UMEA:3355-1,1_Escherichia:coli:ECC-1470,1_Escherich…	63_Host-associated,41_Engineered	40_Built_environment,60_Mammals:_Human,2_Plants,1_Mammals,1_Bioremediation	1_Tetrachloroethylene,60_Large_intestine,40_Subway,3_Unclassified	2_Roots,1_Tetrachloroethylene_and_derivatives,40_City,61_Digestive_system	25_Metal_surface,15_Wooden_surface,60_Fecal,4_Unclassified	coding	no	114_I-E
CRISPRCas_35	67	4	10.98	2	79.3763	4_Bacteria	4_Firmicutes	4_Clostridia	4_Clostridiales	4_Lachnospiraceae	4_Roseburia	4_Roseburia:sp.:CAG:10041	4_Host-associated	4_Mammals:_Human	4_Large_intestine	4_Digestive_system	4_Fecal	coding	no	4_I-B
CRISPRCas_36	84	110	12.54	2	83.8133	110_Bacteria	110_Proteobacteria	90_Gammaproteobacteria,20_Betaproteobacteria	3_Neisseriales,1_Xanthomonadales,89_Pseudomonadales,17_Burkholderiales	10_NA,79_Pseudomonadaceae,3_Chromobacteriaceae,1_Rhodanobacteraceae,17_Comamonadaceae	11_NA,1_Alicycliphilus,14_Delftia,79_Pseudomonas,3_Aquaspirillum,2_Acidovorax	1_Pseudomonas:saudiphocaensis,1_Rhodanobacteraceae:bacterium:UBA7676,1_Pseudomonas:stutzeri:TS44,3_Aquaspirillum:serpens:DSM:68,1_Pseudomonas:stutzeri:ATCC:14405:=:CCUG:16156,5_Pseudomonas:stutzeri:B1SMN1,12_Pseudomonas:stutzeri,2_Delftia:acidovorans:CCUG:15835,2_Delftia:sp.:670,1_Acidovorax:wautersii,1_Acidovorax:sp.:MR-S7,1_Pseudomonas:aeruginosa:PA7,6_Delftia:sp.:67-8,1_Delftia:lacustris,3_Del…	110_Engineered	3_Industrial_production,99_Built_environment,1_Biotransformation,7_Bioremediation	3_Input_fracking_water,2_Wastewater,99_Subway,6_Unclassified	1_Microbial_enhanced_oil_recovery,99_City,5_Hydrocarbon,3_Chemical_products,2_Terephthalate	38_Wooden_surface,59_Metal_surface,11_Unclassified,2_Plastic_surface	coding	no	121_I-C
CRISPRCas_37	48	4	27.89	3	0.196993	4_Bacteria	2_Proteobacteria,1_Actinobacteria,1_Acidobacteria	2_Betaproteobacteria,1_Actinobacteria,1_Acidobacteriia	1_Nitrosomonadales,1_Streptomycetales,1_Acidobacteriales,1_NA	1_Acidobacteriaceae,1_NA,1_Nitrosomonadaceae,1_Streptomycetaceae	1_Nitrosomonas,1_Streptomyces,1_NA,1_Acidobacterium	1_Acidobacterium:capsulatum:ATCC:51196,1_Nitrosomonas:oligotropha,1_Betaproteobacteria:bacterium:RBG,1_Streptomyces:sp.:HGB0020	1_Host-associated,3_Environmental	2_Terrestrial,1_Porifera,1_Aquatic	2_Unclassified,2_Wetlands	1_Soil,1_Freshwater,1_Sponge,1_Geologic	3_Unclassified,1_Permafrost	coding	no	4_I-G
CRISPRCas_38	85	599	10.78	1	61.3925	1_NA,596_Bacteria	578_Bacteroidetes,1_Proteobacteria,9_NA,3_Ignavibacteriae,6_Fibrobacteres	9_Cytophagia,2_unclassified:Bacteroidetes:(miscellaneous),40_NA,373_Bacteroidia,18_Sphingobacteriia,1_Oligoflexia,6_Fibrobacteria,3_Ignavibacteria,137_Flavobacteriia,8_Chitinophagia	361_Bacteroidales,8_Chitinophagales,3_Ignavibacteriales,60_NA,18_Sphingobacteriales,2_Fibrobacterales,6_Marinilabiliales,8_Cytophagales,128_Flavobacteriales,1_unclassified:Porphyromonadaceae,1_unclassified:Bdellovibrionales,1_unclassified:Bacteroidales:(miscellaneous)	1_Dysgonamonadaceae,119_NA,15_Sphingobacteriaceae,77_Tannerellaceae,1_Bdellovibrionales,4_Paludibacteraceae,5_Odoribacteraceae,17_Barnesiellaceae,1_Flammeovirgaceae,5_Porphyromonadaceae,3_Cyclobacteriaceae,4_Prevotellaceae,1_Cytophagaceae,2_Bacteroidales,94_Flavobacteriaceae,231_Bacteroidaceae,2_Fibrobacteraceae,1_Hymenobacteraceae,6_Marinilabiliaceae,8_Chitinophagaceae	3_Odoribacter,1_Roseivirga,1_Proteiniphilum,159_NA,1_Lunatimonas,2_Sediminibacterium,1_Algoriphagus,1_Lacinutrix,25_Chryseobacterium,1_Algibacter,1_Polaribacter,1_Croceitalea,228_Bacteroides,6_Marinilabilia,4_Pedobacter,2_Tannerella,2_Fibrobacter,1_Dokdonia,4_Prevotella,1_Segetibacter,1_Porphyromonadaceae,74_Parabacteroides,1_Tenacibaculum,2_Kordia,1_Arenibacter,4_Paludibacter,2_Butyricimonas,9_L…	1_Lunatimonas:lonarensis,9_Bacteroides:faecis:MAJ27,2_Flavobacterium:sp.:UBA6195,1_Arenibacter:sp.:ARW7G5Y1,2_uncultured:Bacteroides:sp.,1_Parabacteroides:sp.:AF19-14,1_Algibacter:aquaticus,2_Bacteroides:sp.:AM30-16,1_Flavobacterium:sp.:ACAM:123,1_Bacteroides:fragilis:str.:3996:N(B):6,14_Parabacteroides:sp.:20,2_Bacteroides:fragilis:str.:Korea:419,1_Bacteroidales:bacterium:UBA5281,1_Proteiniphilu…	126_Environmental,340_Host-associated,133_Engineered	22_Arthropoda,2_Birds,2_Solid_waste,32_Bioremediation,25_Built_environment,5_Mammals,90_Aquatic,44_Wastewater,311_Mammals:_Human,36_Terrestrial,30_Bioreactor	2_Composting,11_Tetrachloroethylene,1_Water_tank,105_Unclassified,22_Subway,6_Epipelagic,20_Oil_seeps,1_Sediment,3_Petrochemical,7_Shale_gas_reservoir,2_Wetlands,311_Large_intestine,41_Groundwater,1_Neritic_zone,4_Wastewater,2_Ceca,19_Biological_phosphorus_removal,22_Gut,1_Near-boiling_(>90C),1_Lake,_Lentic,1_Hydrothermal_vents,13_Saline,3_Foregut	1_Thermal_springs,14_Soil,1_Anaerobic_digestor,14_Rock-dwelling_(endoliths),7_Thiocyanate,2_Industrial_wastewater,47_Freshwater,12_Hydrocarbon,1_Geologic,22_Activated_Sludge,19_Nutrient_removal,30_Anaerobic,340_Digestive_system,2_Feedstock,29_Marine,13_Non-marine_Saline_and_Alkaline,22_City,7_Deep_subsurface,3_Tailings_pond,2_Terephthalate,11_Tetrachloroethylene_and_derivatives	3_Rumen,224_Unclassified,1_Plastic_surface,311_Fecal,2_Lumen,2_Sediment,7_Flow_back/Produced_fluids,15_Metal_surface,2_Cave_water,1_Wastewater,1_Alkaline,6_Wooden_surface,8_Permafrost,1_Hypolimnion,15_Bioreactor	coding	no	594_II-C
CRISPRCas_39	54	10	12.04	2	0.161294	6_Bacteria	4_Firmicutes,2_Chloroflexi	4_Clostridia,2_Anaerolineae	4_Clostridiales,2_NA	4_Hungateiclostridiaceae,2_NA	2_NA,4_Ruminiclostridium	2_Anaerolineae:bacterium:UTCFX1,4_Ruminiclostridium:sp.	2_Environmental,8_Engineered	2_Terrestrial,8_Bioreactor	10_Unclassified	8_Unclassified,2_Soil	2_Grasslands,8_Unclassified	coding	no	10_I-C
CRISPRCas_40	45	29	14.05	1	11.7457	21_Bacteria	21_Firmicutes	1_Bacilli,20_Clostridia	19_Clostridiales,1_NA,1_Bacillales	6_Ruminococcaceae,1_Bacillaceae,7_Hungateiclostridiaceae,1_Clostridiaceae,1_NA,3_Oscillospiraceae,2_Peptococcaceae	1_Clostridium,3_Pseudoflavonifractor,3_Oscillibacter,7_Ruminiclostridium,2_Desulfofarcimen,1_NA,3_Ruminococcus,1_Sediminibacillus	3_Oscillibacter:sp.:1-3,1_Clostridiales,2_Desulfofarcimen:intricatum,3_Pseudoflavonifractor:sp.:An184,1_Sediminibacillus:halophilus:NSP9.3,1_Clostridium:sp.:MSTE9,3_Ruminococcus:sp.:UNK.MGS-30,7_Ruminiclostridium:sp.	4_Host-associated,25_Engineered	4_Mammals:_Human,1_Lab_enrichment,24_Bioreactor	4_Large_intestine,24_Unclassified,1_Anaerobic_media	4_Digestive_system,1_Defined_media,24_Unclassified	4_Fecal,25_Unclassified	coding	no	29_I-C
CRISPRCas_41	42	20	10.57	1	30.6481	19_Bacteria	1_Acidobacteria,2_Spirochaetes,16_Proteobacteria	16_Deltaproteobacteria,1_NA,2_Spirochaetia	2_Spirochaetales,1_NA,16_Syntrophobacterales	16_Syntrophaceae,1_NA,2_Spirochaetaceae	19_NA	2_Spirochaetaceae:bacterium:UBA6076,1_Acidobacteria:bacterium:RBG,16_Syntrophaceae:bacterium:UBA4816	20_Engineered,2_Environmental	2_Aquatic,8_Bioreactor,6_Lab_enrichment,4_Built_environment,2_Wastewater	8_Unclassified,6_Anaerobic_media,6_Petrochemical,2_Saline	2_Non-marine_Saline_and_Alkaline,4_Tailings_pond,6_Defined_media,8_Anaerobic,2_Industrial_wastewater	18_Unclassified,4_Wastewater	coding	yes	20_I-C
CRISPRCas_42	56	73	10.73	1	9.08248	61_Bacteria,11_NA	5_Chlorobi,14_Proteobacteria,15_NA,1_Actinobacteria,9_Firmicutes,4_Lentisphaerae,1_Synergistetes,6_Ignavibacteriae,17_Spirochaetes	1_Betaproteobacteria,4_Tissierellia,25_NA,1_Actinobacteria,1_Bacilli,1_Ignavibacteria,1_unclassified:Firmicutes:sensu:stricto:(miscellaneous),13_Deltaproteobacteria,3_Clostridia,17_Spirochaetia,5_Chlorobia	5_Desulfovibrionales,8_Syntrophobacterales,26_NA,3_Clostridiales,17_Spirochaetales,1_Ignavibacteriales,1_Nitrosomonadales,1_Bacillales,4_Tissierellales,1_Micrococcales,5_Chlorobiales	8_Syntrophaceae,17_Spirochaetaceae,1_Paenibacillaceae,28_NA,4_Peptoniphilaceae,1_Syntrophomonadaceae,5_Desulfovibrionaceae,5_Chlorobiaceae,1_Micrococcaceae,2_Eubacteriaceae	5_Desulfovibrio,1_Paenibacillus,52_NA,4_Peptoniphilus,1_Syntrophomonas,1_Chlorobium,2_Acetobacterium,1_Spirochaeta,1_Arthrobacter,4_Prosthecochloris	2_Acetobacterium:sp.:UBA6819,4_Peptoniphilus:harei:ACS-146-V-Sch2b,4_Proteobacteria,4_Prosthecochloris:sp.:ZM,1_Chlorobium:sp.:KB01,8_Syntrophaceae:bacterium:UBA4816,1_Paenibacillus:sanguinis:2301083:=:DSM:16941,1_Ignavibacteriales:bacterium:UBA1563,2_Ignavibacteria,1_Gallionellales:bacterium:RIFCSPLOWO2,4_Lentisphaerae:bacterium:RIFOXYA12,3_Ignavibacteriae:bacterium,3_Bacteria,5_Desulfovibrio:in…	8_Environmental,1_Host-associated,66_Engineered	4_Aquatic,4_Terrestrial,9_Bioremediation,8_Wastewater,8_Lab_enrichment,6_Built_environment,33_Bioreactor,2_Biotransformation,1_Arthropoda	7_Tetrachloroethylene,1_Lake,_Lentic,8_Anaerobic_media,1_Gut,2_Wastewater,35_Unclassified,1_Hydrothermal_vents,14_Petrochemical,2_Groundwater,2_Wetlands,2_Aquifer	2_Deep_subsurface,25_Anaerobic,6_Tailings_pond,3_Freshwater,2_Mixed_alcohol_bioreactor,2_Terephthalate,2_Soil,1_Marine,8_Unclassified,8_Industrial_wastewater,8_Defined_media,1_Digestive_system,7_Tetrachloroethylene_and_derivatives	1_Hypolimnion,1_Cave_water,6_Wastewater,64_Unclassified,1_Sediment,2_Permafrost	coding	yes	77_I-C
CRISPRCas_43	42	3	11.61	3	0.378231	3_Bacteria	3_Firmicutes	3_NA	3_NA	3_NA	3_NA	3_Firmicutes:bacterium:UBA6811	3_Engineered	3_Bioreactor	3_Unclassified	3_Unclassified	3_Unclassified	direct_repeat	no	3_Unknown
CRISPRCas_44	76	42	10.23	1	91.4717	42_Bacteria	42_Firmicutes	42_Clostridia	42_Clostridiales	3_Ruminococcaceae,39_Lachnospiraceae	31_Blautia,1_Dorea,7_NA,3_Ruminococcus	3_Blautia:sp.:AF17-9LB,1_Dorea:sp.:AGR2135,1_Blautia:sp.:AF32-4BH,6_Blautia,6_Blautia:sp.:AF26-2,3_Blautia:sp.:AM42-2,1_Blautia:sp.:TM10-2,4_Blautia:sp.:OM05-6,3_Ruminococcus:lactaris:ATCC:29176,1_Blautia:sp.:OF09-25XD,3_Blautia:sp.:OF03-13,9_Blautia:sp.:CAG:37,1_[Eubacterium]:rectale:DSM:17629	42_Host-associated	42_Mammals:_Human	42_Large_intestine	42_Digestive_system	42_Fecal	coding	no	44_II-A
CRISPRCas_45	63	14	11.04	2	91.1757	14_Bacteria	14_Firmicutes	14_Clostridia	14_Clostridiales	14_Eubacteriaceae	14_Eubacterium	1_Eubacterium:eligens:CAG:72,12_[Eubacterium]:eligens:ATCC:27750,1_Eubacterium:sp.:AM49-13BH	14_Host-associated	14_Mammals:_Human	14_Large_intestine	14_Digestive_system	14_Fecal	noncoding	no	14_V-A
CRISPRCas_46	70	7	12.65	1	15.2575	7_Bacteria	7_Proteobacteria	7_Gammaproteobacteria	7_Oceanospirillales	3_Oceanospirillaceae,4_Halomonadaceae	3_Marinospirillum,4_Halomonas	1_Marinospirillum:sp.:F3212,3_Halomonas:sp.:es.049,1_Halomonas:sp.:54,2_Marinospirillum:celere	7_Environmental	1_Terrestrial,6_Aquatic	1_Unclassified,6_Saline	6_Non-marine_Saline_and_Alkaline,1_Oil_reservoir	7_Unclassified	coding	no	7_I-C
CRISPRCas_47	69	23	10.63	3	0.299064	22_Bacteria	11_Actinobacteria,1_Firmicutes,1_Deinococcus-Thermus,6_Armatimonadetes,3_Proteobacteria	9_Actinobacteria,1_Deinococci,2_Alphaproteobacteria,1_Deltaproteobacteria,7_NA,2_Thermoleophilia	1_Thermales,1_Myxococcales,2_Solirubrobacterales,7_NA,2_Rhizobiales,9_Streptomycetales	2_Beijerinckiaceae,9_Streptomycetaceae,7_NA,2_Solirubrobacteraceae,1_Sandaracinaceae,1_Thermaceae	1_Meiothermus,1_Sandaracinus,14_NA,2_Methylocapsa,2_Streptomyces,2_Solirubrobacter	1_Meiothermus:chliarophilus:DSM:9957,2_Solirubrobacter:soli:DSM:22325,1_Firmicutes:bacterium:ZCTH02-B6,7_Streptomyces,1_Streptomyces:sp.:CNT318,2_Methylocapsa:acidiphila:B2,1_Streptomyces:sp.:GP55,1_Sandaracinus:sp.,6_Armatimonadetes:bacterium:UBA5419	23_Environmental	23_Terrestrial	23_Unclassified	23_Rock-dwelling_(endoliths)	23_Unclassified	coding	no	23_I-E
CRISPRCas_48	61	3	10.51	3	0.647935	3_Bacteria	1_Armatimonadetes,2_Actinobacteria	2_Actinobacteria,1_NA	2_Streptomycetales,1_NA	1_NA,2_Streptomycetaceae	2_Streptomyces,1_NA	1_Streptomyces:sp.:CNT318,1_Streptomyces:sp.:GP55,1_Armatimonadetes:bacterium:UBA5419	3_Environmental	3_Terrestrial	3_Unclassified	3_Rock-dwelling_(endoliths)	3_Unclassified	noncoding	no	3_I-E
CRISPRCas_49	43	3	15.26	1	0.441828	3_Bacteria	3_Verrucomicrobia	3_Verrucomicrobiae	3_Verrucomicrobiales	3_Verrucomicrobia:subdivision:3	3_NA	3_Verrucomicrobia:bacterium:Verruco	3_Environmental	3_Terrestrial	2_Unclassified,1_Peat	3_Soil	3_Unclassified	noncoding	no	3_I-G
CRISPRCas_50	63	5	54.63	5	0.155664	3_Bacteria	2_Proteobacteria,1_Actinobacteria	2_Deltaproteobacteria,1_Actinobacteria	1_Streptomycetales,2_Myxococcales	1_Streptomycetaceae,2_Archangiaceae	2_Archangium,1_Streptomyces	2_Archangium:sp.:Cb:G35,1_Streptomyces:sp.:NRRL:F-5917	5_Environmental	5_Terrestrial	5_Unclassified	5_Rock-dwelling_(endoliths)	5_Unclassified	noncoding	yes	4_I-G
CRISPRCas_51	47	6	21.19	1	0.0223342	6_Bacteria	3_NA,3_Proteobacteria	3_Gammaproteobacteria,3_NA	3_Oceanospirillales,3_NA	3_NA,3_Halomonadaceae	6_NA	3_Halomonas,3_Proteobacteria	6_Environmental	6_Terrestrial	6_Unclassified	6_Soil	6_Unclassified	direct_repeat	no	12_I-E
CRISPRCas_52	46	3	20.2	3	0.141234	3_Bacteria	3_Acidobacteria	3_Acidobacteriia	3_Bryobacterales	3_Solibacteraceae	3_Candidatus:Sulfopaludibacter	3_Candidatus:Sulfopaludibacter:sp.:SbA6	3_Environmental	3_Terrestrial	1_Wetlands,2_Unclassified	3_Soil	1_Permafrost,2_Unclassified	direct_repeat	no	3_I-G
CRISPRCas_53	51	301	10.31	3	30.7066	301_Bacteria	146_Synergistetes,49_Candidatus:Bipolaricaulota,1_Candidatus:Atribacteria,9_NA,96_Firmicutes	94_Clostridia,2_unclassified:Candidatus:Bipolaricaulota,57_NA,146_Synergistia,2_Bacilli	74_Thermoanaerobacterales,146_Synergistales,59_NA,2_Bacillales,20_Clostridiales	59_NA,1_Thermoanaerobacterales:Family:III.:Incertae:Sedis,16_Clostridiaceae,73_Thermoanaerobacteraceae,2_Bacillaceae,146_Synergistaceae,4_Peptococcaceae	58_NA,1_Caldanaerovirga,146_Acetomicrobium,4_Candidatus:Desulforudis,16_Caloramator,73_Thermacetogenium,2_Hydrogenibacillus,1_Candidatus:Caldatribacterium	1_Caldanaerovirga:acetigignens,2_Hydrogenibacillus:schlegelii,73_Thermacetogenium:phaeum:DSM:12270,9_bacterium:JdFR-66,4_Candidatus:Desulforudis:audaxviator:MP104C,1_Candidatus:Caldatribacterium:californiense:OP9-cSCG,3_Acetomicrobium:thermoterrenum:DSM:13490,143_Acetomicrobium:hydrogeniformans:ATCC:BAA-1850,2_unclassified:Candidatus:Bipolaricaulota,16_Caloramator:proteoclasticus:DSM:10124,47_Can…	162_Engineered,139_Environmental	125_Terrestrial,16_Bioremediation,14_Aquatic,146_Bioreactor	2_Hydrothermal_vents,271_Unclassified,16_Wastewater,3_Hot_(42-90C),9_Volcanic	16_Terephthalate,146_Unclassified,125_Oil_reservoir,3_Thermal_springs,11_Marine	296_Unclassified,2_Sediment,3_Bioreactor	direct_repeat	no	208_I-B,167_Unknown,1_Hybrid(I-B,III-D)
CRISPRCas_54	54	4	18.72	1	92.5552	4_Bacteria	4_Proteobacteria	4_Deltaproteobacteria	4_Desulfobacterales	4_Desulfobulbaceae	4_NA	3_Desulfobulbaceae:bacterium:UBA2213,1_Desulfobulbaceae:bacterium:UBA2270	4_Engineered	4_Wastewater	4_Petrochemical	4_Industrial_wastewater	4_Unclassified	coding	no	3_III-A
CRISPRCas_55	39	64	14.96	2	88.7049	64_Bacteria	64_Firmicutes	64_Clostridia	64_Clostridiales	64_Ruminococcaceae	64_Ruminococcus	2_Ruminococcus:sp.:AM27-16,2_Ruminococcus:sp.:AM54-14NS,6_Ruminococcus:sp.:5,33_Ruminococcus:sp.:TF11-2AC,16_Ruminococcus:sp.:OM02-16LB,3_Ruminococcus:sp.:AF25-23LB,2_Ruminococcus:sp.:AF14-5	64_Host-associated	64_Mammals:_Human	64_Large_intestine	64_Digestive_system	64_Fecal	direct_repeat	yes	64_III-A
CRISPRCas_56	68	45	11.8	2	52.6784	45_Bacteria	45_Proteobacteria	45_Alphaproteobacteria	45_Rhodospirillales	45_Rhodospirillaceae	45_Azospirillum	45_Azospirillum:sp.:51	45_Host-associated	45_Mammals:_Human	45_Large_intestine	45_Digestive_system	45_Fecal	direct_repeat	no	45_Unknown
CRISPRCas_57	39	8	21.33	2	68.7798	8_Bacteria	8_Actinobacteria	8_Actinobacteria	8_Bifidobacteriales	8_Bifidobacteriaceae	8_Bifidobacterium	8_Bifidobacterium:longum:subsp.:longum:2-2B	8_Host-associated	8_Mammals:_Human	8_Large_intestine	8_Digestive_system	8_Fecal	direct_repeat	no	14_I-E
CRISPRCas_58	91	41	22.81	1	56.8385	41_Bacteria	41_Proteobacteria	41_Gammaproteobacteria	41_Pasteurellales	41_Pasteurellaceae	41_Haemophilus	41_Haemophilus:sp.:HMSC71H05	41_Host-associated	41_Mammals:_Human	41_Large_intestine	41_Digestive_system	41_Fecal	direct_repeat	yes	48_III-A
CRISPRCas_59	90	116	22.76	2	82.0576	116_Bacteria	116_Firmicutes	6_NA,110_Clostridia	6_NA,110_Clostridiales	1_Clostridiaceae,87_Lachnospiraceae,1_Ruminococcaceae,27_NA	1_Clostridium,106_NA,8_Blautia,1_Ruminococcus	3_[Eubacterium]:rectale:M104/1,5_Blautia:sp.:AF19-1,1_Ruminococcus:gauvreauii:DSM:19829,38_[Eubacterium]:rectale:DSM:17629,1_Blautia:sp.:AM47-4,20_Clostridiales:bacterium:36,35_Lachnospiraceae:bacterium:AM26-1LB,2_[Eubacterium]:rectale:ATCC:33656,1_Clostridiales:bacterium:VE202-21,6_Firmicutes:bacterium:AF12-30,2_Blautia:sp.:CAG:37,1_Blautia,1_Clostridium:sp.:CAG:138	116_Host-associated	116_Mammals:_Human	116_Large_intestine	116_Digestive_system	116_Fecal	coding	yes	122_I-C
CRISPRCas_60	88	24	16.39	4	55.3078	24_Bacteria	24_Actinobacteria	24_Actinobacteria	5_Streptomycetales,1_Frankiales,18_Bifidobacteriales	5_Streptomycetaceae,18_Bifidobacteriaceae,1_Frankiaceae	18_Bifidobacterium,1_Frankia,5_Streptomyces	1_Frankia:sp.:EI5c,5_Streptomyces:sp.:NRRL:F-5917,18_Bifidobacterium:longum:subsp.:longum:2-2B	6_Environmental,18_Host-associated	6_Terrestrial,18_Mammals:_Human	6_Unclassified,18_Large_intestine	6_Rock-dwelling_(endoliths),18_Digestive_system	6_Unclassified,18_Fecal	coding	no	36_I-E
CRISPRCas_61	59	5	14.9	1	66.3995	5_Bacteria	1_Proteobacteria,4_Firmicutes	1_Deltaproteobacteria,4_Clostridia	1_Desulfuromonadales,4_Clostridiales	4_Ruminococcaceae,1_Geobacteraceae	4_Ruminococcus,1_Geobacter	1_Geobacter:sp.:UBA5730,1_Ruminococcus:sp.:N15.MGS-57,1_Ruminococcus:sp.:AF19-15,1_Ruminococcus:sp.:AM31-15AC,1_Ruminococcus:sp.:AF18-29	1_Engineered,4_Host-associated	1_Wastewater,4_Mammals:_Human	1_Petrochemical,4_Large_intestine	4_Digestive_system,1_Industrial_wastewater	4_Fecal,1_Unclassified	coding	no	5_I-E
CRISPRCas_62	49	13	17.06	2	62.2772	13_Bacteria	13_Bacteroidetes	13_Bacteroidia	13_Bacteroidales	13_Prevotellaceae	13_Prevotella	1_Prevotella:sp.:P4-65,4_Prevotella:copri:DSM:18205,3_Prevotella:sp.,2_Prevotella:copri:CAG:164,1_Prevotella:sp.:CAG:386,2_Prevotella:copri	13_Host-associated	13_Mammals:_Human	13_Large_intestine	13_Digestive_system	13_Fecal	coding	no	14_I-B
CRISPRCas_63	48	3	20.13	2	55.5645	3_Bacteria	3_Firmicutes	3_Clostridia	3_Clostridiales	3_Clostridiaceae	3_Clostridium	3_Clostridium:sp.:CAG:138	3_Host-associated	3_Mammals:_Human	3_Large_intestine	3_Digestive_system	3_Fecal	direct_repeat	no	3_I-C
CRISPRCas_64	80	73	13.73	3	83.5565	73_Bacteria	73_Proteobacteria	73_Betaproteobacteria	73_Burkholderiales	73_Sutterellaceae	73_Sutterella	45_Sutterella:wadsworthensis:CAG:135,28_Sutterella:wadsworthensis:3	73_Host-associated	73_Mammals:_Human	73_Large_intestine	73_Digestive_system	73_Fecal	direct_repeat	yes	73_II-B
CRISPRCas_65	93	8	31.4	1	0.0644065	7_Bacteria	4_Actinobacteria,3_Proteobacteria	4_Actinobacteria,3_Alphaproteobacteria	3_Rhodospirillales,4_Geodermatophilales	4_Geodermatophilaceae,3_Rhodospirillaceae	4_Blastococcus,3_Azospirillum	4_Blastococcus:sp.:DSM:46838,3_Azospirillum:sp.:TSO35-2	8_Environmental	8_Terrestrial	8_Unclassified	8_Rock-dwelling_(endoliths)	8_Unclassified	direct_repeat	no	9_I-G
CRISPRCas_66	77	10	11.84	1	1.52972	10_Bacteria	10_Actinobacteria	10_Actinobacteria	8_Streptomycetales,2_Actinomycetales	8_Streptomycetaceae,2_Actinomycetaceae	6_NA,2_Streptomyces,2_Actinomyces	2_Streptomyces:sp.:NRRL:F-5123,6_Streptomyces,2_Actinomyces:provencensis	2_Environmental,8_Engineered	2_Terrestrial,8_Lab_enrichment	10_Unclassified	2_Rock-dwelling_(endoliths),8_Defined_media	10_Unclassified	coding	yes	12_I-E
CRISPRCas_67	72	4	14.9	2	0.0624401	2_Bacteria	1_Proteobacteria,1_Chloroflexi	1_Ktedonobacteria,1_Gammaproteobacteria	1_Pseudomonadales,1_Ktedonobacterales	1_Ktedonobacteraceae,1_Pseudomonadaceae	1_Ktedonobacter,1_Pseudomonas	1_Ktedonobacter:racemifer:DSM:44963,1_Pseudomonas:sp.:FeS53a	4_Environmental	4_Terrestrial	4_Unclassified	4_Rock-dwelling_(endoliths)	4_Unclassified	noncoding	no	3_I-D
CRISPRCas_68	40	46	70.82	1	81.0666	46_Bacteria	46_Proteobacteria	3_Gammaproteobacteria,43_Betaproteobacteria	36_Burkholderiales,1_unclassified:Burkholderiales:(miscellaneous),7_NA,2_Oceanospirillales	31_Comamonadaceae,12_NA,1_Burkholderiales,2_Halomonadaceae	3_Alicycliphilus,12_Delftia,14_NA,2_Salinicola,1_Candidatus:Symbiobacter,3_Acidovorax,2_Simplicispira,9_Comamonas	2_Burkholderiales:bacterium:68-12,1_Comamonadaceae,2_Delftia:sp.:HK171,1_Delftia:acidovorans:SPH-1,2_Salinicola:salarius,1_Gammaproteobacteria:bacterium:HGW-Gammaproteobacteria-12,1_Acidovorax:sp.:56,2_Delftia:sp.:670,2_Delftia:sp.:67-8,1_Burkholderiales:bacterium:64-34,2_Delftia:tsuruhatensis,1_NA,6_Burkholderiales,1_Acidovorax:sp.:GW101-3H11,3_Alicycliphilus:sp.:UBA7619,1_Acidovorax:sp.:JS42,1_…	8_Environmental,38_Engineered	5_Terrestrial,25_Bioremediation,3_Aquatic,13_Built_environment	3_Shale_gas_reservoir,24_Unclassified,2_Wastewater,1_Loam,2_Groundwater,1_Hypersaline,13_Subway	3_Deep_subsurface,1_Non-marine_Saline_and_Alkaline,2_Soil,2_Freshwater,6_Thiocyanate,2_Terephthalate,17_Hydrocarbon,13_City	10_Metal_surface,28_Unclassified,3_Flow_back/Produced_fluids,3_Wooden_surface,1_Grasslands,1_Microbial_mats	coding	no	47_I-F
CRISPRCas_69	45	27	17.34	2	0	NA	NA	NA	NA	NA	NA	NA	27_Engineered	27_Bioremediation	27_Unclassified	15_Thiocyanate,12_Hydrocarbon	27_Unclassified	direct_repeat	no	27_I-E
CRISPRCas_70	37	220	10.01	1	79.0817	219_Bacteria,1_NA	214_Bacteroidetes,1_Proteobacteria,1_NA,1_Chloroflexi,3_Firmicutes	214_Bacteroidia,1_Alphaproteobacteria,1_NA,3_Bacilli,1_Anaerolineae	206_Bacteroidales,1_unclassified:Porphyromonadaceae,8_NA,1_Rhodospirillales,1_Anaerolineales,3_Bacillales	37_Tannerellaceae,1_Rhodospirillaceae,1_Bacteroidales,14_NA,1_Anaerolineaceae,22_Prevotellaceae,139_Bacteroidaceae,2_Rikenellaceae,3_Bacillaceae	1_Bacillus,1_Pontibacillus,25_NA,37_Parabacteroides,134_Bacteroides,20_Prevotella,1_Tistrella,1_Porphyromonadaceae	1_Bacillus,1_Bacillus:sp.:7520-S,3_Bacteroides:helcogenes:P:36-108,2_Bacteroidales:bacterium:UBA2559,1_Bacteroides:sp.:AM16-15,4_Bacteroides:dorei:DSM:17855,2_Bacteroides:dorei:CL02T00C15,3_Bacteroidales:bacterium:UBA4243,2_Prevotella:copri,3_Bacteroides:sp.:AM25-34,1_Bacteria,12_Bacteroides:vulgatus:CL09T03C04,1_Parabacteroides:distasonis:str.:3999B:T(B):6,1_Bacteroides:sp.:CAG:714,11_Bacteroide…	211_Host-associated,9_Engineered	21_Mammals,3_Biotransformation,2_Wastewater,190_Mammals:_Human,4_Bioreactor	15_Foregut,9_Unclassified,196_Large_intestine	3_Mixed_alcohol_bioreactor,4_Anaerobic,1_Anaerobic_digestor,1_Sewage,211_Digestive_system	196_Fecal,9_Unclassified,15_Rumen	coding	yes	247_I-C
CRISPRCas_71	88	7	26.92	1	0.383217	7_Bacteria	7_Proteobacteria	7_Betaproteobacteria	7_NA	7_NA	7_Candidatus:Accumulibacter	7_Candidatus:Accumulibacter:aalborgensis	7_Environmental	7_Aquatic	1_Hot_(42-90C),4_Saline,2_Hypersaline	6_Non-marine_Saline_and_Alkaline,1_Thermal_springs	6_Microbial_mats,1_Neutral	coding	yes	7_III-A
CRISPRCas_72	88	6	25.57	3	0.302298	6_Bacteria	6_Proteobacteria	6_Gammaproteobacteria	1_Pseudomonadales,2_Alteromonadales,3_Methylococcales	1_Moraxellaceae,1_Pseudoalteromonadaceae,3_Methylococcaceae,1_Alteromonadaceae	1_Pseudoalteromonas,3_Methyloprofundus,1_Paraglaciecola,1_Acinetobacter	1_Pseudoalteromonas:sp.:MSK9-3,1_Acinetobacter:sp.:CIP:56.2,3_Methyloprofundus:sedimenti,1_Paraglaciecola:polaris:LMG:21857	6_Environmental	6_Aquatic	3_Unclassified,2_Hydrothermal_vents,1_Epipelagic	6_Marine	6_Unclassified	coding	no	6_I-F
CRISPRCas_73	81	6	14.37	3	30.9454	4_Bacteria	4_Gemmatimonadetes	4_Gemmatimonadetes	4_Gemmatimonadales	4_Gemmatimonadaceae	4_Gemmatimonas	4_Gemmatimonas:sp.	4_Engineered,2_Environmental	1_Solid_waste,3_Lab_enrichment,2_Terrestrial	1_Composting,5_Unclassified	1_Zoo_waste,2_Soil,3_Defined_media	6_Unclassified	coding	no	6_I-G
CRISPRCas_74	85	9	15.49	1	97.3017	9_Bacteria	9_Proteobacteria	9_Betaproteobacteria	9_Nitrosomonadales	9_Thiobacillaceae	9_Thiobacillus	9_Thiobacillus:sp.:65-1059	9_Engineered	9_Bioremediation	9_Unclassified	8_Hydrocarbon,1_Thiocyanate	9_Unclassified	coding	no	11_I-C
CRISPRCas_75	38	10	14.1	3	98.6194	10_Bacteria	10_Candidatus:Kapabacteria	10_NA	10_NA	10_NA	10_NA	10_'Candidatus:Kapabacteria':thiocyanatum	10_Engineered	10_Bioremediation	10_Unclassified	2_Thiocyanate,8_Hydrocarbon	10_Unclassified	coding	no	10_I-E
CRISPRCas_76	46	12	10.09	1	0.811997	9_Bacteria,3_NA	3_NA,9_Proteobacteria	1_Betaproteobacteria,3_NA,6_Deltaproteobacteria,2_Gammaproteobacteria	1_Burkholderiales,2_Oceanospirillales,6_Desulfovibrionales,3_NA	6_Desulfovibrionaceae,2_Halomonadaceae,1_Comamonadaceae,3_NA	6_Desulfovibrio,2_Halomonas,1_Lampropedia,3_NA	1_Desulfovibrio:sp.:TomC,1_Desulfovibrio:fructosivorans:JJ,3_NA,2_Halomonas:songnenensis,1_Lampropedia:cohaerens,4_Desulfovibrio:cf.:magneticus:IFRC170	9_Engineered,3_Environmental	3_Aquatic,9_Bioreactor	2_Saline,9_Unclassified,1_Hypersaline	3_Non-marine_Saline_and_Alkaline,9_Anaerobic	12_Unclassified	coding	no	14_I-E
CRISPRCas_77	40	48	16.33	1	61.4561	48_Bacteria	48_Firmicutes	48_Clostridia	48_Clostridiales	1_NA,47_Ruminococcaceae	1_NA,47_Faecalibacterium	9_Faecalibacterium:cf.:prausnitzii:KLE1255,3_Faecalibacterium:sp.:AF28-13AC,3_Faecalibacterium:prausnitzii:L2-6,1_Faecalibacterium:sp.:CAG:82-related,3_Faecalibacterium:prausnitzii:M21/2,16_Faecalibacterium:sp.:AF27-11BH,2_Faecalibacterium:sp.:OF04-11AC,2_Faecalibacterium:prausnitzii:SL3/3,1_Clostridiales:bacterium:59,8_uncultured:Faecalibacterium:sp.	47_Host-associated,1_Engineered	1_Wastewater,47_Mammals:_Human	47_Large_intestine,1_Unclassified	47_Digestive_system,1_Sewage	47_Fecal,1_Unclassified	coding	no	48_I-E
CRISPRCas_78	74	23	13.2	4	0.192358	17_Bacteria	7_Firmicutes,2_Actinobacteria,8_Acidobacteria	7_Clostridia,2_Actinobacteria,8_NA	1_Streptomycetales,1_Corynebacteriales,15_NA	1_Streptomycetaceae,15_NA,1_Corynebacteriaceae	1_Streptomyces,16_NA	8_Acidobacteria:bacterium:UBA7540,1_Streptomyces:bingchenggensis:BCW-1,1_Corynebacterium,7_Clostridiales	11_Environmental,12_Engineered	12_Bioreactor,11_Terrestrial	19_Unclassified,4_Peat	12_Unclassified,11_Soil	23_Unclassified	coding	no	25_I-C
CRISPRCas_79	78	85	14.6	1	29.3115	1_Archaea,79_Bacteria	45_Firmicutes,1_Proteobacteria,1_Euryarchaeota,33_Actinobacteria	1_Alphaproteobacteria,1_Thermoplasmata,1_Coriobacteriia,45_Clostridia,1_NA,31_Actinobacteria	11_Micromonosporales,2_Pseudonocardiales,1_Methanomassiliicoccales,1_Propionibacteriales,45_Clostridiales,1_Rhizobiales,6_Bifidobacteriales,2_NA,6_Streptosporangiales,4_Streptomycetales,1_Coriobacteriales	1_Coriobacteriaceae,4_NA,1_Propionibacteriaceae,4_Nocardiopsaceae,2_Pseudonocardiaceae,4_Streptomycetaceae,6_Bifidobacteriaceae,36_Ruminococcaceae,1_Methanomassiliicoccaceae,1_Bradyrhizobiaceae,7_Catabacteriaceae,11_Micromonosporaceae,2_Thermomonosporaceae	8_NA,2_Thermomonospora,36_Faecalibacterium,6_Catabacter,6_Bifidobacterium,11_Salinispora,1_Cutibacterium,4_Streptomyces,1_Pseudonocardia,1_Nocardiopsis,1_Rhodopseudomonas,3_Allosalinactinospora	1_Actinoalloteichus,1_Nocardiopsis:sp.:CNS-639,2_Catabacter:sp.:UBA1038,3_Faecalibacterium:prausnitzii:L2-6,1_Salinispora:pacifica,1_Bifidobacterium:stercoris:JCM:15918,8_Faecalibacterium:sp.:AF27-11BH,3_Faecalibacterium:sp.:OF04-11AC,3_Allosalinactinospora:lopnorensis,1_Actinobacteria,5_Bifidobacterium:adolescentis:DSM:20087,1_Rhodopseudomonas:faecalis,1_Pseudonocardia:thermophila,5_Faecalibacte…	50_Host-associated,28_Engineered,7_Environmental	2_Lab_enrichment,7_Terrestrial,2_Solid_waste,24_Bioreactor,5_Arthropoda,45_Mammals:_Human	33_Unclassified,5_Gut,2_Composting,45_Large_intestine	5_Rock-dwelling_(endoliths),50_Digestive_system,2_Grass,24_Anaerobic,2_Soil,2_Defined_media	36_Unclassified,2_Permafrost,2_Bioreactor,45_Fecal	coding	yes	97_I-E
CRISPRCas_80	54	64	11.29	1	0.0540438	9_Bacteria	9_Proteobacteria	3_Gammaproteobacteria,6_Betaproteobacteria	6_Burkholderiales,3_Alteromonadales	6_Comamonadaceae,3_Alteromonadaceae	3_Marinobacter,6_NA	3_Marinobacter:sp.:F01,6_Comamonadaceae:bacterium:CG12	64_Environmental	64_Aquatic	1_Unclassified,63_Groundwater	64_Freshwater	64_Unclassified	direct_repeat	no	41_Unknown,23_IV-A1
CRISPRCas_81	38	27	17.71	2	0.249422	10_NA,17_Bacteria	4_Actinobacteria,10_NA,5_Deinococcus-Thermus,8_Proteobacteria	4_Actinobacteria,5_Deinococci,10_NA,8_Deltaproteobacteria	10_NA,8_Desulfovibrionales,5_Deinococcales,4_Micrococcales	4_Cellulomonadaceae,5_Deinococcaceae,10_NA,8_Desulfovibrionaceae	5_Deinococcus,10_NA,8_Pseudodesulfovibrio,4_Cellulomonas	4_Cellulomonas:carbonis:T26,5_Deinococcus:sp.:YIM:77859,10_Bacteria,8_Pseudodesulfovibrio:indicus	27_Environmental	27_Aquatic	1_Unclassified,26_Groundwater	27_Freshwater	27_Unclassified	coding	no	31_I-C
CRISPRCas_82	98	14	25.96	1	0.881218	14_Bacteria	14_Proteobacteria	14_Betaproteobacteria	6_NA,8_Rhodocyclales	6_NA,8_Azonexaceae	6_NA,8_Dechloromonas	8_Dechloromonas:sp.:UBA5016,6_Betaproteobacteria:bacterium:UBA2592	14_Engineered	14_Wastewater	14_Biological_phosphorus_removal	14_Nutrient_removal	14_Bioreactor	coding	yes	14_III-B
CRISPRCas_83	99	69	21.31	1	73.3835	69_Bacteria	53_Nitrospirae,16_Proteobacteria	30_NA,23_unclassified:Nitrospirae,16_Deltaproteobacteria	53_NA,16_Desulfobacterales	69_NA	69_NA	12_Nitrospirae:bacterium:CG17,6_Nitrospirae:bacterium:CG,16_Desulfobacterales:bacterium:CG07,23_unclassified:Nitrospirae,2_Nitrospirae:bacterium:CG08,10_Nitrospirae:bacterium:CG2	69_Environmental	69_Aquatic	65_Groundwater,4_Unclassified	69_Freshwater	69_Unclassified	coding	yes	67_I-C
CRISPRCas_84	103	36	11.78	1	89.8541	36_Bacteria	36_Proteobacteria	36_Alphaproteobacteria	4_Rhizobiales,32_Rhodobacterales	4_Methylocystaceae,32_NA	36_NA	4_Methylocystaceae:bacterium,32_Rhodobacterales:bacterium:CG18	36_Environmental	4_Terrestrial,32_Aquatic	4_Wetlands,32_Groundwater	4_Soil,32_Freshwater	4_Permafrost,32_Unclassified	coding	no	37_I-C
CRISPRCas_85	90	50	10.18	2	86.1621	50_Bacteria	50_Candidatus:Roizmanbacteria	50_NA	50_NA	50_NA	50_NA	27_Candidatus:Roizmanbacteria:bacterium:CG11,2_Candidatus:Roizmanbacteria:bacterium:CG17,21_Candidatus:Roizmanbacteria:bacterium:CG03	50_Environmental	50_Aquatic	1_Unclassified,49_Groundwater	50_Freshwater	50_Unclassified	direct_repeat	yes	50_V-A
CRISPRCas_86	109	20	13.24	1	10.1018	20_Bacteria	20_Bacteroidetes	3_NA,4_Bacteroidia,13_Chitinophagia	3_NA,13_Chitinophagales,4_Bacteroidales	13_Chitinophagaceae,4_Paludibacteraceae,3_NA	4_Paludibacter,3_NA,13_Niastella	4_Paludibacter:sp.:47-17,3_Bacteroidetes:bacterium:GWA2,13_Niastella:populi	18_Environmental,2_Engineered	2_Bioremediation,18_Aquatic	16_Groundwater,2_River,2_Unclassified	2_Thiocyanate,18_Freshwater	2_Sediment,18_Unclassified	coding	no	20_I-B
CRISPRCas_87	87	20	10.77	1	10.1018	20_Bacteria	20_Bacteroidetes	3_NA,4_Bacteroidia,13_Chitinophagia	13_Chitinophagales,3_NA,4_Bacteroidales	13_Chitinophagaceae,3_NA,4_Paludibacteraceae	13_Niastella,4_Paludibacter,3_NA	4_Paludibacter:sp.:47-17,3_Bacteroidetes:bacterium:GWA2,13_Niastella:populi	18_Environmental,2_Engineered	2_Bioremediation,18_Aquatic	2_Unclassified,16_Groundwater,2_River	2_Thiocyanate,18_Freshwater	2_Sediment,18_Unclassified	coding	no	20_I-B
CRISPRCas_88	59	18	19.71	1	0.0370553	9_Bacteria	9_Proteobacteria	9_Alphaproteobacteria	9_Rhizobiales	9_Methylocystaceae	9_Methylocystis	9_Methylocystis:sp.:KS32	18_Environmental	18_Terrestrial	18_Wetlands	18_Soil	18_Permafrost	direct_repeat	yes	18_Unknown,9_II-A
CRISPRCas_89	81	10	19.66	1	58.0257	10_Bacteria	10_Proteobacteria	6_Hydrogenophilalia,4_Betaproteobacteria	6_Hydrogenophilales,4_Burkholderiales	10_NA	10_NA	6_Hydrogenophilales:bacterium:CG,4_Comamonadaceae	4_Engineered,6_Environmental	4_Bioreactor,6_Aquatic	6_Groundwater,4_Unclassified	6_Freshwater,4_Anaerobic	10_Unclassified	coding	no	10_I-E
CRISPRCas_90	103	143	28.2	1	1.91684	99_Bacteria	17_Chloroflexi,82_Proteobacteria	11_Anaerolineae,12_Alphaproteobacteria,70_Deltaproteobacteria,6_NA	70_Desulfobacterales,12_Rhodobacterales,17_NA	12_Rhodobacteraceae,87_NA	12_Thioclava,87_NA	70_Desulfobacterales:bacterium:CG23,8_Anaerolineae:bacterium:CG,6_Chloroflexi:bacterium:RBG,12_Thioclava:arenosa,1_Anaerolineae:bacterium:CG1,2_Anaerolineae:bacterium:CG2	143_Environmental	143_Aquatic	143_Groundwater	143_Freshwater	143_Unclassified	coding	yes	111_III-D,32_III-B
CRISPRCas_91	54	6	12.65	1	94.1066	6_Bacteria	6_Proteobacteria	6_Alphaproteobacteria	6_NA	6_NA	6_NA	6_Alphaproteobacteria:bacterium:CG	6_Environmental	6_Aquatic	6_Groundwater	6_Freshwater	6_Unclassified	direct_repeat	no	9_I-G
CRISPRCas_92	51	6	10.72	1	94.1066	6_Bacteria	6_Proteobacteria	6_Alphaproteobacteria	6_NA	6_NA	6_NA	6_Alphaproteobacteria:bacterium:CG	6_Environmental	6_Aquatic	6_Groundwater	6_Freshwater	6_Unclassified	direct_repeat	no	9_I-G
CRISPRCas_93	48	22	18.68	1	79.532	22_Bacteria	22_Proteobacteria	21_Betaproteobacteria,1_Gammaproteobacteria	22_NA	22_NA	1_Thiolapillus,2_NA,19_Candidatus:Accumulibacter	11_Candidatus:Accumulibacter:phosphatis:clade:IIA:str.:UW-1,1_Thiolapillus:brandeum,2_Candidatus:Accumulibacter,7_Candidatus:Accumulibacter:phosphatis,1_Candidatus:Accumulibacter:sp.:BA-93	1_Environmental,21_Engineered	1_Aquatic,21_Wastewater	21_Biological_phosphorus_removal,1_Saline	21_Nutrient_removal,1_Non-marine_Saline_and_Alkaline	4_Unclassified,18_Bioreactor	coding	no	22_I-E
CRISPRCas_94	93	13	31.2	5	88.1872	13_Bacteria	13_Firmicutes	13_Clostridia	13_Clostridiales	10_Clostridiaceae,3_Peptococcaceae	13_NA	3_Peptococcaceae:bacterium:UBA3933,10_Clostridiaceae:bacterium:BRH	10_Environmental,3_Engineered	10_Terrestrial,3_Bioreactor	3_Unclassified,10_Clay	3_Unclassified,10_Deep_subsurface	13_Unclassified	coding	yes	15_I-B
CRISPRCas_95	70	18	22.04	5	59.2413	18_Bacteria	18_Firmicutes	18_Clostridia	18_Clostridiales	18_Eubacteriaceae	18_Eubacterium	1_Eubacterium:sp.:TM06-47,15_Eubacterium:sp.:CAG:38,2_Eubacterium:callanderi	18_Host-associated	18_Mammals:_Human	18_Large_intestine	18_Digestive_system	18_Fecal	coding	no	21_I-B
CRISPRCas_96	58	9	12.7	3	9.95976	9_Bacteria	9_Proteobacteria	9_Betaproteobacteria	9_Burkholderiales	1_NA,8_Comamonadaceae	4_Alicycliphilus,2_Comamonas,3_NA	2_Comamonas:sp.:SCN:65-56,4_Alicycliphilus:sp.:69-12,2_Comamonadaceae:bacterium:NML00-0135,1_Comamonadaceae	9_Engineered	9_Wastewater	9_Biological_phosphorus_removal	9_Nutrient_removal	7_Bioreactor,2_Unclassified	coding	no	9_III-B
CRISPRCas_97	44	8	13.4	1	10.4672	7_Bacteria	1_Chloroflexi,6_Proteobacteria	5_Betaproteobacteria,1_Deltaproteobacteria,1_Anaerolineae	3_Rhodocyclales,2_Burkholderiales,1_NA,1_Syntrophobacterales	3_Rhodocyclaceae,2_Comamonadaceae,1_NA,1_Syntrophaceae	3_Aromatoleum,1_NA,2_Melaminivora,1_Syntrophus	1_Syntrophus:aciditrophicus:SB,2_Melaminivora:sp.:SC2-9,3_Aromatoleum:aromaticum:EbN1,1_Anaerolineae:bacterium:UTCFX1	7_Environmental,1_Engineered	7_Terrestrial,1_Bioreactor	7_Wetlands,1_Unclassified	7_Soil,1_Anaerobic	1_Unclassified,7_Permafrost	coding	no	8_I-C
CRISPRCas_98	60	5	10.61	1	14.3831	4_Bacteria	4_Bacteroidetes	1_NA,3_Cytophagia	1_NA,3_Cytophagales	1_NA,3_Hymenobacteraceae	1_NA,3_Hymenobacter	1_Bacteroidetes:bacterium:QS,1_Hymenobacter:sp.:PAMC:26554,2_Hymenobacter:nivis	5_Environmental	5_Terrestrial	5_Unclassified	4_Rock-dwelling_(endoliths),1_Geologic	5_Unclassified	coding	no	5_I-C
CRISPRCas_99	53	11	19.42	2	25.8558	10_Bacteria	10_Proteobacteria	1_Gammaproteobacteria,9_Betaproteobacteria	1_NA,9_Burkholderiales	1_Comamonadaceae,8_NA,1_Candidatus:Competibacteraceae	10_NA	1_Competibacteraceae:bacterium:UBA3908,8_Burkholderiales:bacterium:68-10,1_Comamonadaceae:bacterium:SCN:68-20	10_Engineered,1_Environmental	1_Aquatic,10_Wastewater	1_Groundwater,10_Biological_phosphorus_removal	10_Nutrient_removal,1_Freshwater	10_Bioreactor,1_Unclassified	coding	no	11_I-C
CRISPRCas_100	47	66	45.12	2	78.8398	66_Bacteria	66_Proteobacteria	30_Hydrogenophilalia,36_Betaproteobacteria	21_unclassified:Hydrogenophilales,9_Hydrogenophilales,5_Burkholderiales,12_Nitrosomonadales,19_NA	29_NA,12_Thiobacillaceae,21_Hydrogenophilales,4_Comamonadaceae	1_Thiomonas,18_Candidatus:Accumulibacter,35_NA,8_Thiobacillus,4_Schlegelella	6_Thiobacillus:sp.:SCN:65-179,18_Candidatus:Accumulibacter:phosphatis:clade:IIA:str.:UW-1,1_Thiomonas:delicata,2_Thiobacillus:sp.:65-29,21_NA,1_Hydrogenophilales:bacterium:CG12,4_Thiobacillus,1_Betaproteobacteria:bacterium:UBA5582,4_Schlegelella:thermodepolymerans,8_Hydrogenophilales:bacterium:17-61-9	35_Engineered,31_Environmental	17_Wastewater,9_Terrestrial,2_WWTP,12_Bioremediation,1_Solid_waste,22_Aquatic,3_Lab_enrichment	17_Biological_phosphorus_removal,21_Groundwater,1_Composting,9_Clay,18_Unclassified	22_Freshwater,9_Deep_subsurface,1_Grass,3_Thiocyanate,17_Nutrient_removal,3_Defined_media,9_Hydrocarbon,2_Activated_sludge	16_Bioreactor,50_Unclassified	coding	no	37_I-C,35_I-E
CRISPRCas_101	60	74	13.63	1	3.5969	1_NA,63_Bacteria	1_Acidobacteria,9_NA,1_Verrucomicrobia,3_Chloroflexi,45_Proteobacteria,5_Actinobacteria	15_NA,42_Alphaproteobacteria,2_Gammaproteobacteria,5_Actinobacteria	3_Streptomycetales,3_Rhodobacterales,7_Rhodospirillales,17_NA,1_Micromonosporales,1_Pseudomonadales,2_Sphingomonadales,28_Rhizobiales,1_Geodermatophilales,1_Nevskiales	1_Geodermatophilaceae,1_Sinobacteraceae,1_Methylocystaceae,1_Xanthobacteraceae,3_Rhodobacteraceae,1_Micromonosporaceae,3_Streptomycetaceae,22_NA,2_Erythrobacteraceae,1_Pseudomonadaceae,2_Rhodospirillaceae,2_Methylobacteriaceae,18_Bradyrhizobiaceae,3_Beijerinckiaceae,1_Acetobacteraceae,2_Rhizobiaceae	1_Pseudolabrys,1_Blastococcus,1_Methylosinus,1_Sinorhizobium,1_Thermopetrobacter,26_NA,4_Elioraea,1_Fontimonas,15_Bradyrhizobium,1_Bosea,1_Pseudomonas,1_Acidicaldus,2_Methylocapsa,1_Streptomyces,1_Methylobacterium,2_Porphyrobacter,1_Albimonas,2_Azospirillum,1_Rhizobium	1_Acidicaldus:organivorans,3_Proteobacteria,1_Pseudolabrys:sp.:GY,2_Methylocapsa:aurea,1_Plantactinospora,1_Verrucomicrobia:bacterium:LW23,1_Labrenzia,1_Acidobacteria:bacterium:UBA7541,1_Methylosinus:trichosporium:OB3b,1_Blastococcus:sp.:DSM:44270,8_Bradyrhizobium:erythrophlei,2_Azospirillum:sp.:M2T2B2,1_Bradyrhizobium:sp.:BTAi1,4_Bradyrhizobium:sp.:AT1,1_Rhizobiales:bacterium:GAS188,1_Streptomyc…	9_Engineered,61_Environmental,4_Host-associated	7_Wastewater,1_Lab_enrichment,2_Porifera,4_Aquatic,57_Terrestrial,1_Solid_waste,2_Plants	1_Wetlands,3_Hot_(42-90C),1_Composting,5_Biological_phosphorus_removal,2_Petrochemical,61_Unclassified,1_Saline	3_Rock-dwelling_(endoliths),3_Thermal_springs,1_Non-marine_Saline_and_Alkaline,2_Roots,2_Industrial_wastewater,1_Defined_media,5_Nutrient_removal,1_Grass,1_Unclassified,1_Sponge,54_Soil	1_Permafrost,6_Bioreactor,3_Microbial_mats,64_Unclassified	coding	no	84_I-G,1_Unknown
CRISPRCas_102	60	7	12.99	1	6.43594	7_Bacteria	7_Proteobacteria	2_Alphaproteobacteria,5_Betaproteobacteria	5_NA,2_Rhizobiales	2_Hyphomicrobiaceae,5_NA	2_Devosia,1_NA,4_Candidatus:Accumulibacter	4_Candidatus:Accumulibacter:phosphatis:clade:IIA:str.:UW-1,2_Devosia:sp.:66-22,1_Candidatus:Accumulibacter	7_Engineered	7_Wastewater	5_Biological_phosphorus_removal,2_Unclassified	7_Nutrient_removal	2_Unclassified,5_Bioreactor	direct_repeat	no	7_I-C
CRISPRCas_103	45	7	16.86	1	1.93786	1_NA,3_Bacteria	1_NA,3_Proteobacteria	1_NA,3_Alphaproteobacteria	1_NA,3_Rhizobiales	1_Methylocystaceae,1_Rhizobiaceae,1_Hyphomicrobiaceae,1_NA	1_Hyphomicrobium,1_Methylosinus,2_NA	1_Methylosinus:sp.:R-45379,1_Hyphomicrobium:denitrificans:1NES1,1_Rhizobium,1_NA	2_Engineered,5_Environmental	2_Wastewater,5_Terrestrial	2_Biological_phosphorus_removal,5_Unclassified	5_Soil,2_Nutrient_removal	5_Unclassified,2_Bioreactor	coding	no	6_III-B
CRISPRCas_104	35	9	12.1	1	3.22788	9_Bacteria	2_Firmicutes,7_Proteobacteria	2_Clostridia,4_Alphaproteobacteria,3_Deltaproteobacteria	4_Rhodobacterales,2_Clostridiales,3_Desulfobacterales	4_Rhodobacteraceae,2_Lachnospiraceae,3_Desulfobulbaceae	1_Desulfobulbus,2_NA,2_Lachnoclostridium,4_Roseinatronobacter	2_Lachnoclostridium:sp.:An196,4_Roseinatronobacter:thiooxidans,1_Desulfobulbus:elongatus:DSM:2908,2_Desulfobulbaceae:bacterium:BRH	10_Engineered	5_Bioremediation,3_Built_environment,2_Wastewater	5_Petrochemical,5_Tetrachloroethylene	2_Industrial_wastewater,3_Tailings_pond,5_Tetrachloroethylene_and_derivatives	7_Unclassified,3_Wastewater	coding	no	9_I-C
CRISPRCas_105	75	20	36.46	3	9.47022	19_Bacteria	19_Proteobacteria	4_Alphaproteobacteria,6_Gammaproteobacteria,9_Betaproteobacteria	4_Rhodospirillales,4_Rhodocyclales,5_Burkholderiales,6_NA	4_Zoogloeaceae,3_NA,1_Alcaligenaceae,3_Acetobacteraceae,2_Comamonadaceae,6_Candidatus:Competibacteraceae	9_NA,3_Roseomonas,1_Simplicispira,1_Acidovorax,4_Thauera,1_Achromobacter	1_Competibacteraceae:bacterium:UBA3908,1_Simplicispira:suum,1_Acidovorax:temperans,1_Achromobacter:denitrificans,1_Competibacteraceae:bacterium:UBA2792,4_Thauera:sp.:SWB20,2_Burkholderiales:bacterium:66-5,1_Rhodospirillales:bacterium:URHD0017,4_Competibacteraceae:bacterium:UBA2788,3_Roseomonas:cervicalis:ATCC:49957	10_Engineered,10_Environmental	8_Wastewater,4_Aquatic,2_Bioremediation,6_Terrestrial	4_Hot_(42-90C),8_Unclassified,7_Biological_phosphorus_removal,1_Shale_gas_reservoir	5_Soil,7_Nutrient_removal,1_Deep_subsurface,1_Activated_Sludge,1_Thiocyanate,4_Thermal_springs,1_Hydrocarbon	1_Flow_back/Produced_fluids,4_Microbial_mats,7_Bioreactor,8_Unclassified	coding	no	14_III-A,4_III-B,2_Unknown
CRISPRCas_106	32	8	16.19	2	0.752486	8_Bacteria	8_Acidobacteria	8_Acidobacteriia	8_Bryobacterales	8_Solibacteraceae	8_Candidatus:Solibacter	8_Candidatus:Solibacter:usitatus:Ellin6076	8_Environmental	8_Terrestrial	6_Unclassified,2_Wetlands	8_Soil	6_Unclassified,2_Permafrost	coding	no	8_III-A
CRISPRCas_107	97	9	12.08	2	69.6826	9_Bacteria	9_Proteobacteria	9_Gammaproteobacteria	8_Pseudomonadales,1_Alteromonadales	1_Shewanellaceae,8_Moraxellaceae	1_Shewanella,8_Acinetobacter	1_Acinetobacter:sp.:WCHA39,2_Acinetobacter:sp.:ACNIH1,1_Acinetobacter:indicus,1_Acinetobacter:sp.:LCT-H3,1_Acinetobacter:sp.:869535,2_Acinetobacter:sp.:JdFR-94,1_Shewanella:benthica	6_Engineered,3_Environmental	6_Built_environment,3_Aquatic	2_Volcanic,1_Unclassified,6_Subway	3_Marine,6_City	3_Metal_surface,3_Wooden_surface,3_Unclassified	coding	no	9_I-F
CRISPRCas_108	63	85	11.53	3	97.1062	85_Bacteria	85_Nitrospirae	85_NA	85_NA	85_NA	85_NA	61_Nitrospirae:bacterium:JdFR-87,24_Nitrospirae:bacterium:JdFR-88	85_Environmental	85_Aquatic	85_Volcanic	85_Marine	85_Unclassified	direct_repeat	no	85_III-B
CRISPRCas_109	54	3	15.61	1	0.275557	3_Bacteria	1_NA,2_Proteobacteria	1_NA,2_Betaproteobacteria	2_unclassified:Comamonadaceae,1_NA	2_Burkholderiales,1_NA	1_NA,2_Comamonadaceae	2_NA,1_Proteobacteria	3_Environmental	3_Terrestrial	3_Unclassified	3_Rock-dwelling_(endoliths)	3_Unclassified	coding	no	3_I-C
CRISPRCas_110	60	7	11.27	1	41.5557	7_Bacteria	2_NA,2_Candidatus:Berkelbacteria,3_Candidatus:Moranbacteria	7_NA	7_NA	7_NA	7_NA	2_Candidatus:Berkelbacteria:bacterium:CG10,3_Candidatus:Moranbacteria:bacterium:CG2,2_Parcubacteria:group:bacterium:M6-OD1-2	7_Environmental	7_Aquatic	1_Unclassified,6_Groundwater	7_Freshwater	7_Unclassified	coding	no	8_V-A
CRISPRCas_111	58	97	24.62	2	81.952	96_Archaea	96_Euryarchaeota	96_Halobacteria	1_Halobacteriales,95_Haloferacales	95_Halorubraceae,1_NA	1_NA,95_Halorubrum	95_Halorubrum:lacusprofundi:ATCC:49239,1_Halobacteriales:archaeon:QS	97_Environmental	95_Aquatic,2_Terrestrial	25_Hypersaline,70_Saline,2_Unclassified	2_Geologic,95_Non-marine_Saline_and_Alkaline	97_Unclassified	coding	no	84_I-D,49_Unknown
CRISPRCas_112	49	116	14.31	3	48.3384	115_Archaea	115_Euryarchaeota	115_Halobacteria	8_Natrialbales,105_Haloferacales,2_Halobacteriales	2_Haloferacaceae,47_NA,58_Halorubraceae,8_Natrialbaceae	1_Haloplanus,1_Saliphagus,1_Halopenitus,48_NA,3_Halorubrum,54_Halohasta,7_Natronobacterium	1_Halopenitus:malekzadehii,45_halophilic:archaeon:DL31,3_Halorubrum:lacusprofundi:ATCC:49239,1_Halobacteriales:archaeon:SW,54_Halohasta:litchfieldiae,1_Haloferax,7_Natronobacterium:gregoryi,1_Halobacteriales:archaeon:QH,1_Saliphagus:sp.:LR7,1_Haloplanus:vescus	116_Environmental	111_Aquatic,5_Terrestrial	11_Hypersaline,100_Saline,5_Unclassified	111_Non-marine_Saline_and_Alkaline,5_Geologic	116_Unclassified	coding	no	128_I-B,3_Unknown
CRISPRCas_113	50	77	20.19	5	88.0096	77_Archaea	77_Euryarchaeota	77_Halobacteria	21_Halobacteriales,56_Haloferacales	21_Halobacteriaceae,56_Halorubraceae	21_Halobacterium,5_NA,51_Halorubrum	5_Halorubrum,21_Halobacterium:sp.:DL1,13_Halorubrum:lacusprofundi:ATCC:49239,38_Halorubrum:lacusprofundi	77_Environmental	77_Aquatic	58_Saline,19_Hypersaline	77_Non-marine_Saline_and_Alkaline	77_Unclassified	coding	no	99_I-B,6_Unknown
CRISPRCas_114	49	400	11.37	1	90.0196	400_Bacteria	400_Thermotogae	400_Thermotogae	400_Thermotogales	400_Thermotogaceae	400_Thermotoga	356_Thermotoga:sp.:A7A,44_Thermotoga:naphthophila:RKU-10	400_Environmental	374_Terrestrial,26_Aquatic	26_Hot_(42-90C),374_Shale_gas_reservoir	374_Deep_subsurface,26_Thermal_springs	374_Flow_back/Produced_fluids,4_Unclassified,22_Sediment	direct_repeat	yes	508_I-B
CRISPRCas_115	64	25	15.3	1	1.37866	19_Bacteria	5_NA,14_Proteobacteria	5_NA,13_Alphaproteobacteria,1_Deltaproteobacteria	11_Rhizobiales,1_Desulfurellales,1_Rhodobacterales,1_Rhodospirillales,5_NA	9_Bradyrhizobiaceae,1_Rhodobacteraceae,6_NA,1_Desulfurellaceae,2_Rhizobiaceae	1_Afipia,1_Sinorhizobium,1_Rhizobium,7_NA,8_Bradyrhizobium,1_Rhodovulum	1_Rhizobium:sp.:R634,1_Desulfurellaceae:bacterium:bin18,4_Bradyrhizobium:sp.:AT1,4_Bradyrhizobium:sp.:Ghvi,5_nitrifying:bacterium:enrichment:culture,1_Sinorhizobium:sp.:CCBAU:05631,1_Rhodovulum:sp.:PH10,1_Afipia:sp.:P52-10,1_Rhodospirillales:bacterium:URHD0088	1_Host-associated,24_Environmental	1_Porifera,24_Terrestrial	25_Unclassified	1_Sponge,24_Soil	25_Unclassified	coding	no	31_I-G
CRISPRCas_116	55	11	11.57	2	0.291585	6_Bacteria	4_Proteobacteria,2_Actinobacteria	1_Alphaproteobacteria,1_Deltaproteobacteria,1_Gammaproteobacteria,1_NA,2_Actinobacteria	2_Geodermatophilales,1_NA,1_Rhodospirillales,1_Pseudomonadales,1_Myxococcales	1_Rhodospirillaceae,2_Geodermatophilaceae,1_Nannocystaceae,1_Pseudomonadaceae,1_NA	1_Blastococcus,1_Pseudomonas,1_Nannocystis,1_NA,1_Modestobacter,1_Azospirillum	1_Pseudomonas:cremoricolorata,1_Azospirillum:sp.:TSO35-2,1_Nannocystis:exedens,1_Proteobacteria:bacterium:SW,1_Modestobacter:sp.:DSM:44400,1_Blastococcus:sp.:DSM:46838	3_Engineered,8_Environmental	1_Bioremediation,8_Terrestrial,2_Solid_waste	2_Glacier,1_Wastewater,2_Composting,6_Unclassified	2_Grass,6_Rock-dwelling_(endoliths),1_Terephthalate,2_Soil	2_Bioreactor,9_Unclassified	coding	no	12_I-G
CRISPRCas_117	48	7	13.17	1	39.0999	7_Bacteria	7_Actinobacteria	7_Actinobacteria	1_Streptomycetales,6_Streptosporangiales	5_Thermomonosporaceae,1_Streptomycetaceae,1_Streptosporangiaceae	1_NA,5_Thermomonospora,1_Nonomuraea	5_Thermomonospora:curvata:DSM:43183,1_Streptomyces,1_Nonomuraea:pusilla	7_Engineered	1_Solid_waste,6_Lab_enrichment	1_Composting,6_Unclassified	1_Grass,6_Defined_media	1_Bioreactor,6_Unclassified	direct_repeat	no	11_I-E
CRISPRCas_118	52	8	13.39	1	0.624746	8_Bacteria	8_Actinobacteria	7_Actinobacteria,1_NA	6_Pseudonocardiales,1_NA,1_Streptomycetales	1_Streptomycetaceae,5_Pseudonocardiaceae,2_NA	1_Streptomyces,4_Saccharothrix,2_NA,1_Allokutzneria	1_Streptomyces:sparsogenes,4_Saccharothrix:australiensis,1_Allokutzneria:albata,1_Pseudonocardiaceae,1_Actinobacteria	8_Environmental	8_Terrestrial	8_Unclassified	8_Rock-dwelling_(endoliths)	8_Unclassified	coding	no	8_I-E
CRISPRCas_119	44	21	13.18	2	0.952682	18_Bacteria	17_Proteobacteria,1_NA	1_NA,17_Alphaproteobacteria	2_Sphingomonadales,13_Rhizobiales,1_NA,2_Rhodospirillales	2_Rhodospirillaceae,1_NA,7_Bradyrhizobiaceae,1_Rhizobiaceae,3_Beijerinckiaceae,2_Erythrobacteraceae,2_Methylocystaceae	2_NA,2_Methylocapsa,7_Bradyrhizobium,1_Rhizobium,2_Azospirillum,2_Porphyrobacter,2_Methylosinus	1_Rhizobium:anhuiense,1_Bradyrhizobium:sp.:BTAi1,1_Beijerinckiaceae:bacterium,2_Methylocapsa:aurea,6_Bradyrhizobium:erythrophlei,2_Porphyrobacter:cryptus:DSM:12079,2_Methylosinus:trichosporium:OB3b,1_nitrifying:bacterium:enrichment:culture,2_Azospirillum:sp.:M2T2B2	18_Environmental,1_Host-associated,2_Engineered	1_Porifera,18_Terrestrial,1_Solid_waste,1_Lab_enrichment	1_Composting,20_Unclassified	1_Defined_media,1_Sponge,1_Grass,18_Soil	1_Bioreactor,20_Unclassified	coding	no	23_I-G
CRISPRCas_120	97	6	13.06	1	2.57703	3_Bacteria	3_Proteobacteria	3_Alphaproteobacteria	3_Rhizobiales	3_Bradyrhizobiaceae	2_NA,1_Bradyrhizobium	2_Bradyrhizobiaceae:bacterium,1_Bradyrhizobium:sp.:SK17	6_Environmental	6_Terrestrial	6_Unclassified	6_Soil	6_Unclassified	coding	no	6_III-B
CRISPRCas_121	85	27	11.53	2	0.175397	27_Bacteria	11_NA,16_Proteobacteria	11_NA,16_Gammaproteobacteria	11_NA,16_Pseudomonadales	11_NA,16_Pseudomonadaceae	16_Pseudomonas,11_NA	11_bacterium:JKG1,16_Pseudomonas:syringae	27_Engineered	11_Lab_enrichment,16_Solid_waste	16_Composting,11_Unclassified	16_Grass,11_Defined_media	16_Bioreactor,11_Unclassified	direct_repeat	yes	27_I-D
CRISPRCas_122	81	19	15.78	4	0.760256	19_Bacteria	19_Proteobacteria	2_Deltaproteobacteria,17_Betaproteobacteria	2_Desulfarculales,17_Burkholderiales	10_Comamonadaceae,7_NA,2_Desulfarculaceae	2_Desulfocarbo,10_Melaminivora,7_NA	7_Burkholderiales:bacterium:66-5,2_Desulfocarbo:indianensis,10_Melaminivora:sp.:SC2-9	19_Engineered	19_Bioreactor	19_Unclassified	19_Anaerobic	19_Unclassified	coding	yes	15_III-B
CRISPRCas_123	60	4	10.29	2	0.874081	3_Bacteria,1_NA	1_NA,3_Proteobacteria	1_NA,3_Gammaproteobacteria	1_NA,3_Chromatiales	1_NA,3_Ectothiorhodospiraceae	1_NA,3_Aquisalimonas	1_Bacteria,3_Aquisalimonas:asiatica	3_Environmental,1_Engineered	3_Terrestrial,1_Solid_waste	3_Unclassified,1_Composting	1_Grass,3_Geologic	3_Unclassified,1_Bioreactor	direct_repeat	no	4_I-C
CRISPRCas_124	36	11	10.98	1	73.5116	11_Bacteria	11_Gemmatimonadetes	11_Gemmatimonadetes	11_Gemmatimonadales	11_Gemmatimonadaceae	11_Gemmatimonas	11_Gemmatimonas:sp.	11_Engineered	11_Solid_waste	11_Composting	9_Grass,2_Zoo_waste	2_Unclassified,9_Bioreactor	direct_repeat	no	5_I-G,4_III-B,2_Unknown
CRISPRCas_125	43	4	11.79	3	96.5686	4_Bacteria	4_Proteobacteria	4_Deltaproteobacteria	4_Myxococcales	4_NA	4_NA	4_Myxococcales:bacterium:68-20	4_Engineered	4_Bioremediation	4_Unclassified	1_Thiocyanate,3_Hydrocarbon	4_Unclassified	coding	no	6_I-G
CRISPRCas_126	60	25	13.37	2	80.56	24_Bacteria	1_Proteobacteria,23_Nitrospirae	23_NA,1_Gammaproteobacteria	23_NA,1_Chromatiales	1_Chromatiaceae,23_NA	1_Thiodictyon,23_NA	1_Candidatus:Thiodictyon:syntrophicum,23_Nitrospirae:bacterium:CG	24_Environmental,1_Host-associated	24_Aquatic,1_Porifera	20_Groundwater,1_Saline,2_Unclassified,2_Hydrothermal_vents	1_Non-marine_Saline_and_Alkaline,1_Sponge,21_Freshwater,2_Marine	2_Diffuse_flow,23_Unclassified	coding	no	25_I-G
CRISPRCas_127	54	18	21.55	2	89.9993	17_Bacteria	17_Nitrospirae	17_NA	17_NA	17_NA	17_NA	17_Nitrospirae:bacterium:CG	17_Environmental,1_Host-associated	17_Aquatic,1_Porifera	2_Unclassified,16_Groundwater	17_Freshwater,1_Sponge	18_Unclassified	coding	no	18_I-G
CRISPRCas_128	86	34	12.87	2	71.4774	34_Bacteria	34_Proteobacteria	34_Betaproteobacteria	31_Burkholderiales,3_unclassified:Comamonadaceae	1_NA,3_Burkholderiales,30_Comamonadaceae	3_Rhodoferax,26_NA,2_Polaromonas,3_Comamonadaceae	2_Polaromonas:sp.:UBA4122,1_Comamonadaceae:bacterium:CG,1_Comamonadaceae:bacterium:CG2,3_NA,5_Comamonadaceae:bacterium:SCN:68-20,1_Burkholderiales:bacterium:RIFCSPLOWO2,3_Rhodoferax:ferrireducens:T118,18_Comamonadaceae:bacterium:CG12	29_Environmental,5_Engineered	2_Wastewater,2_Built_environment,27_Aquatic,2_Terrestrial,1_Bioremediation	2_Wastewater,2_Petrochemical,1_Tetrachloroethylene,2_Unclassified,27_Groundwater	2_Tailings_pond,1_Tetrachloroethylene_and_derivatives,2_Soil,27_Freshwater,2_Industrial_wastewater	2_Permafrost,32_Unclassified	coding	yes	35_I-C
CRISPRCas_129	35	115	19.61	1	63.5749	115_Bacteria	115_Proteobacteria	47_Gammaproteobacteria,68_Betaproteobacteria	2_Rhodocyclales,54_Burkholderiales,13_NA,2_Oceanospirillales,38_Xanthomonadales,6_Pseudomonadales	1_Oceanospirillaceae,6_Pseudomonadaceae,2_Zoogloeaceae,31_NA,13_Rhodanobacteraceae,14_Xanthomonadaceae,1_Halomonadaceae,47_Comamonadaceae	6_Acidovorax,6_Alicycliphilus,1_Curvibacter,6_Pseudoxanthomonas,5_Stenotrophomonas,10_Comamonas,2_Thauera,2_Ottowia,1_Halomonas,1_Diaphorobacter,34_NA,6_Pseudomonas,2_Luteimonas,16_Delftia,1_Thalassolituus,13_Rhodanobacter,2_Simplicispira,1_Xanthomonas	1_Comamonas:terrigena,1_Acidovorax:cattleyae,1_Acidovorax,1_Pseudoxanthomonas:sp.:J35,2_Luteimonas:huabeiensis:HB2,1_Alicycliphilus:sp.:69-12,1_Acidovorax:sp.:GW101-3H11,1_Simplicispira:sp.:CPCC:100842,9_Xanthomonadales:bacterium:CG17,2_Ottowia:oryzae,9_Comamonas:sp.:SCN:67-35,1_Simplicispira:sp.:NY-02,2_Pseudomonas:alcaliphila:JAB1,3_Burkholderiales:bacterium:68-12,1_Stenotrophomonas:sp.:UBA2629…	19_Environmental,94_Engineered,2_Host-associated	25_Built_environment,3_Industrial_production,2_Arthropoda,14_Aquatic,5_Terrestrial,45_Bioremediation,8_Wastewater,10_Solid_waste,3_Lab_enrichment	14_Groundwater,50_Unclassified,6_Biological_phosphorus_removal,10_Composting,2_Gut,2_Shale_gas_reservoir,25_Subway,3_Wastewater,3_Input_fracking_water	4_Feedstock,2_Deep_subsurface,1_Anaerobic_digestor,3_Soil,4_Grass,3_Chemical_products,14_Freshwater,3_Terephthalate,6_Nutrient_removal,8_Thiocyanate,1_Activated_Sludge,2_Digestive_system,3_Defined_media,34_Hydrocarbon,25_City,2_Zoo_waste	10_Wooden_surface,78_Unclassified,9_Bioreactor,1_Grasslands,14_Metal_surface,1_Plastic_surface,2_Flow_back/Produced_fluids	coding	no	121_I-F
CRISPRCas_130	87	12	25.94	1	1.22921	8_Bacteria	1_Proteobacteria,7_Acidobacteria	1_Gammaproteobacteria,7_Acidobacteriia	7_Acidobacteriales,1_Xanthomonadales	7_Acidobacteriaceae,1_Xanthomonadaceae	7_Acidobacterium,1_NA	1_Xanthomonadaceae:bacterium,7_Acidobacterium:ailaaui	1_Engineered,11_Environmental	1_Bioremediation,11_Terrestrial	1_Wastewater,11_Unclassified	11_Soil,1_Terephthalate	12_Unclassified	coding	no	5_I-G,3_III-C,3_III-A,1_Hybrid(I-G,III-A)
CRISPRCas_131	65	10	17.9	1	11.6794	10_Bacteria	10_Bacteroidetes	10_Bacteroidia	10_Bacteroidales	10_Bacteroidaceae	10_Bacteroides	10_Bacteroides:luti	10_Engineered	10_Bioreactor	10_Unclassified	10_Anaerobic	10_Unclassified	direct_repeat	no	8_Unknown,2_VI-B1
CRISPRCas_132	47	8	16.04	3	7.09216	8_Bacteria	8_Bacteroidetes	8_Bacteroidia	8_Bacteroidales	8_Bacteroidaceae	8_Bacteroides	2_Bacteroides:helcogenes:P:36-108,6_Bacteroides:luti	8_Engineered	8_Bioreactor	8_Unclassified	8_Anaerobic	8_Unclassified	coding	no	8_II-C
CRISPRCas_133	70	15	20.03	2	25.7871	13_Bacteria	9_Bacteroidetes,1_Proteobacteria,3_NA	1_Deltaproteobacteria,3_Sphingobacteriia,2_Bacteroidia,7_NA	2_Bacteroidales,1_Desulfobacterales,3_Sphingobacteriales,7_NA	8_NA,3_Sphingobacteriaceae,1_Bacteroidaceae,1_Desulfobacteraceae	9_NA,1_Mucilaginibacter,1_Arcticibacter,1_Bacteroides,1_Desulfobacter	1_Desulfobacter:sp.:UBA2225,1_Bacteroidales:bacterium:UBA3540,3_Bacteroidetes,1_Mucilaginibacter,1_Arcticibacter:pallidicorallinus,1_Bacteroides:propionicifaciens:DSM:19291:=:JCM:14649,1_Mucilaginibacter:kameinonensis,4_Bacteroidetes:bacterium:HGW-Bacteroidetes-1	10_Environmental,3_Engineered,2_Host-associated	4_Terrestrial,6_Aquatic,3_Bioreactor,2_Arthropoda	2_Gut,7_Unclassified,4_Groundwater,2_Wetlands	2_Digestive_system,4_Rock-dwelling_(endoliths),1_Marine,3_Anaerobic,5_Freshwater	14_Unclassified,1_Sediment	coding	yes	15_I-B
CRISPRCas_134	99	4	16.89	3	2.77563	3_Bacteria	3_Proteobacteria	3_Deltaproteobacteria	3_Desulfovibrionales	3_Desulfovibrionaceae	3_Desulfovibrio	3_Desulfovibrio:alcoholivorans:DSM:5433	1_Environmental,3_Engineered	3_Bioreactor,1_Terrestrial	4_Unclassified	3_Anaerobic,1_Rock-dwelling_(endoliths)	4_Unclassified	coding	no	4_I-B,1_Unknown
CRISPRCas_135	80	6	29.27	4	8.47418	6_Bacteria	5_Firmicutes,1_Proteobacteria	5_Negativicutes,1_Gammaproteobacteria	1_Alteromonadales,5_Veillonellales	1_Pseudoalteromonadaceae,5_Veillonellaceae	1_Pseudoalteromonas,4_Megasphaera,1_Dialister	1_Dialister:succinatiphilus:YIT:11850,1_Pseudoalteromonas:porphyrae,2_Megasphaera:paucivorans,2_Megasphaera:cerevisiae	1_Host-associated,4_Engineered,1_Environmental	4_Bioreactor,1_Aquatic,1_Mammals:_Human	1_Hydrothermal_vents,4_Unclassified,1_Large_intestine	1_Marine,4_Anaerobic,1_Digestive_system	1_Sediment,4_Unclassified,1_Fecal	coding	yes	7_I-F
CRISPRCas_136	36	35	12.09	1	1.09229	35_Bacteria	34_Verrucomicrobia,1_Lentisphaerae	1_NA,34_Spartobacteria	35_NA	35_NA	35_NA	1_Lentisphaerae:bacterium:RIFOXYB12,34_Spartobacteria:bacterium:UBA695	34_Environmental,1_Engineered	1_Lab_enrichment,34_Terrestrial	35_Unclassified	1_Defined_media,34_Soil	35_Unclassified	direct_repeat	no	35_I-G
CRISPRCas_137	94	9	16.72	2	0.131351	2_NA,5_Bacteria	2_Acidobacteria,1_Actinobacteria,2_NA,2_Planctomycetes	3_NA,2_Acidobacteriia,2_Planctomycetia	2_Planctomycetales,4_NA,1_Bryobacterales	4_NA,2_Gemmataceae,1_Solibacteraceae	4_NA,2_Gemmata,1_Candidatus:Solibacter	2_Bacteria,1_Acidobacteriia:bacterium,2_Gemmata:obscuriglobus,1_Actinobacteria,1_Candidatus:Solibacter:usitatus:Ellin6076	9_Environmental	5_Terrestrial,4_Aquatic	5_Unclassified,3_Saline,1_Hydrothermal_vents	4_Soil,1_Marine,3_Non-marine_Saline_and_Alkaline,1_Rock-dwelling_(endoliths)	8_Unclassified,1_Sediment	coding	no	4_I-A,3_Unknown,2_I-B
CRISPRCas_138	54	12	16.57	2	0.160858	10_Bacteria	2_Acidobacteria,8_NA	2_unclassified:Acidobacteria:(miscellaneous),8_NA	10_NA	10_NA	10_NA	8_Acidobacteria,2_unclassified:Acidobacteria:(miscellaneous)	12_Environmental	12_Terrestrial	12_Unclassified	12_Soil	12_Unclassified	coding	no	12_I-E
CRISPRCas_139	35	17	20.46	1	0.494396	16_Bacteria,1_NA	5_Proteobacteria,10_Acidobacteria,1_NA,1_Verrucomicrobia	1_Alphaproteobacteria,3_Betaproteobacteria,1_Gammaproteobacteria,5_NA,6_Acidobacteriia,1_Opitutae	1_Opitutales,3_Burkholderiales,1_Nevskiales,5_NA,2_Acidobacteriales,4_Bryobacterales,1_Rhizobiales	1_Solibacteraceae,2_Acidobacteriaceae,1_Bradyrhizobiaceae,3_Oxalobacteraceae,1_Opitutaceae,8_NA,1_Sinobacteraceae	1_Candidatus:Solibacter,3_Duganella,1_Opitutus,1_Nevskia,1_Bradyrhizobium,10_NA	1_Opitutus:terrae:PB90-1,1_Bacteria,1_Bradyrhizobium:sp.:ORS:3257,4_Acidobacteria:bacterium:13,3_Duganella:sacchari,1_Nevskia:soli:DSM:19509,2_Acidobacteriaceae:bacterium:KBS:96,3_Bryobacterales:bacterium,1_Candidatus:Solibacter:usitatus:Ellin6076	17_Environmental	17_Terrestrial	4_Peat,2_Wetlands,11_Unclassified	17_Soil	2_Permafrost,15_Unclassified	noncoding	no	17_III-A
CRISPRCas_140	38	4	10.22	2	0.236984	3_Bacteria	2_Proteobacteria,1_Acidobacteria	1_Acidobacteriia,2_Gammaproteobacteria	1_Acidobacteriales,2_Chromatiales	1_Acidobacteriaceae,2_Ectothiorhodospiraceae	1_Acidobacterium,2_Acidihalobacter	2_Acidihalobacter:ferrooxidans,1_Acidobacterium:ailaaui	4_Environmental	4_Terrestrial	4_Unclassified	4_Soil	4_Unclassified	noncoding	no	4_I-G
CRISPRCas_141	89	23	14.55	1	1.41187	19_Bacteria	17_Proteobacteria,2_NA	17_Alphaproteobacteria,2_NA	13_Rhizobiales,2_Rhodospirillales,2_Sphingomonadales,2_NA	2_NA,1_Rhizobiaceae,2_Rhodospirillaceae,12_Bradyrhizobiaceae,2_Erythrobacteraceae	2_NA,2_Azospirillum,1_Sinorhizobium,12_Bradyrhizobium,2_Porphyrobacter	4_Bradyrhizobium:sp.:AT1,6_Bradyrhizobium:erythrophlei,1_Sinorhizobium:sp.:CCBAU:05631,2_Bradyrhizobium:sp.:Ghvi,2_nitrifying:bacterium:enrichment:culture,2_Porphyrobacter:cryptus:DSM:12079,2_Azospirillum:sp.:M2T2B2	23_Environmental	23_Terrestrial	23_Unclassified	23_Soil	23_Unclassified	coding	no	28_I-G
CRISPRCas_142	49	6	10.61	1	0.080702	6_Bacteria	3_Proteobacteria,3_Deinococcus-Thermus	3_Betaproteobacteria,3_Deinococci	3_Burkholderiales,3_Deinococcales	3_Deinococcaceae,3_Oxalobacteraceae	3_Deinococcus,3_Noviherbaspirillum	3_Noviherbaspirillum:denitrificans,3_Deinococcus:sp.:NW-56	6_Environmental	6_Terrestrial	6_Unclassified	6_Soil	6_Unclassified	direct_repeat	no	6_I-G
CRISPRCas_143	51	3	10.27	2	0.161115	3_Bacteria	3_Proteobacteria	3_Gammaproteobacteria	3_Xanthomonadales	3_Rhodanobacteraceae	3_NA	3_Rhodanobacter	3_Environmental	3_Terrestrial	3_Unclassified	3_Soil	3_Unclassified	direct_repeat	no	3_I-G
CRISPRCas_144	52	30	15.25	3	5.66017	30_Bacteria	23_Acidobacteria,3_Spirochaetes,1_Synergistetes,3_Proteobacteria	23_Acidobacteriia,3_Deltaproteobacteria,3_Spirochaetia,1_Synergistia	3_Spirochaetales,23_Acidobacteriales,1_Synergistales,3_Syntrophobacterales	1_Synergistaceae,23_Acidobacteriaceae,3_Syntrophobacteraceae,3_Spirochaetaceae	4_NA,1_Acetomicrobium,2_Desulfacinum,23_Acidobacterium	1_Syntrophobacteraceae:bacterium:CG2,2_Desulfacinum:infernum:DSM:9756,23_Acidobacterium:ailaaui,1_Anaerobaculum:sp.:UBA5826,3_Spirochaetaceae:bacterium:UBA6089	24_Environmental,7_Engineered	1_Lab_enrichment,23_Terrestrial,3_Wastewater,1_Aquatic,1_Solid_waste,2_Built_environment	1_Hot_(42-90C),5_Petrochemical,1_Anaerobic_media,1_Composting,23_Unclassified	2_Tailings_pond,22_Soil,1_Defined_media,1_Thermal_springs,3_Industrial_wastewater,1_Oil_reservoir,1_Grass	2_Wastewater,1_Bioreactor,28_Unclassified	coding	no	25_III-C,5_I-G
CRISPRCas_145	54	3	13.17	1	0.0410563	3_Bacteria	3_Actinobacteria	3_Actinobacteria	3_Streptosporangiales	3_Thermomonosporaceae	3_Actinomadura	3_Actinomadura:latina:NBRC:106108	3_Engineered	3_Lab_enrichment	3_Unclassified	3_Defined_media	3_Unclassified	coding	no	NA
CRISPRCas_146	61	8	14.82	2	0.423971	6_Bacteria	5_Proteobacteria,1_NA	3_Alphaproteobacteria,1_Gammaproteobacteria,1_Betaproteobacteria,1_NA	3_Rhodospirillales,1_Chromatiales,2_NA	1_Ectothiorhodospiraceae,1_Acetobacteraceae,4_NA	2_Elioraea,1_Acidibrevibacterium,2_NA,1_Nitrococcus	1_Betaproteobacteria:bacterium:HGW-Betaproteobacteria-16,2_Elioraea:tepidiphila:DSM:17972,1_Nitrococcus:mobilis:Nb-231,1_Acidibrevibacterium:fodinaquatile,1_nitrifying:bacterium:enrichment:culture	8_Environmental	8_Terrestrial	8_Unclassified	8_Soil	8_Unclassified	coding	no	8_III-B
CRISPRCas_147	58	3	16.53	1	0.712289	3_Bacteria	3_Actinobacteria	3_Actinobacteria	3_Micrococcales	1_NA,2_Intrasporangiaceae	1_NA,2_Knoellia	2_Knoellia:aerolata:DSM:18566,1_Intrasporangiaceae	3_Environmental	3_Terrestrial	3_Unclassified	3_Rock-dwelling_(endoliths)	3_Unclassified	coding	no	5_I-G
CRISPRCas_148	69	215	13.4	3	26.9799	215_Bacteria	215_Proteobacteria	1_Gammaproteobacteria,214_Alphaproteobacteria	32_Rhodospirillales,27_Sphingomonadales,84_NA,72_Rhizobiales	32_Rhodospirillaceae,62_Bradyrhizobiaceae,10_Phyllobacteriaceae,27_Sphingomonadaceae,84_NA	32_Tistlia,10_Pseudaminobacter,62_Bradyrhizobium,84_NA,27_Sphingomonas	1_Bradyrhizobium:erythrophlei,10_Pseudaminobacter:manganicus,1_Bradyrhizobium:sp.:Tv2a-2,1_Gammaproteobacteria:bacterium:HGW-Gammaproteobacteria-8,27_Sphingomonas:sp.:PAMC:26605,20_Bradyrhizobium:sp.:Ec3.3,83_Alphaproteobacteria:bacterium:HGW-Alphaproteobacteria-3,20_Bradyrhizobium:lablabi,20_Bradyrhizobium:manausense,32_Tistlia:consotensis	32_Engineered,153_Environmental,30_Host-associated	30_Arthropoda,96_Terrestrial,32_Solid_waste,57_Aquatic	1_Hypersaline,32_Composting,96_Unclassified,30_Gut,56_Groundwater	52_Soil,56_Freshwater,32_Feedstock,30_Digestive_system,1_Non-marine_Saline_and_Alkaline,44_Rock-dwelling_(subaerial_biofilms)	214_Unclassified,1_Microbial_mats	direct_repeat	no	159_Unknown,56_II-C
CRISPRCas_149	49	46	15.23	1	0.32971	43_Bacteria,2_NA	1_Deinococcus-Thermus,2_NA,38_Acidobacteria,4_Proteobacteria	38_Acidobacteriia,1_Deinococci,2_Alphaproteobacteria,3_NA,1_Betaproteobacteria	12_NA,2_Acidobacteriales,1_Deinococcales,2_Rhodobacterales,28_Bryobacterales	36_NA,2_Acidobacteriaceae,2_Rhodobacteraceae,1_Deinococcaceae,4_Solibacteraceae	1_Candidatus:Solibacter,40_NA,1_Deinococcus,3_Candidatus:Sulfopaludibacter	1_Gammaproteobacteria,1_Candidatus:Solibacter:usitatus:Ellin6076,2_Phaeobacter,2_Bacteria,1_Deinococcus:koreensis,1_Nitrosomonadales,24_Bryobacterales:bacterium,8_Acidobacteriia:bacterium,1_Acidobacteriaceae:bacterium:UBA1307,1_Acidobacteriaceae:bacterium:KBS:96,3_Candidatus:Sulfopaludibacter:sp.:SbA6	46_Environmental	46_Terrestrial	36_Unclassified,6_Peat,4_Wetlands	46_Soil	40_Unclassified,5_Permafrost,1_Grasslands	coding	no	46_III-A
CRISPRCas_150	84	3	41.76	7	0.223795	3_Bacteria	2_Proteobacteria,1_NA	1_Alphaproteobacteria,1_NA,1_Betaproteobacteria	1_Burkholderiales,1_NA,1_Rhizobiales	1_Burkholderiaceae,1_NA,1_Methylobacteriaceae	1_Methylobacterium,2_NA	1_Cupriavidus,1_bacterium:HR27,1_Methylobacterium:sp.:Leaf94	3_Environmental	3_Terrestrial	3_Unclassified	3_Soil	3_Unclassified	noncoding	no	2_Unknown,1_III-A
CRISPRCas_151	64	117	17.6	2	0	NA	NA	NA	NA	NA	NA	NA	117_Environmental	117_Terrestrial	117_Unclassified	117_Soil	117_Unclassified	direct_repeat	yes	117_III-A
CRISPRCas_152	84	3	16.94	1	0.0133413	1_Bacteria	1_Verrucomicrobia	1_NA	1_NA	1_NA	1_NA	1_Verrucomicrobia:bacterium:UBA1319	3_Environmental	3_Terrestrial	3_Unclassified	3_Soil	3_Unclassified	noncoding	no	3_III-B
CRISPRCas_153	50	100	15.81	2	0.300275	42_Bacteria,31_NA	10_Proteobacteria,32_Actinobacteria,31_NA	10_Gammaproteobacteria,3_Acidimicrobiia,29_Actinobacteria,31_NA	3_Acidimicrobiales,29_Streptomycetales,31_NA,10_Chromatiales	10_Ectothiorhodospiraceae,29_Streptomycetaceae,34_NA	29_Streptomyces,10_Thioalkalivibrio,34_NA	10_Thioalkalivibrio:sulfidiphilus:HL-EbGr7,27_Streptomyces:antioxidans,31_Bacteria,3_Acidimicrobiales:bacterium:UBA7543,2_Streptomyces:agglomeratus	100_Environmental	100_Terrestrial	97_Unclassified,3_Wetlands	100_Soil	97_Unclassified,3_Permafrost	direct_repeat	no	97_Unknown,3_I-G
CRISPRCas_154	71	5	14.77	1	0.240876	2_Bacteria	2_Proteobacteria	2_Alphaproteobacteria	2_Rhizobiales	2_Bradyrhizobiaceae	2_Bradyrhizobium	2_Bradyrhizobium:sp.:AT1	5_Environmental	5_Terrestrial	5_Unclassified	1_Rock-dwelling_(subaerial_biofilms),4_Soil	5_Unclassified	coding	yes	5_I-B
CRISPRCas_155	59	5	14.46	1	0.25551	2_Bacteria	2_Chloroflexi	2_Anaerolineae	2_Anaerolineales	2_NA	2_NA	2_Anaerolineales:bacterium:UBA1429	3_Engineered,2_Environmental	2_Terrestrial,3_Bioreactor	2_Clay,3_Unclassified	2_Deep_subsurface,3_Anaerobic	5_Unclassified	coding	no	4_I-E,1_Unknown
CRISPRCas_156	78	13	13.6	2	0.646218	1_NA,12_Bacteria	1_NA,1_Proteobacteria,11_Acidobacteria	1_Gammaproteobacteria,1_NA,11_Acidobacteriia	2_Acidobacteriales,1_NA,1_Xanthomonadales,9_Bryobacterales	4_NA,6_Solibacteraceae,2_Acidobacteriaceae,1_Xanthomonadaceae	6_NA,1_Pseudoxanthomonas,6_Candidatus:Solibacter	6_Candidatus:Solibacter:usitatus:Ellin6076,1_NA,2_Bryobacterales:bacterium,1_Acidobacteriaceae:bacterium:UBA1307,1_Acidobacteriaceae:bacterium:KBS:96,1_Bryobacterales:bacterium:UBA690,1_Pseudoxanthomonas:sp.:Root630	13_Environmental	13_Terrestrial	6_Wetlands,6_Unclassified,1_Peat	13_Soil	7_Permafrost,6_Unclassified	coding	no	13_III-A

## Sheet: Blastresults_overlappinggenes
GenePosition	GeneName	PercentID	Length	mismatch	gapopen	qstart	qend	sstart	send	evalue	bitscore
C687J26621_10008351:51-5027:499-1360(+)|499-1360(+)_1	type_I-C_CRISPR-associated_protein_Cas7/Csd2_[Gallionellales_bacterium_RIFCSPLOWO2_02_FULL_57_47]	100	286	0	0	1	286	1	286	0	596
C687J26621_10008351:51-5027:499-1360(+)|499-1360(+)_1	type_I-C_CRISPR-associated_protein_Cas7/Csd2_[Nitrosomonas_sp._H1_AOB3]	81.818	286	51	1	1	286	1	285	6e-179	504
C687J26621_10008351:51-5027:499-1360(+)|499-1360(+)_1	type_I-C_CRISPR-associated_protein_Cas7/Csd2_[Nitrospinae_bacterium]	77.003	287	65	1	1	286	1	287	1.25e-161	461
C687J26621_10008351:51-5027:499-1360(+)|499-1360(+)_1	type_I-C_CRISPR-associated_protein_Cas7/Csd2_[Nitrosomonas_mobilis]	76.19	294	61	3	1	286	2	294	3.45e-161	460
C687J26621_10008351:51-5027:499-1360(+)|499-1360(+)_1	CRISPR-associated_protein_Csd2_family_[Nitrosomonas_mobilis]	76.19	294	61	3	1	286	1	293	3.55e-161	460
C687J26621_10008351:51-5027:499-1360(+)|499-1360(+)_1	CRISPR-associated_protein,_Csd2_family_[Candidatus_Nitrotoga_sp._MKT]	74.061	293	69	2	1	286	1	293	2.46e-158	452
C687J26621_10008351:51-5027:499-1360(+)|499-1360(+)_1	type_I-C_CRISPR-associated_protein_Cas7/Csd2_[Sulfuricellaceae_bacterium]	75.958	287	66	3	1	284	2	288	5.45e-156	446
C687J26621_10008351:51-5027:499-1360(+)|499-1360(+)_1	type_I-C_CRISPR-associated_protein_Cas7/Csd2_[Proteobacteria_bacterium]	75.089	281	67	2	2	281	4	282	7.66e-155	443
C687J26621_10008351:51-5027:499-1360(+)|499-1360(+)_1	type_I-C_CRISPR-associated_protein_Cas7/Csd2_[Deltaproteobacteria_bacterium_RIFOXYD12_FULL_56_24]	75.899	278	64	2	3	279	5	280	3.25e-154	442
C687J26621_10008351:51-5027:499-1360(+)|499-1360(+)_1	type_I-C_CRISPR-associated_protein_Cas7/Csd2_[Candidatus_Nitrotoga_fabula]	71.769	294	74	3	1	286	1	293	1.07e-153	441
C687J26621_10008351:51-5027:499-1360(+)|499-1360(+)_1	CRISPR-associated_Csd2_family_protein_[Nitrosomonas_europaea]	72.014	293	74	3	1	286	1	292	1.59e-153	440
C687J26621_10008351:51-5027:499-1360(+)|499-1360(+)_1	type_I-C_CRISPR-associated_protein_Cas7/Csd2_[Gammaproteobacteria_bacterium]	74.349	269	68	1	1	268	1	269	1.7e-153	441
C687J26621_10008351:51-5027:499-1360(+)|499-1360(+)_1	type_I-C_CRISPR-associated_protein_Cas7/Csd2_[Marinospirillum_sp.]	71.93	285	76	1	1	281	1	285	1.24e-152	438
C687J26621_10008351:51-5027:499-1360(+)|499-1360(+)_1	CRISPR-associated_protein,_Csd2_family_[Marinobacter_excellens_HL-55]	71.579	285	77	1	1	281	1	285	2.33e-152	437
C687J26621_10008351:51-5027:499-1360(+)|499-1360(+)_1	type_I-C_CRISPR-associated_protein_Cas7/Csd2_[Gammaproteobacteria_bacterium]	74.532	267	67	1	3	268	1	267	2.98e-152	437
C687J26621_10008351:51-5027:499-1360(+)|499-1360(+)_1	type_I-C_CRISPR-associated_protein_Cas7/Csd2_[Halomonas_alkaliantarctica]	71.93	285	76	1	1	281	1	285	6.47e-152	436
C687J26621_10008351:51-5027:499-1360(+)|499-1360(+)_1	type_I-C_CRISPR-associated_protein_Cas7/Csd2_[Marinobacter_sp._C1S70]	71.228	285	78	1	1	281	1	285	8.39e-151	433
C687J26621_10008351:51-5027:499-1360(+)|499-1360(+)_1	type_I-C_CRISPR-associated_protein_Cas7/Csd2_[Nitrincola_alkalisediminis]	71.228	285	78	1	1	281	1	285	9.26e-151	433
C687J26621_10008351:51-5027:499-1360(+)|499-1360(+)_1	type_I-C_CRISPR-associated_protein_Cas7/Csd2_[Desulfosarcina_ovata]	75.092	273	67	1	2	273	4	276	1.48e-150	432
C687J26621_10008351:51-5027:499-1360(+)|499-1360(+)_1	type_I-C_CRISPR-associated_protein_Cas7/Csd2_[Desulfosarcina_ovata]	74.725	273	68	1	2	273	4	276	1.79e-150	432
C687J26845_10000227:10336-26713:1509-4914(+)|1509-4914(+)_1	type_I-F_CRISPR-associated_helicase_Cas3_[Burkholderiales_bacterium_RIFCSPLOWO2_02_FULL_67_64]	100	1134	0	0	1	1134	1	1134	0	2300
C687J26845_10000227:10336-26713:1509-4914(+)|1509-4914(+)_1	type_I-F_CRISPR-associated_helicase_Cas3f_[Thiobaca_trueperi]	76.455	1134	260	4	1	1134	1	1127	0	1753
C687J26845_10000227:10336-26713:1509-4914(+)|1509-4914(+)_1	type_I-F_CRISPR-associated_helicase_Cas3_[Acidithiobacillus_ferriphilus]	75.286	1137	273	5	1	1134	1	1132	0	1746
C687J26845_10000227:10336-26713:1509-4914(+)|1509-4914(+)_1	type_I-F_CRISPR-associated_helicase_Cas3f_[Thiocapsa_sp._KS1]	75.792	1136	267	4	1	1134	1	1130	0	1707
C687J26845_10000227:10336-26713:1509-4914(+)|1509-4914(+)_1	type_I-F_CRISPR-associated_helicase_Cas3f_[Halochromatium_roseum]	72.711	1136	299	6	1	1134	1	1127	0	1648
C687J26845_10000227:10336-26713:1509-4914(+)|1509-4914(+)_1	type_I-F_CRISPR-associated_helicase_Cas3f_[Lamprobacter_modestohalophilus]	72.535	1136	301	6	1	1134	1	1127	0	1647
C687J26845_10000227:10336-26713:1509-4914(+)|1509-4914(+)_1	type_I-F_CRISPR-associated_helicase_Cas3f_[Ideonella_sp._4Y11]	72.387	1148	293	9	1	1134	1	1138	0	1594
C687J26845_10000227:10336-26713:1509-4914(+)|1509-4914(+)_1	type_I-F_CRISPR-associated_helicase_Cas3f_[Ideonella_sp._B7]	72.767	1142	297	6	1	1134	1	1136	0	1552
C687J26845_10000227:10336-26713:1509-4914(+)|1509-4914(+)_1	type_I-F_CRISPR-associated_helicase_Cas3f_[Rhodocyclus_tenuis]	65.883	1149	360	10	1	1131	1	1135	0	1452
C687J26845_10000227:10336-26713:1509-4914(+)|1509-4914(+)_1	type_I-F_CRISPR-associated_helicase_Cas3f_[Nitrosospira_sp._Nsp1]	62.718	1148	397	15	1	1134	1	1131	0	1368
C687J26845_10000227:10336-26713:1509-4914(+)|1509-4914(+)_1	type_I-F_CRISPR-associated_helicase_Cas3_[Ideonella_sp._TBM-1]	64.654	1143	383	13	1	1132	1	1133	0	1365
C687J26845_10000227:10336-26713:1509-4914(+)|1509-4914(+)_1	type_I-F_CRISPR-associated_helicase_Cas3f_[Ideonella_paludis]	61.559	1142	413	10	1	1134	1	1124	0	1360
C687J26845_10000227:10336-26713:1509-4914(+)|1509-4914(+)_1	type_I-F_CRISPR-associated_helicase_Cas3f_[Ideonella_sp._TBM-1]	64.561	1140	383	13	4	1132	1	1130	0	1359
C687J26845_10000227:10336-26713:1509-4914(+)|1509-4914(+)_1	type_I-F_CRISPR-associated_helicase_Cas3f_[Nitrosovibrio_tenuis]	62.587	1144	399	14	1	1134	1	1125	0	1353
C687J26845_10000227:10336-26713:1509-4914(+)|1509-4914(+)_1	type_I-F_CRISPR-associated_helicase_Cas3f_[Nitrosospira_briensis]	62.5	1144	400	14	1	1134	1	1125	0	1351
C687J26845_10000227:10336-26713:1509-4914(+)|1509-4914(+)_1	type_I-F_CRISPR-associated_helicase_Cas3_[Candidatus_Saccharibacteria_bacterium]	60.209	1151	409	11	1	1134	1	1119	0	1342
C687J26845_10000227:10336-26713:1509-4914(+)|1509-4914(+)_1	type_I-F_CRISPR-associated_helicase_Cas3_[Glaciimonas_sp.]	61.652	1150	407	17	1	1134	1	1132	0	1329
C687J26845_10000227:10336-26713:1509-4914(+)|1509-4914(+)_1	type_I-F_CRISPR-associated_helicase_Cas3f_[Rhodoferax_sp._MIZ03]	61.438	1154	390	14	1	1134	1	1119	0	1328
C687J26845_10000227:10336-26713:1509-4914(+)|1509-4914(+)_1	type_I-F_CRISPR-associated_helicase_Cas3_[Nitrosospira_multiformis]	62.391	1146	401	15	1	1134	1	1128	0	1317
C687J26845_10000227:10336-26713:1509-4914(+)|1509-4914(+)_1	type_I-F_CRISPR-associated_helicase_Cas3f_[Candidatus_Symbiobacter_mobilis]	61.005	1154	407	15	1	1134	1	1131	0	1315
Draft_10001888:913-10141:5729-6761(+)|5729-6761(+)_1	type_I-C_CRISPR-associated_endonuclease_Cas1_[Deltaproteobacteria_bacterium]	91.837	343	28	0	1	343	1	343	0	656
Draft_10001888:913-10141:5729-6761(+)|5729-6761(+)_1	type_I-C_CRISPR-associated_endonuclease_Cas1_[Deltaproteobacteria_bacterium]	90.671	343	32	0	1	343	1	343	0	650
Draft_10001888:913-10141:5729-6761(+)|5729-6761(+)_1	type_I-C_CRISPR-associated_endonuclease_Cas1_[Sedimentisphaerales_bacterium]	80.758	343	66	0	1	343	1	343	0	583
Draft_10001888:913-10141:5729-6761(+)|5729-6761(+)_1	type_I-C_CRISPR-associated_endonuclease_Cas1_[Deltaproteobacteria_bacterium]	78.717	343	73	0	1	343	1	343	0	582
Draft_10001888:913-10141:5729-6761(+)|5729-6761(+)_1	type_I-C_CRISPR-associated_endonuclease_Cas1_[Desulfobacteraceae_bacterium]	79.009	343	72	0	1	343	1	343	0	579
Draft_10001888:913-10141:5729-6761(+)|5729-6761(+)_1	type_I-C_CRISPR-associated_endonuclease_Cas1_[Proteobacteria_bacterium]	78.426	343	74	0	1	343	1	343	0	579
Draft_10001888:913-10141:5729-6761(+)|5729-6761(+)_1	CRISP-associated_protein_Cas1_[Desulfobacteraceae_bacterium_Eth-SRB1]	78.134	343	75	0	1	343	1	343	0	578
Draft_10001888:913-10141:5729-6761(+)|5729-6761(+)_1	type_I-C_CRISPR-associated_endonuclease_Cas1_[Deltaproteobacteria_bacterium]	78.717	343	73	0	1	343	1	343	0	578
Draft_10001888:913-10141:5729-6761(+)|5729-6761(+)_1	subtype_I-C_CRISPR-associated_endonuclease_Cas1_[Deltaproteobacteria_bacterium]	78.426	343	74	0	1	343	1	343	0	575
Draft_10001888:913-10141:5729-6761(+)|5729-6761(+)_1	type_I-C_CRISPR-associated_endonuclease_Cas1_[Deltaproteobacteria_bacterium]	78.717	343	73	0	1	343	1	343	0	571
Draft_10001888:913-10141:5729-6761(+)|5729-6761(+)_1	type_I-C_CRISPR-associated_endonuclease_Cas1_[Deltaproteobacteria_bacterium]	78.717	343	73	0	1	343	92	434	0	570
Draft_10001888:913-10141:5729-6761(+)|5729-6761(+)_1	type_I-C_CRISPR-associated_endonuclease_Cas1_[Deltaproteobacteria_bacterium]	77.843	343	76	0	1	343	1	343	0	570
Draft_10001888:913-10141:5729-6761(+)|5729-6761(+)_1	type_I-C_CRISPR-associated_endonuclease_Cas1_[Deltaproteobacteria_bacterium]	77.843	343	76	0	1	343	1	343	0	570
Draft_10001888:913-10141:5729-6761(+)|5729-6761(+)_1	type_I-C_CRISPR-associated_endonuclease_Cas1_[Nitrospirae_bacterium]	77.843	343	76	0	1	343	1	343	0	569
Draft_10001888:913-10141:5729-6761(+)|5729-6761(+)_1	type_I-C_CRISPR-associated_endonuclease_Cas1_[Deltaproteobacteria_bacterium]	76.385	343	81	0	1	343	1	343	0	569
Draft_10001888:913-10141:5729-6761(+)|5729-6761(+)_1	subtype_I-C_CRISPR-associated_endonuclease_Cas1_[Candidatus_Brocadia_sp._UTAMX1]	77.259	343	78	0	1	343	1	343	0	569
Draft_10001888:913-10141:5729-6761(+)|5729-6761(+)_1	type_I-C_CRISPR-associated_endonuclease_Cas1_[Candidatus_Brocadia_sapporoensis]	77.259	343	78	0	1	343	1	343	0	568
Draft_10001888:913-10141:5729-6761(+)|5729-6761(+)_1	type_I-C_CRISPR-associated_endonuclease_Cas1_[Deltaproteobacteria_bacterium]	77.551	343	77	0	1	343	1	343	0	568
Draft_10001888:913-10141:5729-6761(+)|5729-6761(+)_1	type_I-C_CRISPR-associated_endonuclease_Cas1_[Deltaproteobacteria_bacterium]	77.259	343	78	0	1	343	1	343	0	568
Draft_10001888:913-10141:5729-6761(+)|5729-6761(+)_1	type_I-C_CRISPR-associated_endonuclease_Cas1_[Nitrospiraceae_bacterium]	75.802	343	83	0	1	343	1	343	0	567
Draft_10003201:7269-18407:499-3421(+)|499-3421(+)_1	type_I-U_CRISPR-associated_helicase/endonuclease_Cas3_[Chloroflexi_bacterium]	64.841	913	293	8	79	964	1	912	0	1062
Draft_10003201:7269-18407:499-3421(+)|499-3421(+)_1	type_I-U_CRISPR-associated_helicase/endonuclease_Cas3_[Acidobacteria_bacterium]	57.392	974	341	13	14	969	13	930	0	964
Draft_10003201:7269-18407:499-3421(+)|499-3421(+)_1	type_I-U_CRISPR-associated_helicase/endonuclease_Cas3_[Armatimonadetes_bacterium]	55.901	966	353	12	18	968	17	924	0	962
Draft_10003201:7269-18407:499-3421(+)|499-3421(+)_1	type_I-U_CRISPR-associated_helicase/endonuclease_Cas3_[Candidatus_Rokubacteria_bacterium]	55.635	985	349	13	14	970	91	1015	0	936
Draft_10003201:7269-18407:499-3421(+)|499-3421(+)_1	type_I-U_CRISPR-associated_helicase/endonuclease_Cas3_[Rehaibacterium_terrae]	53.189	972	380	13	12	967	7	919	0	919
Draft_10003201:7269-18407:499-3421(+)|499-3421(+)_1	type_I-U_CRISPR-associated_helicase/endonuclease_Cas3_[Chloracidobacterium_aggregatum]	51.953	1024	357	20	14	960	9	974	0	910
Draft_10003201:7269-18407:499-3421(+)|499-3421(+)_1	type_I-U_CRISPR-associated_helicase/endonuclease_Cas3_[Betaproteobacteria_bacterium]	53.333	1020	374	17	24	968	124	1116	0	907
Draft_10003201:7269-18407:499-3421(+)|499-3421(+)_1	type_I-U_CRISPR-associated_helicase/endonuclease_Cas3_[Thermomicrobium_sp.]	52.653	999	381	15	14	963	9	964	0	895
Draft_10003201:7269-18407:499-3421(+)|499-3421(+)_1	type_I-U_CRISPR-associated_helicase/endonuclease_Cas3_[Lamprocystis_purpurea]	52	975	388	17	24	966	25	951	0	886
Draft_10003201:7269-18407:499-3421(+)|499-3421(+)_1	type_I-U_CRISPR-associated_helicase/endonuclease_Cas3_[Lamprocystis_purpurea]	52	975	388	17	24	966	12	938	0	885
Draft_10003201:7269-18407:499-3421(+)|499-3421(+)_1	type_I-U_CRISPR-associated_helicase/endonuclease_Cas3_[Candidatus_Thiosymbion_ectosymbiont_of_Robbea_hypermnestra]	49.574	1057	386	22	24	972	16	1033	0	873
Draft_10003201:7269-18407:499-3421(+)|499-3421(+)_1	type_I-U_CRISPR-associated_helicase/endonuclease_Cas3_[Planctomycetes_bacterium]	52.178	964	380	14	18	969	16	910	0	873
Draft_10003201:7269-18407:499-3421(+)|499-3421(+)_1	type_I-U_CRISPR-associated_helicase/endonuclease_Cas3_[Euryarchaeota_archaeon]	48.163	980	423	15	6	968	2	913	0	871
Draft_10003201:7269-18407:499-3421(+)|499-3421(+)_1	hypothetical_protein_BURK2_00465_[Burkholderiales_bacterium]	52.02	990	373	16	19	959	5	941	0	859
Draft_10003201:7269-18407:499-3421(+)|499-3421(+)_1	type_I-U_CRISPR-associated_helicase/endonuclease_Cas3_[Candidatus_Thiodictyon_syntrophicum]	50.722	970	404	20	24	960	12	940	0	830
Draft_10003201:7269-18407:499-3421(+)|499-3421(+)_1	type_I-U_CRISPR-associated_helicase/endonuclease_Cas3_[Nitratireductor_sp._XY-223]	50.311	966	388	14	24	973	14	903	0	829
Draft_10003201:7269-18407:499-3421(+)|499-3421(+)_1	type_I-U_CRISPR-associated_helicase/endonuclease_Cas3_[Gimesia_panareensis]	49.505	1010	403	18	15	973	4	957	0	823
Draft_10003201:7269-18407:499-3421(+)|499-3421(+)_1	Type_III_restriction_enzyme,_res_subunit_[Gimesia_panareensis]	49.505	1010	403	18	15	973	24	977	0	823
Draft_10003201:7269-18407:499-3421(+)|499-3421(+)_1	type_I-U_CRISPR-associated_helicase/endonuclease_Cas3_[Planctomycetales_bacterium]	50.509	982	412	17	15	973	4	934	0	819
Draft_10003201:7269-18407:499-3421(+)|499-3421(+)_1	DEAD/DEAH_box_helicase_[bacterium_BMS3Bbin12]	51.351	962	355	18	24	968	12	877	0	817
draft_10008144:1-12477:11983-12181(+)|11983-12181(+)_1	hypothetical_protein_[Desulfocapsa_sp.]	100	65	0	0	1	65	1	65	1.01e-38	132
draft_10008144:1-12477:11983-12181(+)|11983-12181(+)_1	hypothetical_protein_[Deltaproteobacteria_bacterium]	54.237	59	24	1	1	59	1	56	1.52e-11	63.5
draft_10008144:1-12477:11983-12181(+)|11983-12181(+)_1	hypothetical_protein_[Chlorobium_sp.]	54.237	59	24	1	1	59	1	56	1.97e-11	63.2
draft_10008144:1-12477:11983-12181(+)|11983-12181(+)_1	hypothetical_protein_[Chlorobium_sp.]	70.769	65	19	0	1	65	1	65	3.07e-11	63.2
draft_10008144:1-12477:11983-12181(+)|11983-12181(+)_1	hypothetical_protein_[Chlorobium_sp.]	50	62	28	1	1	62	1	59	1.36e-10	61.2
draft_10008144:1-12477:11983-12181(+)|11983-12181(+)_1	hypothetical_protein_[Proteobacteria_bacterium]	53.571	56	23	1	1	56	1	53	6.52e-10	59.3
draft_10008144:1-12477:11983-12181(+)|11983-12181(+)_1	hypothetical_protein_[Chlorobium_sp.]	56.863	51	19	1	1	51	1	48	5.82e-09	57
draft_10008144:1-12477:11983-12181(+)|11983-12181(+)_1	hypothetical_protein_[Deltaproteobacteria_bacterium]	50	56	25	1	1	56	1	53	2.29e-08	55.5
draft_10008144:1-12477:11983-12181(+)|11983-12181(+)_1	hypothetical_protein_[Desulfoarculaceae_bacterium]	64.516	31	11	0	3	33	1	31	9.37e-06	48.9
draft_10008144:1-12477:11983-12181(+)|11983-12181(+)_1	hypothetical_protein_[Chlorobium_sp.]	46.809	47	22	1	12	58	12	55	3.88e-05	47.4
draft_10008144:1-12477:11983-12181(+)|11983-12181(+)_1	hypothetical_protein_BWK76_15960_[Desulfobulbaceae_bacterium_A2]	40	65	36	2	1	62	1	65	8.19e-05	46.6
draft_10008144:1-12477:11983-12181(+)|11983-12181(+)_1	hypothetical_protein_DGMP_26040_[Desulfobulbaceae_bacterium_KT2]	40.741	54	26	2	5	58	2	49	0.000114	46.2
draft_10008144:1-12477:11983-12181(+)|11983-12181(+)_1	hypothetical_protein_[Chlorobium_sp.]	39.286	56	31	1	4	59	9	61	0.000403	45.1
draft_10008144:1-12477:11983-12181(+)|11983-12181(+)_1	hypothetical_protein_[Desulfobulbaceae_bacterium]	39.583	48	26	1	4	51	3	47	0.003	42.7
draft_10008144:1-12477:11983-12181(+)|11983-12181(+)_1	hypothetical_protein_[Chlorobium_sp.]	38.298	47	29	0	13	59	18	64	0.003	42.7
draft_10008144:1-12477:11983-12181(+)|11983-12181(+)_1	hypothetical_protein_[Proteobacteria_bacterium]	60.606	33	10	1	6	38	6	35	0.005	42
draft_10008144:1-12477:11983-12181(+)|11983-12181(+)_1	hypothetical_protein_[Proteobacteria_bacterium]	44.444	45	22	1	1	45	12	53	0.006	42
MLSBCLC_10008541:1574-4590:54-465(+)|54-465(+)_1	hypothetical_protein_[Polaromonas_sp.]	92.593	135	10	0	1	135	147	281	1.7e-86	263
MLSBCLC_10008541:1574-4590:54-465(+)|54-465(+)_1	antirepressor_[Burkholderiales_bacterium_RIFCSPHIGHO2_12_FULL_61_11]	91.111	135	12	0	1	135	146	280	1.85e-84	258
MLSBCLC_10008541:1574-4590:54-465(+)|54-465(+)_1	Bro-N_domain-containing_protein_[Polaromonas_sp.]	90.37	135	13	0	1	135	146	280	1.52e-82	253
MLSBCLC_10008541:1574-4590:54-465(+)|54-465(+)_1	Bro-N_domain-containing_protein_[Rhodoferax_sp.]	87.023	131	17	0	1	131	146	276	2.13e-77	240
MLSBCLC_10008541:1574-4590:54-465(+)|54-465(+)_1	Bro-N_domain-containing_protein_[Rhodoferax_sp.]	87.023	131	17	0	1	131	146	276	2.25e-77	240
MLSBCLC_10008541:1574-4590:54-465(+)|54-465(+)_1	Bro-N_domain-containing_protein_[Rhodoferax_ferrireducens]	83.333	138	20	1	1	135	146	283	5.27e-74	232
MLSBCLC_10008541:1574-4590:54-465(+)|54-465(+)_1	antirepressor_[Burkholderiales_bacterium_RIFCSPLOWO2_12_FULL_61_40]	85.156	128	19	0	1	128	145	272	1.29e-72	228
MLSBCLC_10008541:1574-4590:54-465(+)|54-465(+)_1	MULTISPECIES:_Bro-N_domain-containing_protein_[unclassified_Acidovorax]	78.621	145	22	1	1	136	147	291	3.25e-72	228
MLSBCLC_10008541:1574-4590:54-465(+)|54-465(+)_1	hypothetical_protein_CVU24_12375_[Betaproteobacteria_bacterium_HGW-Betaproteobacteria-18]	81.159	138	23	1	1	135	147	284	4.98e-71	224
MLSBCLC_10008541:1574-4590:54-465(+)|54-465(+)_1	Bro-N_domain-containing_protein_[Rhodoferax_jenense]	76.429	140	27	1	1	134	145	284	1.27e-70	223
MLSBCLC_10008541:1574-4590:54-465(+)|54-465(+)_1	hypothetical_protein_[Rhodoferax_sp.]	82.031	128	23	0	1	128	79	206	2.59e-70	220
MLSBCLC_10008541:1574-4590:54-465(+)|54-465(+)_1	Bro-N_domain-containing_protein_[Burkholderiales_bacterium]	77.465	142	25	1	1	135	147	288	3.6e-70	223
MLSBCLC_10008541:1574-4590:54-465(+)|54-465(+)_1	hypothetical_protein_[Acidovorax_sp._JG5]	77.931	145	23	1	1	136	145	289	6.77e-70	222
MLSBCLC_10008541:1574-4590:54-465(+)|54-465(+)_1	hypothetical_protein_[Ramlibacter_sp._WS9]	79.389	131	27	0	1	131	147	277	1.83e-69	220
MLSBCLC_10008541:1574-4590:54-465(+)|54-465(+)_1	hypothetical_protein_COW02_18280_[Comamonadaceae_bacterium_CG12_big_fil_rev_8_21_14_0_65_59_15]	81.25	128	24	0	1	128	147	274	2.1e-69	220
MLSBCLC_10008541:1574-4590:54-465(+)|54-465(+)_1	Bro-N_domain-containing_protein_[Rhodoferax_sp.]	82.031	128	23	0	1	128	146	273	2.2e-69	220
MLSBCLC_10008541:1574-4590:54-465(+)|54-465(+)_1	hypothetical_protein_[Comamonadaceae_bacterium]	80.597	134	26	0	1	134	147	280	4.5e-69	220
MLSBCLC_10008541:1574-4590:54-465(+)|54-465(+)_1	antirepressor_[Burkholderiales_bacterium_RIFCSPHIGHO2_02_FULL_64_19]	84	125	20	0	1	125	147	271	7.74e-69	219
MLSBCLC_10008541:1574-4590:54-465(+)|54-465(+)_1	Bro-N_domain-containing_protein_[Rhodoferax_sp.]	83.594	128	21	0	1	128	147	274	1.8e-68	218
MLSBCLC_10008541:1574-4590:54-465(+)|54-465(+)_1	hypothetical_protein_[Giesbergeria_sp.]	82.258	124	22	0	1	124	53	176	1.98e-68	216
Draft_10039919:1-6189:5143-6052(+)|5143-6052(+)_1	type_I-C_CRISPR-associated_protein_Cas7/Csd2_[Ignavibacteria_bacterium_GWA2_36_19]	67.949	312	89	3	1	301	1	312	2.5e-157	451
Draft_10039919:1-6189:5143-6052(+)|5143-6052(+)_1	type_I-C_CRISPR-associated_protein_Cas7/Csd2_[Thermotogae_bacterium]	67.333	300	84	1	1	300	1	286	8.35e-151	434
Draft_10039919:1-6189:5143-6052(+)|5143-6052(+)_1	type_I-C_CRISPR-associated_protein_Cas7/Csd2_[Synergistaceae_bacterium]	64.12	301	90	2	4	300	2	288	1.08e-140	408
Draft_10039919:1-6189:5143-6052(+)|5143-6052(+)_1	type_I-C_CRISPR-associated_protein_Cas7/Csd2_[Thermanaerovibrio_velox]	64.145	304	86	3	1	300	1	285	6.84e-139	404
Draft_10039919:1-6189:5143-6052(+)|5143-6052(+)_1	type_I-C_CRISPR-associated_protein_Cas7/Csd2_[Candidatus_Peregrinibacteria_bacterium]	63.072	306	89	4	1	302	2	287	3.89e-137	399
Draft_10039919:1-6189:5143-6052(+)|5143-6052(+)_1	type_I-C_CRISPR-associated_protein_Cas7/Csd2_[Calditrichaeota_bacterium]	64.12	301	87	4	1	300	1	281	4.04e-136	397
Draft_10039919:1-6189:5143-6052(+)|5143-6052(+)_1	type_I-C_CRISPR-associated_protein_Cas7/Csd2_[Cloacibacillus_sp._An23]	61.889	307	105	1	1	295	1	307	2.45e-135	396
Draft_10039919:1-6189:5143-6052(+)|5143-6052(+)_1	type_I-C_CRISPR-associated_protein_Cas7/Csd2_[Ignavibacteria_bacterium]	63.607	305	86	5	1	300	1	285	6.16e-135	394
Draft_10039919:1-6189:5143-6052(+)|5143-6052(+)_1	type_I-C_CRISPR-associated_protein_Cas7/Csd2_[Spirochaetes_bacterium]	61.076	316	93	4	1	301	1	301	2.53e-133	390
Draft_10039919:1-6189:5143-6052(+)|5143-6052(+)_1	type_I-C_CRISPR-associated_protein_Cas7/Csd2_[Omnitrophica_WOR_2_bacterium_RIFCSPHIGHO2_02_FULL_48_11]	63.934	305	86	4	1	301	1	285	3.52e-133	389
Draft_10039919:1-6189:5143-6052(+)|5143-6052(+)_1	type_I-C_CRISPR-associated_protein_Cas7/Csd2_[Ignavibacterium_sp.]	60.984	305	95	4	1	301	1	285	8.01e-133	388
Draft_10039919:1-6189:5143-6052(+)|5143-6052(+)_1	type_I-C_CRISPR-associated_protein_Cas7/Csd2_[Candidatus_Omnitrophica_bacterium]	63.455	301	86	4	4	300	8	288	2.02e-132	387
Draft_10039919:1-6189:5143-6052(+)|5143-6052(+)_1	type_I-C_CRISPR-associated_protein_Cas7/Csd2_[Omnitrophica_WOR_2_bacterium_RIFCSPHIGHO2_01_FULL_48_9]	63.607	305	87	4	1	301	1	285	2.26e-132	387
Draft_10039919:1-6189:5143-6052(+)|5143-6052(+)_1	type_I-C_CRISPR-associated_protein_Cas7/Csd2_[Candidatus_Omnitrophica_bacterium]	61.513	304	93	4	1	300	1	284	4.4e-132	386
Draft_10039919:1-6189:5143-6052(+)|5143-6052(+)_1	type_CRISPR-associated_protein_Cas7/Csd2_[Holophagaceae_bacterium]	61.661	313	89	4	4	300	3	300	5.27e-132	387
Draft_10039919:1-6189:5143-6052(+)|5143-6052(+)_1	type_I-C_CRISPR-associated_protein_Cas7/Csd2_[Deltaproteobacteria_bacterium_CG11_big_fil_rev_8_21_14_0_20_49_13]	62.376	303	90	4	2	300	5	287	7.58e-132	386
Draft_10039919:1-6189:5143-6052(+)|5143-6052(+)_1	type_I-C_CRISPR-associated_protein_Cas7/Csd2_[Chlorobium_sp.]	64	300	77	6	1	294	1	275	1.44e-131	385
Draft_10039919:1-6189:5143-6052(+)|5143-6052(+)_1	type_I-C_CRISPR-associated_protein_Cas7/Csd2_[Ignavibacterium_sp.]	61.842	304	92	4	1	300	1	284	1.61e-131	385
Draft_10039919:1-6189:5143-6052(+)|5143-6052(+)_1	type_I-C_CRISPR-associated_protein_Cas7/Csd2_[Pelodictyon_luteolum]	64.169	307	68	7	1	287	1	285	1.99e-131	385
Draft_10039919:1-6189:5143-6052(+)|5143-6052(+)_1	type_I-C_CRISPR-associated_protein_Cas7/Csd2_[Chlorobium_sp._KB01]	63.333	300	79	6	1	294	1	275	2.24e-131	384
Draft_10084407:1-4009:2393-3509(+)|2393-3509(+)_1	type_I-C_CRISPR-associated_protein_Cas7/Csd2_[Deltaproteobacteria_bacterium]	77.628	371	83	0	1	371	1	371	0	623
Draft_10084407:1-4009:2393-3509(+)|2393-3509(+)_1	type_I-C_CRISPR-associated_protein_Cas7/Csd2_[Lentisphaerales_bacterium]	71.2	375	99	2	1	371	1	370	0	565
Draft_10084407:1-4009:2393-3509(+)|2393-3509(+)_1	type_I-C_CRISPR-associated_protein_Cas7/Csd2_[Lentisphaerae_bacterium_GWF2_50_93]	70.509	373	101	3	1	371	1	366	0	546
Draft_10084407:1-4009:2393-3509(+)|2393-3509(+)_1	type_I-C_CRISPR-associated_protein_Cas7/Csd2_[Deltaproteobacteria_bacterium]	70.765	366	101	2	5	370	10	369	0	545
Draft_10084407:1-4009:2393-3509(+)|2393-3509(+)_1	type_I-C_CRISPR-associated_protein_Cas7/Csd2_[Deltaproteobacteria_bacterium]	69.459	370	105	4	1	369	1	363	0	538
Draft_10084407:1-4009:2393-3509(+)|2393-3509(+)_1	type_I-C_CRISPR-associated_protein_Cas7/Csd2_[Desulfobacterales_bacterium_RIFOXYA12_FULL_46_15]	68.011	372	111	3	1	370	1	366	0	528
Draft_10084407:1-4009:2393-3509(+)|2393-3509(+)_1	type_I-C_CRISPR-associated_protein_Cas7/Csd2_[Deltaproteobacteria_bacterium]	67.847	367	112	2	1	367	1	361	0	523
Draft_10084407:1-4009:2393-3509(+)|2393-3509(+)_1	type_I-C_CRISPR-associated_protein_Cas7/Csd2_[bacterium_CG2_30_54_10]	66.038	371	120	2	1	371	1	365	0	517
Draft_10084407:1-4009:2393-3509(+)|2393-3509(+)_1	type_I-C_CRISPR-associated_protein_Cas7/Csd2_[Candidatus_Hydrogenedentes_bacterium]	67.838	370	113	2	1	370	1	364	0	516
Draft_10084407:1-4009:2393-3509(+)|2393-3509(+)_1	type_I-C_CRISPR-associated_protein_Cas7/Csd2_[Desulfamplus_sp.]	65.676	370	127	0	2	371	9	378	1.06e-180	516
Draft_10084407:1-4009:2393-3509(+)|2393-3509(+)_1	type_I-C_CRISPR-associated_protein_Cas7/Csd2_[Deltaproteobacteria_bacterium]	66.757	367	116	3	1	367	1	361	1.65e-179	513
Draft_10084407:1-4009:2393-3509(+)|2393-3509(+)_1	CRISPR-associated_protein,_Csd2_family_[Candidatus_Ozemobacter_sibiricus]	67.127	362	111	4	1	362	1	354	6.32e-179	511
Draft_10084407:1-4009:2393-3509(+)|2393-3509(+)_1	hypothetical_protein_BWY09_02710_[Candidatus_Hydrogenedentes_bacterium_ADurb.Bin179]	66.852	359	113	2	12	370	1	353	6.86e-175	500
Draft_10084407:1-4009:2393-3509(+)|2393-3509(+)_1	type_I-C_CRISPR-associated_protein_Cas7/Csd2_[Chlorobium_sp.]	66.389	360	111	4	5	361	4	356	9.35e-175	501
Draft_10084407:1-4009:2393-3509(+)|2393-3509(+)_1	type_I-C_CRISPR-associated_protein_Cas7/Csd2_[Desulfobacteraceae_bacterium]	65.583	369	114	3	1	365	1	360	9.94e-175	501
Draft_10084407:1-4009:2393-3509(+)|2393-3509(+)_1	type_I-C_CRISPR-associated_protein_Cas7/Csd2_[Chlorobium_phaeobacteroides]	66.389	360	111	4	5	361	4	356	1.4e-174	500
Draft_10084407:1-4009:2393-3509(+)|2393-3509(+)_1	type_I-C_CRISPR-associated_protein_Cas7/Csd2_[Proteobacteria_bacterium]	64.384	365	125	1	1	365	1	360	4.65e-174	499
Draft_10084407:1-4009:2393-3509(+)|2393-3509(+)_1	type_I-C_CRISPR-associated_protein_Cas7/Csd2_[Candidatus_Margulisbacteria_bacterium_GWD2_39_127]	64.384	365	126	3	5	369	6	366	2.85e-173	497
Draft_10084407:1-4009:2393-3509(+)|2393-3509(+)_1	type_I-C_CRISPR-associated_protein_Cas7/Csd2_[Chlorobaculum_limnaeum]	64.305	367	120	5	4	367	3	361	3.29e-170	489
Draft_10084407:1-4009:2393-3509(+)|2393-3509(+)_1	type_I-C_CRISPR-associated_protein_Cas7/Csd2_[Nitrospirae_bacterium_CG08_land_8_20_14_0_20_52_24]	66.038	371	117	3	2	371	3	365	5.38e-170	488
Draft_10114340:1-10501:7203-8064(+)|7203-8064(+)_1	Bro-N_domain-containing_protein_[Rhodoferax_sp._BLA1]	91.608	286	21	1	1	286	1	283	0	541
Draft_10114340:1-10501:7203-8064(+)|7203-8064(+)_1	Bro-N_domain-containing_protein_[Rhodoferax_jenense]	89.085	284	31	0	1	284	1	284	0	525
Draft_10114340:1-10501:7203-8064(+)|7203-8064(+)_1	Bro-N_domain-containing_protein_[Burkholderiaceae_bacterium]	89.377	273	29	0	1	273	1	273	0	514
Draft_10114340:1-10501:7203-8064(+)|7203-8064(+)_1	antirepressor_[Burkholderiales_bacterium_RIFCSPLOWO2_12_FULL_61_40]	90.809	272	25	0	1	272	1	272	0	514
Draft_10114340:1-10501:7203-8064(+)|7203-8064(+)_1	hypothetical_protein_[Verminephrobacter_sp.]	89.13	276	28	1	1	274	1	276	0	513
Draft_10114340:1-10501:7203-8064(+)|7203-8064(+)_1	Bro-N_domain-containing_protein_[Rhodoferax_sp.]	88.686	274	30	1	1	274	1	273	0	511
Draft_10114340:1-10501:7203-8064(+)|7203-8064(+)_1	Bro-N_domain-containing_protein_[Acidovorax_sp._JHL-9]	89.057	265	29	0	1	265	1	265	2.44e-174	493
Draft_10114340:1-10501:7203-8064(+)|7203-8064(+)_1	hypothetical_protein_CVU24_12375_[Betaproteobacteria_bacterium_HGW-Betaproteobacteria-18]	83.916	286	42	2	1	283	1	285	5.37e-174	492
Draft_10114340:1-10501:7203-8064(+)|7203-8064(+)_1	MULTISPECIES:_Bro-N_domain-containing_protein_[unclassified_Acidovorax]	82.192	292	45	3	1	286	1	291	2.43e-172	488
Draft_10114340:1-10501:7203-8064(+)|7203-8064(+)_1	hypothetical_protein_[Comamonadaceae_bacterium]	83.509	285	43	2	1	282	1	284	2.5e-171	486
Draft_10114340:1-10501:7203-8064(+)|7203-8064(+)_1	Bro-N_domain-containing_protein_[Burkholderiales_bacterium]	80.969	289	51	2	1	286	1	288	1.25e-170	483
Draft_10114340:1-10501:7203-8064(+)|7203-8064(+)_1	Bro-N_domain-containing_protein_[Burkholderiales_bacterium]	81.315	289	50	2	1	286	1	288	3.38e-170	482
Draft_10114340:1-10501:7203-8064(+)|7203-8064(+)_1	hypothetical_protein_[Rhodoferax_sp.]	86.617	269	32	2	1	266	1	268	5.47e-170	482
Draft_10114340:1-10501:7203-8064(+)|7203-8064(+)_1	Bro-N_domain-containing_protein_[Comamonadaceae_bacterium]	83.955	268	43	0	1	268	1	268	8.24e-169	479
Draft_10114340:1-10501:7203-8064(+)|7203-8064(+)_1	antirepressor_[Burkholderiales_bacterium_RIFCSPHIGHO2_02_FULL_64_19]	85.24	271	36	2	1	268	1	270	2.12e-168	478
Draft_10114340:1-10501:7203-8064(+)|7203-8064(+)_1	Bro-N_domain-containing_protein_[Rhodoferax_ferrireducens]	80.986	284	53	1	1	283	1	284	3.4e-168	477
Draft_10114340:1-10501:7203-8064(+)|7203-8064(+)_1	Bro-N_domain-containing_protein_[Burkholderiales_bacterium]	80.903	288	51	2	1	285	1	287	5.86e-168	477
Draft_10114340:1-10501:7203-8064(+)|7203-8064(+)_1	hypothetical_protein_E6Q29_07945_[Alicycliphilus_sp.]	80.277	289	51	3	1	286	1	286	6.63e-167	475
Draft_10114340:1-10501:7203-8064(+)|7203-8064(+)_1	hypothetical_protein_COW02_18280_[Comamonadaceae_bacterium_CG12_big_fil_rev_8_21_14_0_65_59_15]	83.273	275	42	2	1	272	1	274	1.1e-166	473
Draft_10114340:1-10501:7203-8064(+)|7203-8064(+)_1	antirepressor_[Acidovorax_sp._RAC01]	79.11	292	54	3	1	286	1	291	2.91e-166	473
Draft_10216552:841-5499:1467-2475(+)|1467-2475(+)_1	RAMP_superfamily_CRISPR-associated_protein_[Desulfacinum_infernum]	80.175	343	60	1	1	335	1	343	0	570
Draft_10216552:841-5499:1467-2475(+)|1467-2475(+)_1	hypothetical_protein_[Nitrospira_sp.]	92.657	286	18	1	50	335	1	283	0	546
Draft_10216552:841-5499:1467-2475(+)|1467-2475(+)_1	hypothetical_protein_[Desulfobulbus_sp.]	75.449	334	80	2	1	334	1	332	0	516
Draft_10216552:841-5499:1467-2475(+)|1467-2475(+)_1	RAMP_superfamily_CRISPR-associated_protein_[Syntrophorhabdus_aromaticivorans]	73.433	335	57	2	1	335	1	303	4.19e-170	485
Draft_10216552:841-5499:1467-2475(+)|1467-2475(+)_1	hypothetical_protein_[Candidatus_Omnitrophica_bacterium]	83.755	277	37	2	1	269	1	277	5.72e-168	480
Draft_10216552:841-5499:1467-2475(+)|1467-2475(+)_1	RAMP_superfamily_CRISPR-associated_protein_[Desulfatirhabdium_butyrativorans]	82.593	270	47	0	1	270	1	270	1.28e-166	479
Draft_10216552:841-5499:1467-2475(+)|1467-2475(+)_1	hypothetical_protein_[Deltaproteobacteria_bacterium]	66.082	342	107	4	1	333	1	342	4.5e-160	461
Draft_10216552:841-5499:1467-2475(+)|1467-2475(+)_1	hypothetical_protein_[Chloroflexi_bacterium]	81.041	269	50	1	1	269	1	268	1.09e-155	448
Draft_10216552:841-5499:1467-2475(+)|1467-2475(+)_1	hypothetical_protein_[Treponema_sp.]	78.229	271	58	1	1	270	1	271	6.99e-154	447
Draft_10216552:841-5499:1467-2475(+)|1467-2475(+)_1	hypothetical_protein_[Deltaproteobacteria_bacterium]	68.227	299	89	3	1	293	1	299	4.96e-144	422
Draft_10216552:841-5499:1467-2475(+)|1467-2475(+)_1	hypothetical_protein_[Proteobacteria_bacterium]	66.118	304	85	3	1	286	1	304	1.4e-142	419
Draft_10216552:841-5499:1467-2475(+)|1467-2475(+)_1	hypothetical_protein_[Deltaproteobacteria_bacterium]	72.426	272	72	3	1	270	1	271	2.7e-140	413
Draft_10216552:841-5499:1467-2475(+)|1467-2475(+)_1	hypothetical_protein_[Desulfomonile_tiedjei]	86.364	220	30	0	50	269	1	220	2.85e-140	411
Draft_10216552:841-5499:1467-2475(+)|1467-2475(+)_1	hypothetical_protein_[Deltaproteobacteria_bacterium]	59.71	345	95	5	1	335	1	311	9.81e-136	398
Draft_10216552:841-5499:1467-2475(+)|1467-2475(+)_1	hypothetical_protein_DRH50_11840_[Deltaproteobacteria_bacterium]	65.157	287	91	2	1	278	1	287	4.27e-125	375
Draft_10216552:841-5499:1467-2475(+)|1467-2475(+)_1	hypothetical_protein_[Lentisphaerae_bacterium]	68.635	271	53	2	65	335	1	239	6.5e-122	360
Draft_10216552:841-5499:1467-2475(+)|1467-2475(+)_1	hypothetical_protein_DRP77_07760_[Candidatus_Poribacteria_bacterium]	59.22	282	113	2	1	280	1	282	9.7e-122	362
Draft_10216552:841-5499:1467-2475(+)|1467-2475(+)_1	hypothetical_protein_[Candidatus_Binataceae_bacterium]	60.915	284	98	6	1	273	1	282	1.9e-118	354
Draft_10216552:841-5499:1467-2475(+)|1467-2475(+)_1	hypothetical_protein_[Chloroflexi_bacterium]	61.649	279	96	2	1	268	1	279	8.38e-118	353
Draft_10216552:841-5499:1467-2475(+)|1467-2475(+)_1	hypothetical_protein_[Candidatus_Omnitrophica_bacterium]	52.464	345	134	6	1	333	1	327	1.2e-117	353
Ga0123334_1007001:1219-10227:499-3085(+)|499-3085(+)_1	CRISPR-associated_helicase_Cas3_[Methanosaeta_sp._PtaU1.Bin112]	84.314	867	130	2	1	861	1	867	0	1513
Ga0123334_1007001:1219-10227:499-3085(+)|499-3085(+)_1	CRISPR-associated_helicase_Cas3'_[Deltaproteobacteria_bacterium]	47.919	841	392	19	28	856	12	818	0	745
Ga0123334_1007001:1219-10227:499-3085(+)|499-3085(+)_1	CRISPR-associated_helicase/endonuclease_Cas3_[Thermoplasmata_archaeon]	47.681	841	394	19	28	856	12	818	0	743
Ga0123334_1007001:1219-10227:499-3085(+)|499-3085(+)_1	CRISPR-associated_helicase_Cas3'_[Methanoculleus_bourgensis]	46.828	867	389	26	6	852	20	834	0	699
Ga0123334_1007001:1219-10227:499-3085(+)|499-3085(+)_1	CRISPR-associated_helicase_Cas3'_[Methanoculleus_bourgensis]	46.828	867	389	26	6	852	3	817	0	698
Ga0123334_1007001:1219-10227:499-3085(+)|499-3085(+)_1	Uncharacterized_protein_XE11_1752_[Methanomicrobiales_archaeon_53_19]	46.597	867	390	25	6	852	20	833	0	698
Ga0123334_1007001:1219-10227:499-3085(+)|499-3085(+)_1	CRISPR-associated_endonuclease_Cas3''_[Verrucomicrobia_bacterium]	47.194	873	362	24	12	853	3	807	0	694
Ga0123334_1007001:1219-10227:499-3085(+)|499-3085(+)_1	CRISPR-associated_helicase_Cas3'_[Candidatus_Micrarchaeota_archaeon]	46.667	885	380	22	12	857	9	840	0	691
Ga0123334_1007001:1219-10227:499-3085(+)|499-3085(+)_1	CRISPR-associated_helicase_Cas3'_[Verrucomicrobia_subdivision_3_bacterium]	46.468	906	365	29	28	854	12	876	0	690
Ga0123334_1007001:1219-10227:499-3085(+)|499-3085(+)_1	CRISPR-associated_helicase_Cas3'_[Methanocalculus_sp._MSAO_Arc2]	46.333	859	390	25	11	851	21	826	0	688
Ga0123334_1007001:1219-10227:499-3085(+)|499-3085(+)_1	CRISPR-associated_endonuclease_Cas3''_[Maioricimonas_rarisocia]	45.81	895	394	26	12	857	3	855	0	682
Ga0123334_1007001:1219-10227:499-3085(+)|499-3085(+)_1	CRISPR-associated_endonuclease_Cas3''_[Prosthecobacter_fusiformis]	47.592	872	370	26	12	861	6	812	0	681
Ga0123334_1007001:1219-10227:499-3085(+)|499-3085(+)_1	CRISPR-associated_helicase_Cas3_[Verrucomicrobia_bacterium]	47.436	858	366	23	11	851	2	791	0	679
Ga0123334_1007001:1219-10227:499-3085(+)|499-3085(+)_1	CRISPR-associated_helicase_Cas3'_[Candidatus_Micrarchaeota_archaeon]	45.154	877	394	19	12	854	9	832	0	679
Ga0123334_1007001:1219-10227:499-3085(+)|499-3085(+)_1	CRISPR-associated_helicase_Cas3'_[Bacteroidaceae_bacterium]	45.911	856	378	24	12	851	8	794	0	678
Ga0123334_1007001:1219-10227:499-3085(+)|499-3085(+)_1	CRISPR-associated_helicase_Cas3'_[Deltaproteobacteria_bacterium]	44.921	886	385	22	21	857	5	836	0	678
Ga0123334_1007001:1219-10227:499-3085(+)|499-3085(+)_1	CRISPR-associated_helicase_Cas3'_[Thermoplasmata_archaeon_HGW-Thermoplasmata-2]	46.509	888	355	27	11	852	11	824	0	668
Ga0123334_1007001:1219-10227:499-3085(+)|499-3085(+)_1	CRISPR-associated_helicase_Cas3'_[Acidobacteria_bacterium]	45.465	882	373	25	8	851	1	812	0	667
Ga0123334_1007001:1219-10227:499-3085(+)|499-3085(+)_1	CRISPR-associated_endonuclease_Cas3''_[Planctomycetes_bacterium]	45.044	908	391	28	6	854	4	862	0	667
Ga0123334_1007001:1219-10227:499-3085(+)|499-3085(+)_1	CRISPR-associated_endonuclease_Cas3''_[Flavobacteriales_bacterium]	47.338	864	374	27	12	851	3	809	0	666
JGI11876J14442_10009248:198-7373:499-3199(+)|499-3199(+)_1	type_III-A_CRISPR-associated_protein_Cas10/Csm1_[Gammaproteobacteria_bacterium]	80.756	899	173	0	1	899	1	899	0	1474
JGI11876J14442_10009248:198-7373:499-3199(+)|499-3199(+)_1	type_III-A_CRISPR-associated_protein_Cas10/Csm1_[Halochromatium_glycolicum]	77.765	904	196	2	1	899	1	904	0	1437
JGI11876J14442_10009248:198-7373:499-3199(+)|499-3199(+)_1	type_III-A_CRISPR-associated_protein_Cas10/Csm1_[Thiohalocapsa_sp._PB-PSB1]	78.977	899	189	0	1	899	5	903	0	1422
JGI11876J14442_10009248:198-7373:499-3199(+)|499-3199(+)_1	hypothetical_protein_N838_12630_[Thiohalocapsa_sp._PB-PSB1]	78.977	899	189	0	1	899	1	899	0	1422
JGI11876J14442_10009248:198-7373:499-3199(+)|499-3199(+)_1	type_III-A_CRISPR-associated_protein_Cas10/Csm1_[Allochromatium_palmeri]	69.58	904	265	5	1	899	5	903	0	1233
JGI11876J14442_10009248:198-7373:499-3199(+)|499-3199(+)_1	type_III-A_CRISPR-associated_protein_Cas10/Csm1_[Chromatium_okenii]	69.922	901	266	4	1	899	5	902	0	1227
JGI11876J14442_10009248:198-7373:499-3199(+)|499-3199(+)_1	type_III-A_CRISPR-associated_protein_Cas10/Csm1_[Thermochromatium_tepidum]	68.352	910	271	6	1	899	5	908	0	1202
JGI11876J14442_10009248:198-7373:499-3199(+)|499-3199(+)_1	type_III-A_CRISPR-associated_protein_Cas10/Csm1_[Gammaproteobacteria_bacterium_HGW-Gammaproteobacteria-10]	55.96	906	368	13	5	899	8	893	0	1002
JGI11876J14442_10009248:198-7373:499-3199(+)|499-3199(+)_1	type_III-A_CRISPR-associated_protein_Cas10/Csm1_[Methylomicrobium_sp.]	55.568	907	370	14	6	899	9	895	0	1002
JGI11876J14442_10009248:198-7373:499-3199(+)|499-3199(+)_1	type_III-A_CRISPR-associated_protein_Cas10/Csm1_[Methylococcaceae_bacterium]	55.568	916	372	15	1	899	1	898	0	998
JGI11876J14442_10009248:198-7373:499-3199(+)|499-3199(+)_1	type_III-A_CRISPR-associated_protein_Cas10/Csm1_[Thiospirillum_jenense]	61.865	847	287	8	1	818	24	863	0	997
JGI11876J14442_10009248:198-7373:499-3199(+)|499-3199(+)_1	type_III-A_CRISPR-associated_protein_Cas10/Csm1_[Thiospirillum_jenense]	61.865	847	287	8	1	818	1	840	0	994
JGI11876J14442_10009248:198-7373:499-3199(+)|499-3199(+)_1	type_III-A_CRISPR-associated_protein_Cas10/Csm1_[Methylomonas_paludis]	54.536	915	379	15	1	899	1	894	0	991
JGI11876J14442_10009248:198-7373:499-3199(+)|499-3199(+)_1	type_III-A_CRISPR-associated_protein_Cas10/Csm1_[Methylomicrobium_sp._wino1]	54.906	907	376	14	6	899	9	895	0	991
JGI11876J14442_10009248:198-7373:499-3199(+)|499-3199(+)_1	type_III-A_CRISPR-associated_protein_Cas10/Csm1_[Methylotuvimicrobium_buryatense]	55.47	905	372	14	6	899	9	893	0	990
JGI11876J14442_10009248:198-7373:499-3199(+)|499-3199(+)_1	type_III-A_CRISPR-associated_protein_Cas10/Csm1_[Methylicorpusculum_oleiharenae]	54.725	910	381	13	1	899	1	890	0	988
JGI11876J14442_10009248:198-7373:499-3199(+)|499-3199(+)_1	type_III-A_CRISPR-associated_protein_Cas10/Csm1_[Candidatus_Competibacteraceae_bacterium]	57.837	906	356	10	6	899	12	903	0	982
JGI11876J14442_10009248:198-7373:499-3199(+)|499-3199(+)_1	type_III-A_CRISPR-associated_protein_Cas10/Csm1_[Thioalkalivibrio_nitratireducens]	57.269	908	353	14	6	898	10	897	0	980
JGI11876J14442_10009248:198-7373:499-3199(+)|499-3199(+)_1	type_III-A_CRISPR-associated_protein_Cas10/Csm1_[Thioalkalivibrio_paradoxus]	57.269	908	353	14	6	898	10	897	0	978
JGI11876J14442_10009248:198-7373:499-3199(+)|499-3199(+)_1	type_III-A_CRISPR-associated_protein_Cas10/Csm1_[Methylococcus_sp._IM1]	56.27	933	362	15	1	899	18	938	0	972
EMG_10000553:586-9678:3856-4534(+)|3856-4534(+)_1	CRISPR-associated_protein_Cas4_[Bacteroides_oleiciplenus]	71.749	223	63	0	3	225	2	224	1.98e-118	346
EMG_10000553:586-9678:3856-4534(+)|3856-4534(+)_1	CRISPR-associated_protein_Cas4_[Bacteroides_oleiciplenus]	71.3	223	64	0	3	225	2	224	4.41e-118	345
EMG_10000553:586-9678:3856-4534(+)|3856-4534(+)_1	CRISPR-associated_protein_Cas4_[Bacteroides_cellulosilyticus]	71.749	223	63	0	3	225	2	224	6.12e-118	345
EMG_10000553:586-9678:3856-4534(+)|3856-4534(+)_1	CRISPR-associated_protein_Cas4_[Bacteroidaceae_bacterium]	71.818	220	62	0	4	223	2	221	6.81e-117	342
EMG_10000553:586-9678:3856-4534(+)|3856-4534(+)_1	CRISPR-associated_protein_Cas4_[Prevotella_sp._885]	68.468	222	70	0	4	225	2	223	1.51e-116	341
EMG_10000553:586-9678:3856-4534(+)|3856-4534(+)_1	CRISPR-associated_protein_Cas4_[Bacteroides_cellulosilyticus]	69.507	223	68	0	3	225	2	224	1.48e-115	339
EMG_10000553:586-9678:3856-4534(+)|3856-4534(+)_1	CRISPR-associated_protein_Cas4_[Paludibacteraceae_bacterium]	68.444	225	71	0	1	225	1	225	1.13e-114	337
EMG_10000553:586-9678:3856-4534(+)|3856-4534(+)_1	CRISPR-associated_protein_Cas4_[Paludibacteraceae_bacterium]	68.444	225	71	0	1	225	1	225	1.14e-114	337
EMG_10000553:586-9678:3856-4534(+)|3856-4534(+)_1	CRISPR-associated_protein_Cas4_[Prevotella_copri]	68.018	222	71	0	4	225	2	223	1.78e-114	336
EMG_10000553:586-9678:3856-4534(+)|3856-4534(+)_1	CRISPR-associated_protein_Cas4_[Prevotella_sp._P5-126]	68.018	222	71	0	4	225	2	223	2.21e-114	336
EMG_10000553:586-9678:3856-4534(+)|3856-4534(+)_1	CRISPR-associated_protein_Cas4_[Prevotella_copri]	68.018	222	71	0	4	225	2	223	5.15e-114	335
EMG_10000553:586-9678:3856-4534(+)|3856-4534(+)_1	CRISPR-associated_protein_Cas4_[Prevotella_copri]	67.568	222	72	0	4	225	2	223	8.25e-114	335
EMG_10000553:586-9678:3856-4534(+)|3856-4534(+)_1	CRISPR-associated_protein_Cas4_[Prevotella_copri]	68.018	222	71	0	4	225	2	223	9.94e-114	334
EMG_10000553:586-9678:3856-4534(+)|3856-4534(+)_1	CRISPR-associated_protein_Cas4_[Prevotella_copri]	67.568	222	72	0	4	225	2	223	1.88e-113	333
EMG_10000553:586-9678:3856-4534(+)|3856-4534(+)_1	CRISPR-associated_protein_Cas4_[Prevotella_copri]	68.018	222	71	0	4	225	2	223	2.31e-113	333
EMG_10000553:586-9678:3856-4534(+)|3856-4534(+)_1	CRISPR-associated_protein_Cas4_[Prevotella_copri]	67.568	222	72	0	4	225	2	223	3.62e-113	333
EMG_10000553:586-9678:3856-4534(+)|3856-4534(+)_1	CRISPR-associated_protein_Cas4_[Prevotellamassilia_timonensis]	68.018	222	71	0	4	225	2	223	5.2e-113	332
EMG_10000553:586-9678:3856-4534(+)|3856-4534(+)_1	TPA:_MAG_TPA:_CRISPR-associated_exonuclease_[CrAss-like_virus_sp.]	70.27	222	65	1	4	225	2	222	6.46e-113	332
EMG_10000553:586-9678:3856-4534(+)|3856-4534(+)_1	CRISPR-associated_protein_Cas4_[Escherichia_coli]	67.568	222	72	0	4	225	2	223	7.14e-113	332
EMG_10000553:586-9678:3856-4534(+)|3856-4534(+)_1	CRISPR-associated_protein_Cas4_[Bacteroidales_bacterium]	68.182	220	70	0	4	223	2	221	8.79e-113	332
EMG_10013776:649-10860:6066-6741(+)|6066-6741(+)_1	CRISPR-associated_protein_Cas4_[Bacteroides_cellulosilyticus]	68.468	222	70	0	1	222	1	222	1.13e-112	332
EMG_10013776:649-10860:6066-6741(+)|6066-6741(+)_1	CRISPR-associated_protein_Cas4_[Bacteroidales_bacterium]	67.117	222	73	0	3	224	2	223	3.55e-112	330
EMG_10013776:649-10860:6066-6741(+)|6066-6741(+)_1	CRISPR-associated_protein_Cas4_[Parabacteroides_provencensis]	66.964	224	74	0	1	224	1	224	4.7e-112	330
EMG_10013776:649-10860:6066-6741(+)|6066-6741(+)_1	CRISPR-associated_protein_Cas4_[Bacteroides_oleiciplenus]	68.018	222	71	0	1	222	1	222	6.86e-112	330
EMG_10013776:649-10860:6066-6741(+)|6066-6741(+)_1	CRISPR-associated_protein_Cas4_[Bacteroidales_bacterium]	66.071	224	76	0	1	224	1	224	9.43e-112	329
EMG_10013776:649-10860:6066-6741(+)|6066-6741(+)_1	CRISPR-associated_protein_Cas4_[Bacteroides_cellulosilyticus]	65.766	222	76	0	1	222	1	222	1.01e-111	329
EMG_10013776:649-10860:6066-6741(+)|6066-6741(+)_1	CRISPR-associated_protein_Cas4_[Bacteroides_oleiciplenus]	67.568	222	72	0	1	222	1	222	2.05e-111	328
EMG_10013776:649-10860:6066-6741(+)|6066-6741(+)_1	CRISPR-associated_protein_Cas4_[Bacteroidales_bacterium]	65.625	224	77	0	1	224	1	224	2.24e-110	326
EMG_10013776:649-10860:6066-6741(+)|6066-6741(+)_1	CRISPR-associated_protein_Cas4_[Prevotellamassilia_timonensis]	65	220	77	0	3	222	2	221	3.69e-110	325
EMG_10013776:649-10860:6066-6741(+)|6066-6741(+)_1	CRISPR-associated_protein_Cas4_[Bacteroidaceae_bacterium]	66.667	222	74	0	3	224	2	223	3.86e-110	325
EMG_10013776:649-10860:6066-6741(+)|6066-6741(+)_1	CRISPR-associated_protein_Cas4_[Bacteroidales_bacterium]	66.518	224	75	0	1	224	1	224	1.11e-109	324
EMG_10013776:649-10860:6066-6741(+)|6066-6741(+)_1	CRISPR-associated_protein_Cas4_[Bacteroidales_bacterium]	65.625	224	77	0	1	224	1	224	4.12e-109	323
EMG_10013776:649-10860:6066-6741(+)|6066-6741(+)_1	CRISPR-associated_protein_Cas4_[Prevotella_copri]	64.545	220	78	0	3	222	2	221	4.79e-109	322
EMG_10013776:649-10860:6066-6741(+)|6066-6741(+)_1	CRISPR-associated_protein_Cas4_[Bacteroidales_bacterium]	65.315	222	77	0	3	224	2	223	8.2e-109	322
EMG_10013776:649-10860:6066-6741(+)|6066-6741(+)_1	CRISPR-associated_protein_Cas4_[Prevotella_copri]	64.545	220	78	0	3	222	2	221	1.6e-108	321
EMG_10013776:649-10860:6066-6741(+)|6066-6741(+)_1	CRISPR-associated_protein_Cas4_[Prevotella_copri]	64.545	220	78	0	3	222	2	221	1.84e-108	321
EMG_10013776:649-10860:6066-6741(+)|6066-6741(+)_1	CRISPR-associated_protein_Cas4_[Prevotella_copri]	64.545	220	78	0	3	222	2	221	2.03e-108	321
EMG_10013776:649-10860:6066-6741(+)|6066-6741(+)_1	CRISPR-associated_protein_Cas4_[Prevotella_copri]	64.545	220	78	0	3	222	2	221	3.33e-108	320
EMG_10013776:649-10860:6066-6741(+)|6066-6741(+)_1	CRISPR-associated_protein_Cas4_[Prevotella_copri]	64.091	220	79	0	3	222	2	221	4.62e-108	320
EMG_10013776:649-10860:6066-6741(+)|6066-6741(+)_1	CRISPR-associated_protein_Cas4_[Prevotella_sp._P5-126]	63.636	220	80	0	3	222	2	221	5.45e-108	320
EMG_10015291:1825-10014:5983-6652(+)|5983-6652(+)_1	TPA:_MAG_TPA:_CRISPR-associated_exonuclease_[CrAss-like_virus_sp.]	66.968	221	71	1	4	222	2	222	1.25e-106	316
EMG_10015291:1825-10014:5983-6652(+)|5983-6652(+)_1	CRISPR-associated_protein_Cas4_[Prevotella_copri]	65.315	222	74	1	4	222	2	223	2.62e-105	313
EMG_10015291:1825-10014:5983-6652(+)|5983-6652(+)_1	CRISPR-associated_protein_Cas4_[Prevotella_copri]	65.315	222	74	1	4	222	2	223	4.06e-105	312
EMG_10015291:1825-10014:5983-6652(+)|5983-6652(+)_1	CRISPR-associated_protein_Cas4_[Prevotella_copri]	65.315	222	74	1	4	222	2	223	5.11e-105	312
EMG_10015291:1825-10014:5983-6652(+)|5983-6652(+)_1	CRISPR-associated_protein_Cas4_[Prevotella_sp._P5-126]	65.315	222	74	1	4	222	2	223	6.22e-105	312
EMG_10015291:1825-10014:5983-6652(+)|5983-6652(+)_1	CRISPR-associated_protein_Cas4_[Prevotella_copri]	64.865	222	75	1	4	222	2	223	8.18e-105	311
EMG_10015291:1825-10014:5983-6652(+)|5983-6652(+)_1	CRISPR-associated_protein_Cas4_[Prevotella_copri]	65.315	222	74	1	4	222	2	223	9.23e-105	311
EMG_10015291:1825-10014:5983-6652(+)|5983-6652(+)_1	CRISPR-associated_protein_Cas4_[Bacteroidales_bacterium]	65.158	221	74	1	4	221	3	223	9.35e-105	311
EMG_10015291:1825-10014:5983-6652(+)|5983-6652(+)_1	CRISPR-associated_protein_Cas4_[Prevotella_copri]	64.865	222	75	1	4	222	2	223	1.23e-104	311
EMG_10015291:1825-10014:5983-6652(+)|5983-6652(+)_1	CRISPR-associated_protein_Cas4_[Prevotella_copri]	64.865	222	75	1	4	222	2	223	1.46e-104	311
EMG_10015291:1825-10014:5983-6652(+)|5983-6652(+)_1	CRISPR-associated_protein_Cas4_[Prevotella_copri]	64.865	222	75	1	4	222	2	223	1.76e-104	311
EMG_10015291:1825-10014:5983-6652(+)|5983-6652(+)_1	CRISPR-associated_protein_Cas4_[Parabacteroides_provencensis]	64.732	224	76	1	2	222	1	224	3.81e-104	310
EMG_10015291:1825-10014:5983-6652(+)|5983-6652(+)_1	CRISPR-associated_protein_Cas4_[Escherichia_coli]	64.414	222	76	1	4	222	2	223	1.28e-103	308
EMG_10015291:1825-10014:5983-6652(+)|5983-6652(+)_1	CRISPR-associated_protein_Cas4_[Prevotella_copri]	64.414	222	76	1	4	222	2	223	2.87e-103	308
EMG_10015291:1825-10014:5983-6652(+)|5983-6652(+)_1	CRISPR-associated_protein_Cas4_[Paludibacteraceae_bacterium]	62.222	225	82	1	1	222	1	225	5.1e-103	307
EMG_10015291:1825-10014:5983-6652(+)|5983-6652(+)_1	CRISPR-associated_protein_Cas4_[Bacteroides_oleiciplenus]	63.393	224	79	1	2	222	1	224	5.32e-103	307
EMG_10015291:1825-10014:5983-6652(+)|5983-6652(+)_1	CRISPR-associated_protein_Cas4_[Paludibacteraceae_bacterium]	62.667	225	81	1	1	222	1	225	5.81e-103	307
EMG_10015291:1825-10014:5983-6652(+)|5983-6652(+)_1	CRISPR-associated_protein_Cas4_[Bacteroides_oleiciplenus]	62.946	224	80	1	2	222	1	224	1.2e-102	306
EMG_10015291:1825-10014:5983-6652(+)|5983-6652(+)_1	CRISPR-associated_protein_Cas4_[Bacteroides_cellulosilyticus]	63.393	224	79	1	2	222	1	224	1.28e-102	306
EMG_10015291:1825-10014:5983-6652(+)|5983-6652(+)_1	CRISPR-associated_protein_Cas4_[Bacteroidaceae_bacterium]	63.964	222	77	1	4	222	2	223	2.74e-102	305
EMG_10023364:1-7197:5020-5695(+)|5020-5695(+)_1	CRISPR-associated_protein_Cas4_[Bacteroides_oleiciplenus]	68.468	222	70	0	1	222	1	222	1.01e-113	334
EMG_10023364:1-7197:5020-5695(+)|5020-5695(+)_1	CRISPR-associated_protein_Cas4_[Bacteroides_cellulosilyticus]	68.018	222	71	0	1	222	1	222	2.86e-113	333
EMG_10023364:1-7197:5020-5695(+)|5020-5695(+)_1	CRISPR-associated_protein_Cas4_[Bacteroides_oleiciplenus]	68.018	222	71	0	1	222	1	222	5.35e-113	332
EMG_10023364:1-7197:5020-5695(+)|5020-5695(+)_1	CRISPR-associated_protein_Cas4_[Bacteroidales_bacterium]	67.713	223	72	0	1	223	1	223	2.53e-112	331
EMG_10023364:1-7197:5020-5695(+)|5020-5695(+)_1	CRISPR-associated_protein_Cas4_[Prevotella_copri]	66.516	221	74	0	2	222	1	221	7.56e-112	330
EMG_10023364:1-7197:5020-5695(+)|5020-5695(+)_1	CRISPR-associated_protein_Cas4_[Prevotellamassilia_timonensis]	65.158	221	77	0	2	222	1	221	1.28e-111	329
EMG_10023364:1-7197:5020-5695(+)|5020-5695(+)_1	CRISPR-associated_protein_Cas4_[Bacteroidales_bacterium]	67.568	222	72	0	2	223	1	222	1.47e-111	329
EMG_10023364:1-7197:5020-5695(+)|5020-5695(+)_1	CRISPR-associated_protein_Cas4_[Bacteroidales_bacterium]	66.816	223	74	0	1	223	1	223	2.24e-111	328
EMG_10023364:1-7197:5020-5695(+)|5020-5695(+)_1	CRISPR-associated_protein_Cas4_[Prevotella_copri]	66.516	221	74	0	2	222	1	221	3.01e-111	328
EMG_10023364:1-7197:5020-5695(+)|5020-5695(+)_1	CRISPR-associated_protein_Cas4_[Prevotella_copri]	66.516	221	74	0	2	222	1	221	3.7e-111	328
EMG_10023364:1-7197:5020-5695(+)|5020-5695(+)_1	CRISPR-associated_protein_Cas4_[Prevotella_copri]	65.611	221	76	0	2	222	1	221	8.06e-111	327
EMG_10023364:1-7197:5020-5695(+)|5020-5695(+)_1	CRISPR-associated_protein_Cas4_[Prevotella_copri]	65.611	221	76	0	2	222	1	221	1.57e-110	326
EMG_10023364:1-7197:5020-5695(+)|5020-5695(+)_1	CRISPR-associated_protein_Cas4_[Prevotella_copri]	65.611	221	76	0	2	222	1	221	2.72e-110	325
EMG_10023364:1-7197:5020-5695(+)|5020-5695(+)_1	CRISPR-associated_protein_Cas4_[Prevotella_copri]	65.611	221	76	0	2	222	1	221	4.26e-110	325
EMG_10023364:1-7197:5020-5695(+)|5020-5695(+)_1	CRISPR-associated_protein_Cas4_[Prevotella_sp._P5-126]	64.706	221	78	0	2	222	1	221	4.55e-110	325
EMG_10023364:1-7197:5020-5695(+)|5020-5695(+)_1	CRISPR-associated_protein_Cas4_[Prevotella_copri]	65.611	221	76	0	2	222	1	221	4.91e-110	325
EMG_10023364:1-7197:5020-5695(+)|5020-5695(+)_1	CRISPR-associated_protein_Cas4_[Escherichia_coli]	65.611	221	76	0	2	222	1	221	6.89e-110	325
EMG_10023364:1-7197:5020-5695(+)|5020-5695(+)_1	CRISPR-associated_protein_Cas4_[Bacteroidales_bacterium]	65.766	222	76	0	2	223	1	222	6.89e-110	325
EMG_10023364:1-7197:5020-5695(+)|5020-5695(+)_1	CRISPR-associated_protein_Cas4_[Prevotella_copri]	65.611	221	76	0	2	222	1	221	9.37e-110	324
EMG_10023364:1-7197:5020-5695(+)|5020-5695(+)_1	CRISPR-associated_protein_Cas4_[Bacteroides_cellulosilyticus]	64.865	222	78	0	1	222	1	222	1.05e-109	324
EMG_10043445:55-4352:3789-4227(+)|3789-4227(+)_1	TPA:_MAG_TPA:_CRISPR-associated_exonuclease_[CrAss-like_virus_sp.]	75.912	137	33	0	3	139	2	138	5e-76	235
EMG_10043445:55-4352:3789-4227(+)|3789-4227(+)_1	CRISPR-associated_protein_Cas4_[Bacteroidales_bacterium]	74.101	139	36	0	1	139	1	139	1.54e-75	234
EMG_10043445:55-4352:3789-4227(+)|3789-4227(+)_1	CRISPR-associated_protein_Cas4_[Prevotellamassilia_timonensis]	75.362	138	34	0	3	140	2	139	1.9e-75	234
EMG_10043445:55-4352:3789-4227(+)|3789-4227(+)_1	CRISPR-associated_protein_Cas4_[Prevotella_copri]	74.453	137	35	0	3	139	2	138	2.79e-75	233
EMG_10043445:55-4352:3789-4227(+)|3789-4227(+)_1	CRISPR-associated_protein_Cas4_[Bacteroidales_bacterium]	73.381	139	37	0	1	139	1	139	1.18e-74	232
EMG_10043445:55-4352:3789-4227(+)|3789-4227(+)_1	CRISPR-associated_protein_Cas4_[Prevotella_copri]	73.723	137	36	0	3	139	2	138	1.71e-74	231
EMG_10043445:55-4352:3789-4227(+)|3789-4227(+)_1	CRISPR-associated_protein_Cas4_[Prevotella_copri]	73.723	137	36	0	3	139	2	138	1.71e-74	231
EMG_10043445:55-4352:3789-4227(+)|3789-4227(+)_1	CRISPR-associated_protein_Cas4_[Prevotella_copri]	73.723	137	36	0	3	139	2	138	1.83e-74	231
EMG_10043445:55-4352:3789-4227(+)|3789-4227(+)_1	CRISPR-associated_protein_Cas4_[Prevotella_copri]	73.723	137	36	0	3	139	2	138	1.89e-74	231
EMG_10043445:55-4352:3789-4227(+)|3789-4227(+)_1	CRISPR-associated_protein_Cas4_[Prevotella_copri]	73.723	137	36	0	3	139	2	138	2.13e-74	231
EMG_10043445:55-4352:3789-4227(+)|3789-4227(+)_1	CRISPR-associated_protein_Cas4_[Prevotella_copri]	73.723	137	36	0	3	139	2	138	7.11e-74	230
EMG_10043445:55-4352:3789-4227(+)|3789-4227(+)_1	CRISPR-associated_protein_Cas4_[Prevotella_sp._P5-126]	72.993	137	37	0	3	139	2	138	9.24e-74	229
EMG_10043445:55-4352:3789-4227(+)|3789-4227(+)_1	CRISPR-associated_protein_Cas4_[Prevotella_copri]	73.723	137	36	0	3	139	2	138	1.14e-73	229
EMG_10043445:55-4352:3789-4227(+)|3789-4227(+)_1	CRISPR-associated_protein_Cas4_[Bacteroidales_bacterium]	71.942	139	39	0	1	139	1	139	1.37e-73	229
EMG_10043445:55-4352:3789-4227(+)|3789-4227(+)_1	CRISPR-associated_protein_Cas4_[Escherichia_coli]	72.993	137	37	0	3	139	2	138	2.76e-73	228
EMG_10043445:55-4352:3789-4227(+)|3789-4227(+)_1	CRISPR-associated_protein_Cas4_[Prevotella_copri]	72.993	137	37	0	3	139	2	138	3.36e-73	228
EMG_10043445:55-4352:3789-4227(+)|3789-4227(+)_1	CRISPR-associated_protein_Cas4_[Bacteroides_cellulosilyticus]	73.381	139	37	0	1	139	1	139	3.47e-73	228
EMG_10043445:55-4352:3789-4227(+)|3789-4227(+)_1	CRISPR-associated_protein_Cas4_[Prevotella_sp._885]	72.464	138	38	0	3	140	2	139	4.93e-73	228
EMG_10043445:55-4352:3789-4227(+)|3789-4227(+)_1	CRISPR-associated_protein_Cas4_[Bacteroides_oleiciplenus]	73.381	139	37	0	1	139	1	139	6.27e-73	228
EMG_10043445:55-4352:3789-4227(+)|3789-4227(+)_1	CRISPR-associated_protein_Cas4_[Bacteroidales_bacterium]	73.381	139	37	0	1	139	1	139	6.55e-73	228
JGI26534J51046_1001322:10880-21780:499-1504(+)|499-1504(+)_1	WYL_domain-containing_protein_[Thiobacillus_sp.]	99.701	334	1	0	1	334	1	334	0	672
JGI26534J51046_1001322:10880-21780:499-1504(+)|499-1504(+)_1	WYL_domain-containing_protein_[Betaproteobacteria_bacterium_SCN1]	80.851	329	63	0	1	329	1	329	0	540
JGI26534J51046_1001322:10880-21780:499-1504(+)|499-1504(+)_1	WYL_domain-containing_protein_[Serpentinomonas_raichei]	74.164	329	85	0	1	329	1	329	4.66e-177	503
JGI26534J51046_1001322:10880-21780:499-1504(+)|499-1504(+)_1	WYL_domain-containing_protein_[Serpentinomonas_raichei]	74.772	329	83	0	1	329	1	329	7.6e-177	503
JGI26534J51046_1001322:10880-21780:499-1504(+)|499-1504(+)_1	transcriptional_regulator_[Thiobacillus_sp._65-29]	76.22	328	77	1	1	327	1	328	4.07e-175	499
JGI26534J51046_1001322:10880-21780:499-1504(+)|499-1504(+)_1	transcriptional_regulator_[Thiobacillus_sp._SCN_63-1177]	72.424	330	90	1	1	329	1	330	2.41e-171	489
JGI26534J51046_1001322:10880-21780:499-1504(+)|499-1504(+)_1	WYL_domain-containing_protein_[Thiobacillus_thioparus]	72.372	333	91	1	1	332	1	333	6.24e-171	488
JGI26534J51046_1001322:10880-21780:499-1504(+)|499-1504(+)_1	transcriptional_regulator_[Hydrogenophilales_bacterium_17-61-9]	73.394	327	86	1	1	326	1	327	2.9e-168	481
JGI26534J51046_1001322:10880-21780:499-1504(+)|499-1504(+)_1	WYL_domain-containing_protein_[Thiobacillus_sp.]	72.531	324	88	1	1	323	1	324	1.84e-166	477
JGI26534J51046_1001322:10880-21780:499-1504(+)|499-1504(+)_1	WYL_domain-containing_protein_[Gammaproteobacteria_bacterium]	71.733	329	92	1	1	328	1	329	3.04e-166	476
JGI26534J51046_1001322:10880-21780:499-1504(+)|499-1504(+)_1	transcriptional_regulator_[Hydrogenophilales_bacterium_17-64-11]	72.897	321	86	1	1	320	1	321	1.84e-165	474
JGI26534J51046_1001322:10880-21780:499-1504(+)|499-1504(+)_1	WYL_domain-containing_protein_[Thiobacillus_sp.]	70.27	333	98	1	1	332	1	333	5.21e-164	471
JGI26534J51046_1001322:10880-21780:499-1504(+)|499-1504(+)_1	transcriptional_regulator_[Thiobacillus_sp._63-78]	69.88	332	99	1	1	331	1	332	1.15e-162	467
JGI26534J51046_1001322:10880-21780:499-1504(+)|499-1504(+)_1	transcriptional_regulator_[Thiobacillus_sp._65-1059]	70.948	327	94	1	1	326	1	327	1.33e-162	467
JGI26534J51046_1001322:10880-21780:499-1504(+)|499-1504(+)_1	YafY_family_transcriptional_regulator_[Hydrogenophilaceae_bacterium]	66.562	320	106	1	1	319	1	320	2.48e-155	448
JGI26534J51046_1001322:10880-21780:499-1504(+)|499-1504(+)_1	WYL_domain-containing_protein_[Betaproteobacteria_bacterium]	65	320	111	1	1	319	1	320	2.41e-145	423
JGI26534J51046_1001322:10880-21780:499-1504(+)|499-1504(+)_1	WYL_domain-containing_protein_[Sulfuriferula_multivorans]	63.438	320	116	1	1	319	1	320	2.95e-142	415
JGI26534J51046_1001322:10880-21780:499-1504(+)|499-1504(+)_1	WYL_domain-containing_protein_[Sulfuriferula_plumbiphila]	63.125	320	117	1	1	319	1	320	6.72e-139	406
JGI26534J51046_1001322:10880-21780:499-1504(+)|499-1504(+)_1	WYL_domain-containing_protein_[Ferrovum_sp.]	61.25	320	123	1	1	319	1	320	2.07e-136	400
JGI26534J51046_1001322:10880-21780:499-1504(+)|499-1504(+)_1	WYL_domain-containing_protein_[Thiobacillus_sp.]	62.424	330	93	2	1	329	1	300	1.23e-133	392
Ga0041910_1003536:1-8470:293-902(+)|293-902(+)_1	transcriptional_regulator_[Thiobacillus_sp._65-29]	100	202	0	0	1	202	134	335	2.62e-145	417
Ga0041910_1003536:1-8470:293-902(+)|293-902(+)_1	WYL_domain-containing_protein_[Serpentinomonas_raichei]	75.879	199	48	0	1	199	133	331	2.05e-107	322
Ga0041910_1003536:1-8470:293-902(+)|293-902(+)_1	WYL_domain-containing_protein_[Betaproteobacteria_bacterium_SCN1]	78.756	193	41	0	1	193	133	325	2.33e-105	316
Ga0041910_1003536:1-8470:293-902(+)|293-902(+)_1	WYL_domain-containing_protein_[Serpentinomonas_raichei]	76.44	191	45	0	1	191	133	323	3.04e-103	311
Ga0041910_1003536:1-8470:293-902(+)|293-902(+)_1	WYL_domain-containing_protein_[Gammaproteobacteria_bacterium]	73.232	198	53	0	1	198	134	331	1.73e-101	306
Ga0041910_1003536:1-8470:293-902(+)|293-902(+)_1	transcriptional_regulator_[Hydrogenophilales_bacterium_17-61-9]	73.737	198	52	0	1	198	134	331	1.79e-100	304
Ga0041910_1003536:1-8470:293-902(+)|293-902(+)_1	WYL_domain-containing_protein_[Thiobacillus_thioparus]	74.603	189	48	0	1	189	134	322	4.16e-99	300
Ga0041910_1003536:1-8470:293-902(+)|293-902(+)_1	WYL_domain-containing_protein_[Thiobacillus_sp.]	72.775	191	52	0	1	191	134	324	9.76e-98	297
Ga0041910_1003536:1-8470:293-902(+)|293-902(+)_1	transcriptional_regulator_[Thiobacillus_sp._SCN_63-1177]	74.346	191	49	0	1	191	134	324	1.82e-97	296
Ga0041910_1003536:1-8470:293-902(+)|293-902(+)_1	WYL_domain-containing_protein_[Thiobacillus_sp.]	72.821	195	53	0	1	195	133	327	9.66e-97	294
Ga0041910_1003536:1-8470:293-902(+)|293-902(+)_1	transcriptional_regulator_[Hydrogenophilales_bacterium_17-64-11]	73.936	188	49	0	2	189	135	322	1.75e-96	293
Ga0041910_1003536:1-8470:293-902(+)|293-902(+)_1	WYL_domain-containing_protein_[Thiobacillus_sp.]	70.5	200	59	0	1	200	134	333	6.04e-96	292
Ga0041910_1003536:1-8470:293-902(+)|293-902(+)_1	transcriptional_regulator_[Thiobacillus_sp._63-78]	71.728	191	54	0	1	191	134	324	2.75e-94	288
Ga0041910_1003536:1-8470:293-902(+)|293-902(+)_1	WYL_domain-containing_protein_[Candidatus_Accumulibacter_sp.]	81.325	166	31	0	1	166	64	229	9.03e-94	283
Ga0041910_1003536:1-8470:293-902(+)|293-902(+)_1	transcriptional_regulator_[Thiobacillus_sp._65-1059]	71.574	197	56	0	2	198	135	331	1.05e-93	286
Ga0041910_1003536:1-8470:293-902(+)|293-902(+)_1	WYL_domain-containing_protein_[Sulfuriferula_multivorans]	70.053	187	56	0	1	187	134	320	1.32e-91	281
Ga0041910_1003536:1-8470:293-902(+)|293-902(+)_1	WYL_domain-containing_protein_[Sulfuriferula_plumbiphila]	70.588	187	55	0	1	187	134	320	2.02e-91	280
Ga0041910_1003536:1-8470:293-902(+)|293-902(+)_1	YafY_family_transcriptional_regulator_[Hydrogenophilaceae_bacterium]	70.053	187	56	0	1	187	134	320	1.04e-89	276
Ga0041910_1003536:1-8470:293-902(+)|293-902(+)_1	WYL_domain-containing_protein_[Ferrovum_sp.]	68.449	187	59	0	1	187	134	320	1.93e-88	273
Ga0041910_1003536:1-8470:293-902(+)|293-902(+)_1	WYL_domain-containing_protein_[Betaproteobacteria_bacterium]	69.519	187	57	0	1	187	134	320	6.84e-86	266
Ga0051081_1007701:318-3792:499-2113(+)|499-2113(+)_1	type_I-E_CRISPR-associated_protein_Cse1/CasA_[Faecalibacterium_prausnitzii]	100	537	0	0	1	537	1	537	0	1110
Ga0051081_1007701:318-3792:499-2113(+)|499-2113(+)_1	type_I-E_CRISPR-associated_protein_Cse1/CasA_[Faecalibacterium_prausnitzii]	99.441	537	3	0	1	537	1	537	0	1105
Ga0051081_1007701:318-3792:499-2113(+)|499-2113(+)_1	type_I-E_CRISPR-associated_protein_Cse1/CasA_[Faecalibacterium_prausnitzii]	99.255	537	4	0	1	537	1	537	0	1102
Ga0051081_1007701:318-3792:499-2113(+)|499-2113(+)_1	type_I-E_CRISPR-associated_protein_Cse1/CasA_[Faecalibacterium_prausnitzii]	98.696	537	7	0	1	537	1	537	0	1097
Ga0051081_1007701:318-3792:499-2113(+)|499-2113(+)_1	type_I-E_CRISPR-associated_protein_Cse1/CasA_[Faecalibacterium_prausnitzii]	98.696	537	7	0	1	537	1	537	0	1096
Ga0051081_1007701:318-3792:499-2113(+)|499-2113(+)_1	type_I-E_CRISPR-associated_protein_Cse1/CasA_[Faecalibacterium_prausnitzii]	98.51	537	8	0	1	537	1	537	0	1095
Ga0051081_1007701:318-3792:499-2113(+)|499-2113(+)_1	type_I-E_CRISPR-associated_protein_Cse1/CasA_[Faecalibacterium_prausnitzii]	98.51	537	8	0	1	537	1	537	0	1095
Ga0051081_1007701:318-3792:499-2113(+)|499-2113(+)_1	type_I-E_CRISPR-associated_protein_Cse1/CasA_[Faecalibacterium_prausnitzii]	98.138	537	10	0	1	537	1	537	0	1092
Ga0051081_1007701:318-3792:499-2113(+)|499-2113(+)_1	type_I-E_CRISPR-associated_protein_Cse1/CasA_[Faecalibacterium_prausnitzii]	97.952	537	11	0	1	537	1	537	0	1089
Ga0051081_1007701:318-3792:499-2113(+)|499-2113(+)_1	type_I-E_CRISPR-associated_protein_Cse1/CasA_[Faecalibacterium_prausnitzii]	97.579	537	13	0	1	537	1	537	0	1087
Ga0051081_1007701:318-3792:499-2113(+)|499-2113(+)_1	type_I-E_CRISPR-associated_protein_Cse1/CasA_[Faecalibacterium_prausnitzii]	97.765	537	12	0	1	537	1	537	0	1087
Ga0051081_1007701:318-3792:499-2113(+)|499-2113(+)_1	type_I-E_CRISPR-associated_protein_Cse1/CasA_[Faecalibacterium_prausnitzii]	97.955	538	10	1	1	537	1	538	0	1083
Ga0051081_1007701:318-3792:499-2113(+)|499-2113(+)_1	type_I-E_CRISPR-associated_protein_Cse1/CasA_[Faecalibacterium_prausnitzii]	97.207	537	15	0	1	537	1	537	0	1081
Ga0051081_1007701:318-3792:499-2113(+)|499-2113(+)_1	type_I-E_CRISPR-associated_protein_Cse1/CasA_[Faecalibacterium_prausnitzii]	96.834	537	17	0	1	537	1	537	0	1079
Ga0051081_1007701:318-3792:499-2113(+)|499-2113(+)_1	MULTISPECIES:_type_I-E_CRISPR-associated_protein_Cse1/CasA_[unclassified_Faecalibacterium]	96.648	537	18	0	1	537	1	537	0	1076
Ga0051081_1007701:318-3792:499-2113(+)|499-2113(+)_1	type_I-E_CRISPR-associated_protein_Cse1/CasA_[Faecalibacterium_prausnitzii]	96.648	537	18	0	1	537	1	537	0	1075
Ga0051081_1007701:318-3792:499-2113(+)|499-2113(+)_1	type_I-E_CRISPR-associated_protein_Cse1/CasA_[Faecalibacterium_prausnitzii]	96.648	537	18	0	1	537	1	537	0	1075
Ga0051081_1007701:318-3792:499-2113(+)|499-2113(+)_1	type_I-E_CRISPR-associated_protein_Cse1/CasA_[Faecalibacterium_prausnitzii]	96.462	537	19	0	1	537	1	537	0	1074
Ga0051081_1007701:318-3792:499-2113(+)|499-2113(+)_1	type_I-E_CRISPR-associated_protein_Cse1/CasA_[Faecalibacterium_prausnitzii]	96.462	537	19	0	1	537	1	537	0	1068
Ga0051081_1007701:318-3792:499-2113(+)|499-2113(+)_1	MULTISPECIES:_type_I-E_CRISPR-associated_protein_Cse1/CasA_[Faecalibacterium]	95.903	537	22	0	1	537	1	537	0	1048
Ga0169848_00519:11114-20712:499-3265(+)|499-3265(+)_1	CRISPR-associated_helicase_Cas3'_[Faecalibacterium_prausnitzii]	94.897	921	47	0	1	921	1	921	0	1779
Ga0169848_00519:11114-20712:499-3265(+)|499-3265(+)_1	CRISPR-associated_helicase_Cas3'_[Faecalibacterium_prausnitzii]	94.897	921	47	0	1	921	1	921	0	1775
Ga0169848_00519:11114-20712:499-3265(+)|499-3265(+)_1	CRISPR-associated_helicase_Cas3'_[Faecalibacterium_prausnitzii]	94.571	921	50	0	1	921	1	921	0	1774
Ga0169848_00519:11114-20712:499-3265(+)|499-3265(+)_1	CRISPR-associated_helicase_Cas3'_[Faecalibacterium_prausnitzii]	94.897	921	47	0	1	921	1	921	0	1774
Ga0169848_00519:11114-20712:499-3265(+)|499-3265(+)_1	CRISPR-associated_helicase/endonuclease_Cas3_[Faecalibacterium_prausnitzii]	94.245	921	53	0	1	921	1	921	0	1774
Ga0169848_00519:11114-20712:499-3265(+)|499-3265(+)_1	CRISPR-associated_helicase_Cas3'_[Faecalibacterium_prausnitzii]	93.92	921	56	0	1	921	1	921	0	1770
Ga0169848_00519:11114-20712:499-3265(+)|499-3265(+)_1	CRISPR-associated_helicase_Cas3'_[Faecalibacterium_prausnitzii]	94.245	921	53	0	1	921	1	921	0	1769
Ga0169848_00519:11114-20712:499-3265(+)|499-3265(+)_1	CRISPR-associated_helicase_Cas3'_[Faecalibacterium_prausnitzii]	94.354	921	51	1	1	921	1	920	0	1768
Ga0169848_00519:11114-20712:499-3265(+)|499-3265(+)_1	helicase_Cas3_[uncultured_Faecalibacterium_sp.]	93.702	921	58	0	1	921	1	921	0	1768
Ga0169848_00519:11114-20712:499-3265(+)|499-3265(+)_1	CRISPR-associated_helicase_Cas3'_[Faecalibacterium_prausnitzii]	94.463	921	51	0	1	921	1	921	0	1767
Ga0169848_00519:11114-20712:499-3265(+)|499-3265(+)_1	CRISPR-associated_helicase_Cas3'_[Faecalibacterium_sp._4P15]	94.137	921	54	0	1	921	1	921	0	1767
Ga0169848_00519:11114-20712:499-3265(+)|499-3265(+)_1	CRISPR-associated_helicase_Cas3'_[Faecalibacterium_prausnitzii]	94.028	921	55	0	1	921	1	921	0	1765
Ga0169848_00519:11114-20712:499-3265(+)|499-3265(+)_1	CRISPR-associated_helicase_Cas3'_[Faecalibacterium_prausnitzii]	93.92	921	56	0	1	921	1	921	0	1764
Ga0169848_00519:11114-20712:499-3265(+)|499-3265(+)_1	CRISPR-associated_helicase_Cas3'_[Faecalibacterium_prausnitzii]	93.485	921	60	0	1	921	1	921	0	1761
Ga0169848_00519:11114-20712:499-3265(+)|499-3265(+)_1	CRISPR-associated_helicase_Cas3'_[Faecalibacterium_prausnitzii]	93.594	921	59	0	1	921	1	921	0	1759
Ga0169848_00519:11114-20712:499-3265(+)|499-3265(+)_1	CRISPR-associated_helicase_Cas3'_[Faecalibacterium_prausnitzii]	93.377	921	61	0	1	921	1	921	0	1758
Ga0169848_00519:11114-20712:499-3265(+)|499-3265(+)_1	CRISPR-associated_helicase/endonuclease_Cas3_[Faecalibacterium_prausnitzii]	93.811	921	56	1	1	921	1	920	0	1758
Ga0169848_00519:11114-20712:499-3265(+)|499-3265(+)_1	CRISPR-associated_helicase_Cas3'_[Faecalibacterium_sp._Marseille-Q0746]	93.92	921	56	0	1	921	1	921	0	1756
Ga0169848_00519:11114-20712:499-3265(+)|499-3265(+)_1	CRISPR-associated_helicase_Cas3'_[Faecalibacterium_prausnitzii]	93.594	921	59	0	1	921	1	921	0	1756
Ga0169848_00519:11114-20712:499-3265(+)|499-3265(+)_1	CRISPR-associated_helicase_Cas3'_[Faecalibacterium_prausnitzii]	93.377	921	61	0	1	921	1	921	0	1756
Ga0051080_1017723:1-4448:209-1151(+)|209-1151(+)_1	type_I-C_CRISPR-associated_protein_Cas8c/Csd1_[Anaerostipes_hadrus]	99.357	311	2	0	1	311	1	311	0	648
Ga0051080_1017723:1-4448:209-1151(+)|209-1151(+)_1	type_I-C_CRISPR-associated_protein_Cas8c/Csd1_[Lachnospiraceae_bacterium_AM26-1LB]	99.357	311	2	0	1	311	1	311	0	647
Ga0051080_1017723:1-4448:209-1151(+)|209-1151(+)_1	type_I-C_CRISPR-associated_protein_Cas8c/Csd1_[Lachnospiraceae_bacterium]	99.357	311	2	0	1	311	1	311	0	647
Ga0051080_1017723:1-4448:209-1151(+)|209-1151(+)_1	type_I-C_CRISPR-associated_protein_Cas8c/Csd1_[Clostridiales_bacterium_36_14]	99.357	311	2	0	1	311	1	311	0	647
Ga0051080_1017723:1-4448:209-1151(+)|209-1151(+)_1	type_I-C_CRISPR-associated_protein_Cas8c/Csd1_[Anaerostipes_hadrus]	99.357	311	2	0	1	311	1	311	0	645
Ga0051080_1017723:1-4448:209-1151(+)|209-1151(+)_1	type_I-C_CRISPR-associated_protein_Cas8c/Csd1_[Anaerostipes_hadrus]	99.035	311	3	0	1	311	1	311	0	644
Ga0051080_1017723:1-4448:209-1151(+)|209-1151(+)_1	type_I-C_CRISPR-associated_protein_Cas8c/Csd1_[Anaerostipes_hadrus]	99.353	309	2	0	3	311	1	309	0	644
Ga0051080_1017723:1-4448:209-1151(+)|209-1151(+)_1	type_I-C_CRISPR-associated_protein_Cas8c/Csd1_[Anaerostipes_hadrus]	99.035	311	3	0	1	311	1	311	0	644
Ga0051080_1017723:1-4448:209-1151(+)|209-1151(+)_1	type_I-C_CRISPR-associated_protein_Cas8c/Csd1_[Anaerostipes_hadrus]	99.029	309	3	0	3	311	1	309	0	641
Ga0051080_1017723:1-4448:209-1151(+)|209-1151(+)_1	type_I-C_CRISPR-associated_protein_Cas8c/Csd1_[Anaerostipes_hadrus]	99.029	309	3	0	3	311	1	309	0	640
Ga0051080_1017723:1-4448:209-1151(+)|209-1151(+)_1	type_I-C_CRISPR-associated_protein_Cas8c/Csd1_[Firmicutes_bacterium_AF12-30]	87.421	318	33	1	1	311	1	318	0	582
Ga0051080_1017723:1-4448:209-1151(+)|209-1151(+)_1	type_I-C_CRISPR-associated_protein_Cas8c/Csd1_[Roseburia_porci]	63.836	318	100	3	1	311	1	310	2.1e-140	419
Ga0051080_1017723:1-4448:209-1151(+)|209-1151(+)_1	type_I-C_CRISPR-associated_protein_Cas8c/Csd1_[Roseburia_sp._BX0805]	60.883	317	109	3	1	310	1	309	2.74e-137	411
Ga0051080_1017723:1-4448:209-1151(+)|209-1151(+)_1	type_I-C_CRISPR-associated_protein_Cas8c/Csd1_[[Ruminococcus]_lactaris]	62.145	317	105	3	1	310	1	309	6.99e-133	400
Ga0051080_1017723:1-4448:209-1151(+)|209-1151(+)_1	type_I-C_CRISPR-associated_protein_Cas8c/Csd1_[[Ruminococcus]_lactaris]	61.83	317	106	3	1	310	1	309	3.16e-132	398
Ga0051080_1017723:1-4448:209-1151(+)|209-1151(+)_1	type_I-C_CRISPR-associated_protein_Cas8c/Csd1_[Roseburia_sp._AM51-8]	60.063	318	112	3	1	311	1	310	3.93e-132	398
Ga0051080_1017723:1-4448:209-1151(+)|209-1151(+)_1	type_I-C_CRISPR-associated_protein_Cas8c/Csd1_[[Ruminococcus]_lactaris]	61.514	317	107	3	1	310	1	309	1.54e-131	396
Ga0051080_1017723:1-4448:209-1151(+)|209-1151(+)_1	type_I-C_CRISPR-associated_protein_Cas8c/Csd1_[[Ruminococcus]_lactaris]	61.755	319	103	4	1	310	1	309	2.72e-131	395
Ga0051080_1017723:1-4448:209-1151(+)|209-1151(+)_1	type_I-C_CRISPR-associated_protein_Cas8c/Csd1_[Dorea_sp._AM58-8]	62.145	317	105	3	1	310	1	309	2.84e-131	395
Ga0051080_1017723:1-4448:209-1151(+)|209-1151(+)_1	putative_uncharacterized_protein_[Bacteroides_pectinophilus_CAG:437]	60.692	318	110	3	1	311	1	310	5.44e-131	395
Ga0051081_1007701:318-3792:499-2113(+)|499-2113(+)_1	type_I-E_CRISPR-associated_protein_Cse1/CasA_[Faecalibacterium_prausnitzii]	100	537	0	0	1	537	1	537	0	1111
Ga0051081_1007701:318-3792:499-2113(+)|499-2113(+)_1	MULTISPECIES:_type_I-E_CRISPR-associated_protein_Cse1/CasA_[unclassified_Faecalibacterium]	99.441	537	3	0	1	537	1	537	0	1107
Ga0051081_1007701:318-3792:499-2113(+)|499-2113(+)_1	type_I-E_CRISPR-associated_protein_Cse1/CasA_[Faecalibacterium_prausnitzii]	99.441	537	3	0	1	537	1	537	0	1106
Ga0051081_1007701:318-3792:499-2113(+)|499-2113(+)_1	type_I-E_CRISPR-associated_protein_Cse1/CasA_[Faecalibacterium_prausnitzii]	99.255	537	4	0	1	537	1	537	0	1103
Ga0051081_1007701:318-3792:499-2113(+)|499-2113(+)_1	type_I-E_CRISPR-associated_protein_Cse1/CasA_[Faecalibacterium_prausnitzii]	98.883	537	6	0	1	537	1	537	0	1102
Ga0051081_1007701:318-3792:499-2113(+)|499-2113(+)_1	type_I-E_CRISPR-associated_protein_Cse1/CasA_[Faecalibacterium_sp._Marseille-Q4896]	97.952	537	11	0	1	537	1	537	0	1091
Ga0051081_1007701:318-3792:499-2113(+)|499-2113(+)_1	type_I-E_CRISPR-associated_protein_Cse1/CasA_[Faecalibacterium_prausnitzii]	97.952	537	11	0	1	537	1	537	0	1090
Ga0051081_1007701:318-3792:499-2113(+)|499-2113(+)_1	MULTISPECIES:_type_I-E_CRISPR-associated_protein_Cse1/CasA_[unclassified_Faecalibacterium]	97.765	537	12	0	1	537	1	537	0	1088
Ga0051081_1007701:318-3792:499-2113(+)|499-2113(+)_1	type_I-E_CRISPR-associated_protein_Cse1/CasA_[Faecalibacterium_prausnitzii]	96.834	537	17	0	1	537	1	537	0	1078
Ga0051081_1007701:318-3792:499-2113(+)|499-2113(+)_1	type_I-E_CRISPR-associated_protein_Cse1/CasA_[Faecalibacterium_prausnitzii]	96.462	537	19	0	1	537	1	537	0	1074
Ga0051081_1007701:318-3792:499-2113(+)|499-2113(+)_1	type_I-E_CRISPR-associated_protein_Cse1/CasA_[Faecalibacterium_prausnitzii]	96.276	537	20	0	1	537	1	537	0	1074
Ga0051081_1007701:318-3792:499-2113(+)|499-2113(+)_1	type_I-E_CRISPR-associated_protein_Cse1/CasA_[Faecalibacterium_prausnitzii]	96.462	537	19	0	1	537	1	537	0	1074
Ga0051081_1007701:318-3792:499-2113(+)|499-2113(+)_1	type_I-E_CRISPR-associated_protein_Cse1/CasA_[Faecalibacterium_prausnitzii]	95.539	538	23	1	1	537	1	538	0	1062
Ga0051081_1007701:318-3792:499-2113(+)|499-2113(+)_1	type_I-E_CRISPR-associated_protein_Cse1/CasA_[Faecalibacterium_prausnitzii]	96.276	537	20	0	1	537	1	537	0	1053
Ga0051081_1007701:318-3792:499-2113(+)|499-2113(+)_1	type_I-E_CRISPR-associated_protein_Cse1/CasA_[Faecalibacterium_prausnitzii]	96.276	537	20	0	1	537	1	537	0	1052
Ga0051081_1007701:318-3792:499-2113(+)|499-2113(+)_1	type_I-E_CRISPR-associated_protein_Cse1/CasA_[Faecalibacterium_prausnitzii]	96.276	537	20	0	1	537	1	537	0	1051
Ga0051081_1007701:318-3792:499-2113(+)|499-2113(+)_1	type_I-E_CRISPR-associated_protein_Cse1/CasA_[Faecalibacterium_prausnitzii]	96.089	537	21	0	1	537	1	537	0	1049
Ga0051081_1007701:318-3792:499-2113(+)|499-2113(+)_1	type_I-E_CRISPR-associated_protein_Cse1/CasA_[Faecalibacterium_prausnitzii]	96.089	537	21	0	1	537	1	537	0	1049
Ga0051081_1007701:318-3792:499-2113(+)|499-2113(+)_1	type_I-E_CRISPR-associated_protein_Cse1/CasA_[Faecalibacterium_prausnitzii]	95.903	537	22	0	1	537	1	537	0	1048
Ga0051081_1007701:318-3792:499-2113(+)|499-2113(+)_1	type_I-E_CRISPR-associated_protein_Cse1/CasA_[Faecalibacterium_prausnitzii]	95.903	537	22	0	1	537	1	537	0	1046
Ga0051116_101060:472319-491373:7096-8071(+)|7096-8071(+)_1	type_I-F_CRISPR-associated_protein_Csy2_[Rhodanobacter_sp.]	100	324	0	0	1	324	1	324	0	667
Ga0051116_101060:472319-491373:7096-8071(+)|7096-8071(+)_1	type_I-F_CRISPR-associated_protein_Csy2_[Rhodanobacter_sp._Soil772]	82.099	324	58	0	1	324	1	324	0	554
Ga0051116_101060:472319-491373:7096-8071(+)|7096-8071(+)_1	type_I-F_CRISPR-associated_protein_Csy2_[Rhodanobacter_sp._OR444]	80.556	324	63	0	1	324	1	324	0	540
Ga0051116_101060:472319-491373:7096-8071(+)|7096-8071(+)_1	type_I-F_CRISPR-associated_protein_Csy2_[Rhodanobacter_sp.]	77.91	335	63	2	1	324	1	335	0	533
Ga0051116_101060:472319-491373:7096-8071(+)|7096-8071(+)_1	type_I-F_CRISPR-associated_protein_Csy2_[Rhodanobacter_sp._PCA2]	79.688	320	62	1	4	323	3	319	0	521
Ga0051116_101060:472319-491373:7096-8071(+)|7096-8071(+)_1	type_I-F_CRISPR-associated_protein_Csy2_[Xanthomonadales_bacterium]	76.161	323	73	2	1	322	1	320	2.3e-179	508
Ga0051116_101060:472319-491373:7096-8071(+)|7096-8071(+)_1	type_I-F_CRISPR-associated_protein_Csy2_[Rhodanobacter_sp._115]	73.602	322	82	1	3	324	2	320	1.58e-175	499
Ga0051116_101060:472319-491373:7096-8071(+)|7096-8071(+)_1	type_I-F_CRISPR-associated_protein_Csy2_[Xanthomonadales_bacterium]	73.75	320	81	1	1	320	1	317	8.86e-173	492
Ga0051116_101060:472319-491373:7096-8071(+)|7096-8071(+)_1	type_I-F_CRISPR-associated_protein_Csy2_[Rhodanobacter_sp._SCN_67-45]	73.52	321	81	2	4	324	3	319	2.45e-171	488
Ga0051116_101060:472319-491373:7096-8071(+)|7096-8071(+)_1	type_I-F_CRISPR-associated_protein_Csy2_[Thermomonas_fusca]	72.36	322	85	2	3	324	2	319	1.39e-168	481
Ga0051116_101060:472319-491373:7096-8071(+)|7096-8071(+)_1	type_I-F_CRISPR-associated_protein_Csy2_[Frateuria_sp._Soil773]	72.188	320	88	1	1	320	1	319	2.25e-166	476
Ga0051116_101060:472319-491373:7096-8071(+)|7096-8071(+)_1	type_I-F_CRISPR-associated_protein_Csy2_[Dokdonella_sp.]	69.091	330	91	1	1	319	1	330	7.22e-164	470
Ga0051116_101060:472319-491373:7096-8071(+)|7096-8071(+)_1	type_I-F_CRISPR-associated_protein_Csy2_[Azotobacter_chroococcum]	71.25	320	89	2	1	318	1	319	8.22e-163	467
Ga0051116_101060:472319-491373:7096-8071(+)|7096-8071(+)_1	type_I-F_CRISPR-associated_protein_Csy2_[Azotobacter_beijerinckii]	71.25	320	89	2	1	318	1	319	1.42e-161	464
Ga0051116_101060:472319-491373:7096-8071(+)|7096-8071(+)_1	type_I-F_CRISPR-associated_protein_Csy2_[Lysobacter_maris]	71.25	320	88	3	1	317	1	319	1.45e-160	461
Ga0051116_101060:472319-491373:7096-8071(+)|7096-8071(+)_1	type_I-F_CRISPR-associated_protein_Csy2_[Xanthomonas_sp._Sa3BUA13]	71.787	319	87	2	1	317	1	318	1.87e-160	461
Ga0051116_101060:472319-491373:7096-8071(+)|7096-8071(+)_1	type_I-F_CRISPR-associated_protein_Csy2_[Pseudoxanthomonas_broegbernensis]	70	320	93	2	1	318	1	319	9.27e-160	459
Ga0051116_101060:472319-491373:7096-8071(+)|7096-8071(+)_1	type_I-F_CRISPR-associated_protein_Csy2_[Xanthomonas_theicola]	71.787	319	87	2	1	317	1	318	9.79e-160	459
Ga0051116_101060:472319-491373:7096-8071(+)|7096-8071(+)_1	type_I-F_CRISPR-associated_protein_Csy2_[Pseudomonas_sp._Hp2]	68.712	326	95	3	1	324	1	321	2.34e-155	448
Ga0051116_101060:472319-491373:7096-8071(+)|7096-8071(+)_1	type_I-F_CRISPR-associated_protein_Csy2_[Pseudoxanthomonas_sp._NML171590]	68.421	323	102	0	1	323	1	323	6.14e-155	447
Ga0051980_10000305:24654-36518:4110-4977(+)|4110-4977(+)_1	hypothetical_protein_COW62_11545_[Zetaproteobacteria_bacterium_CG17_big_fil_post_rev_8_21_14_2_50_50_13]	100	284	0	0	5	288	1	284	0	589
Ga0051980_10000305:24654-36518:4110-4977(+)|4110-4977(+)_1	hypothetical_protein_AUJ56_09410_[Zetaproteobacteria_bacterium_CG1_02_49_23]	97.535	284	7	0	5	288	1	284	0	578
Ga0051980_10000305:24654-36518:4110-4977(+)|4110-4977(+)_1	hypothetical_protein_CO017_10580_[Zetaproteobacteria_bacterium_CG_4_8_14_3_um_filter_59_5]	92.606	284	21	0	5	288	1	284	0	547
Ga0051980_10000305:24654-36518:4110-4977(+)|4110-4977(+)_1	hypothetical_protein_AUK36_02830_[Zetaproteobacteria_bacterium_CG2_30_59_37]	92.254	284	22	0	5	288	1	284	0	545
Ga0051980_10000305:24654-36518:4110-4977(+)|4110-4977(+)_1	hypothetical_protein_[Gammaproteobacteria_bacterium]	81.69	284	52	0	5	288	1	284	2.75e-172	488
Ga0051980_10000305:24654-36518:4110-4977(+)|4110-4977(+)_1	antirepressor_[Marinomonas_sp._BSi20584]	81.56	282	52	0	5	286	1	282	9.17e-171	484
Ga0051980_10000305:24654-36518:4110-4977(+)|4110-4977(+)_1	Bro-N_domain-containing_protein_[Marinomonas_sp._BSi20584]	82.014	278	50	0	9	286	1	278	2.01e-169	480
Ga0051980_10000305:24654-36518:4110-4977(+)|4110-4977(+)_1	hypothetical_protein_[Marinomonas_sp._M1K-6]	79.787	282	57	0	5	286	3	284	8.77e-166	471
Ga0051980_10000305:24654-36518:4110-4977(+)|4110-4977(+)_1	hypothetical_protein_[Marinomonas_sp._M1K-6]	79.787	282	57	0	5	286	1	282	1.26e-165	471
Ga0051980_10000305:24654-36518:4110-4977(+)|4110-4977(+)_1	hypothetical_protein_[Ectothiorhodospiraceae_bacterium]	81.685	273	50	0	5	277	1	273	3.48e-165	469
Ga0051980_10000305:24654-36518:4110-4977(+)|4110-4977(+)_1	Bro-N_domain-containing_protein_[Gallionella_sp.]	82.593	270	47	0	5	274	1	270	1.9e-164	468
Ga0051980_10000305:24654-36518:4110-4977(+)|4110-4977(+)_1	Bro-N_domain-containing_protein_[Gammaproteobacteria_bacterium]	81.481	270	50	0	5	274	1	270	2.12e-164	468
Ga0051980_10000305:24654-36518:4110-4977(+)|4110-4977(+)_1	Bro-N_domain-containing_protein_[Nitrosomonadales_bacterium]	81.319	273	51	0	5	277	1	273	2.66e-164	467
Ga0051980_10000305:24654-36518:4110-4977(+)|4110-4977(+)_1	Bro-N_domain-containing_protein_[Gallionellaceae_bacterium]	81.319	273	51	0	5	277	1	273	4.62e-163	464
Ga0051980_10000305:24654-36518:4110-4977(+)|4110-4977(+)_1	Uncharacterized_protein_AWT59_1345_[Candidatus_Gallionella_acididurans]	80.586	273	53	0	5	277	1	273	4.72e-162	461
Ga0051980_10000305:24654-36518:4110-4977(+)|4110-4977(+)_1	Bro-N_domain-containing_protein_[Gammaproteobacteria_bacterium]	78.521	284	58	2	5	288	1	281	6.29e-162	461
Ga0051980_10000305:24654-36518:4110-4977(+)|4110-4977(+)_1	antirepressor_[Sideroxydans_sp._RIFOXYD2_FULL_59_7]	80.586	273	53	0	5	277	1	273	1.38e-161	460
Ga0051980_10000305:24654-36518:4110-4977(+)|4110-4977(+)_1	antirepressor_[Gallionellales_bacterium_GWA2_60_18]	78.986	276	58	0	5	280	1	276	1.51e-161	460
Ga0051980_10000305:24654-36518:4110-4977(+)|4110-4977(+)_1	hypothetical_protein_COA71_13760_[SAR86_cluster_bacterium]	78.169	284	60	1	5	288	1	282	1.75e-161	460
Ga0051980_10000305:24654-36518:4110-4977(+)|4110-4977(+)_1	hypothetical_protein_[Geobacteraceae_bacterium]	77.143	280	64	0	5	284	1	280	2.99e-161	459
Ga0051980_10012038:1-6381:57-219(+)|57-219(+)_1	CRISPR-associated_helicase_Cas3'_[Nitrospirae_bacterium]	68.889	45	14	0	6	50	5	49	8.61e-15	77.4
Ga0051980_10012038:1-6381:57-219(+)|57-219(+)_1	CRISPR-associated_endonuclease_Cas3''_[Anaerolineae_bacterium]	65.909	44	15	0	7	50	5	48	6.14e-14	69.7
Ga0051980_10012038:1-6381:57-219(+)|57-219(+)_1	hypothetical_protein_[Nitrospiraceae_bacterium]	68.182	44	14	0	7	50	50	93	2.01e-13	69.3
Ga0051980_10012038:1-6381:57-219(+)|57-219(+)_1	CRISPR-associated_endonuclease_Cas3''_[Geobacter_sp.]	67.442	43	14	0	8	50	7	49	3.9e-12	69.7
Ga0051980_10012038:1-6381:57-219(+)|57-219(+)_1	CRISPR-associated_helicase_Cas3'_[Geobacter_argillaceus]	69.767	43	13	0	8	50	6	48	4.65e-12	69.7
Ga0051980_10012038:1-6381:57-219(+)|57-219(+)_1	CRISPR-associated_Cas3_family_helicase_[Geobacter_argillaceus]	69.767	43	13	0	8	50	14	56	5.02e-12	69.7
Ga0051980_10012038:1-6381:57-219(+)|57-219(+)_1	CRISPR-associated_helicase/endonuclease_Cas3_[Geobacteraceae_bacterium_GWC2_55_20]	69.767	43	13	0	8	50	7	49	3.98e-11	67
Ga0051980_10012038:1-6381:57-219(+)|57-219(+)_1	CRISPR-associated_helicase_Cas3'_[Nitrospirae_bacterium]	57.778	45	19	0	6	50	3	47	6.48e-11	66.2
Ga0051980_10012038:1-6381:57-219(+)|57-219(+)_1	CRISPR-associated_helicase_Cas3'_[Geobacter_grbiciae]	61.364	44	17	0	7	50	5	48	1.59e-10	65.5
Ga0051980_10012038:1-6381:57-219(+)|57-219(+)_1	hypothetical_protein_[Desulfobulbaceae_bacterium]	54	50	23	0	1	50	1	50	2.24e-10	60.1
Ga0051980_10012038:1-6381:57-219(+)|57-219(+)_1	hypothetical_protein_A2060_00260_[Planctomycetes_bacterium_GWA2_50_13]	56.818	44	19	0	7	50	9	52	2.98e-10	60.1
Ga0051980_10012038:1-6381:57-219(+)|57-219(+)_1	metal_dependent_[Geobacteraceae_bacterium]	62.222	45	17	0	6	50	5	49	3.13e-10	59.7
Ga0051980_10012038:1-6381:57-219(+)|57-219(+)_1	CRISPR-associated_helicase/endonuclease_Cas3_[Geobacter_metallireducens]	61.364	44	17	0	7	50	5	48	5.95e-10	63.5
Ga0051980_10012038:1-6381:57-219(+)|57-219(+)_1	CRISPR-associated_endonuclease_Cas3''_[Nitrospirae_bacterium]	55.556	45	20	0	6	50	4	48	7.3e-10	63.5
Ga0051980_10012038:1-6381:57-219(+)|57-219(+)_1	CRISPR-associated_helicase_Cas3'_[candidate_division_Zixibacteria_bacterium]	54.167	48	22	0	3	50	2	49	4.32e-09	61.2
Ga0051980_10012038:1-6381:57-219(+)|57-219(+)_1	CRISPR-associated_endonuclease_Cas3'',_partial_[candidate_division_Zixibacteria_bacterium_CG_4_9_14_3_um_filter_46_8]	52.174	46	22	0	5	50	3	48	1.34e-08	59.7
Ga0051980_10012038:1-6381:57-219(+)|57-219(+)_1	CRISPR-associated_helicase_Cas3'_[Nitrospirae_bacterium]	55.556	45	20	0	6	50	12	56	1.75e-08	59.7
Ga0051980_10012038:1-6381:57-219(+)|57-219(+)_1	CRISPR-associated_endonuclease_Cas3''_[Deltaproteobacteria_bacterium]	63.636	44	16	0	7	50	5	48	2.49e-08	57.8
Ga0051980_10012038:1-6381:57-219(+)|57-219(+)_1	CRISPR-associated_helicase_Cas3'_[Deltaproteobacteria_bacterium]	55.556	45	20	0	6	50	8	52	8.68e-08	57.4
Ga0051980_10012038:1-6381:57-219(+)|57-219(+)_1	CRISPR-associated_endonuclease_Cas3''_[Candidatus_Abyssubacteria_bacterium_SURF_5]	53.488	43	20	0	8	50	9	51	1.49e-07	57
Ga0051980_10025797:1-4139:1730-4019(+)|1730-4019(+)_1	CRISPR-associated_helicase/endonuclease_Cas3_[Bacteroidetes_bacterium_CG02_land_8_20_14_3_00_31_25]	100	762	0	0	1	762	1	762	0	1545
Ga0051980_10025797:1-4139:1730-4019(+)|1730-4019(+)_1	CRISPR-associated_helicase/endonuclease_Cas3_[Bacteroidetes_bacterium_CG_4_8_14_3_um_filter_31_14]	99.869	762	1	0	1	762	1	762	0	1542
Ga0051980_10025797:1-4139:1730-4019(+)|1730-4019(+)_1	CRISPR-associated_helicase/endonuclease_Cas3_[Bacteroidetes_bacterium]	52.225	764	343	11	1	760	1	746	0	759
Ga0051980_10025797:1-4139:1730-4019(+)|1730-4019(+)_1	CRISPR-associated_helicase_Cas3'_[Chlorobi_bacterium]	53.01	764	336	11	3	762	2	746	0	754
Ga0051980_10025797:1-4139:1730-4019(+)|1730-4019(+)_1	CRISPR-associated_helicase_Cas3'_[Paludibacter_sp.]	51.9	763	346	11	2	753	8	760	0	754
Ga0051980_10025797:1-4139:1730-4019(+)|1730-4019(+)_1	hypothetical_protein_BGP01_14035_[Paludibacter_sp._47-17]	52.375	758	336	12	2	746	8	753	0	746
Ga0051980_10025797:1-4139:1730-4019(+)|1730-4019(+)_1	CRISPR-associated_helicase_Cas3'_[Bacteroidales_bacterium]	52.59	753	338	9	3	746	9	751	0	738
Ga0051980_10025797:1-4139:1730-4019(+)|1730-4019(+)_1	CRISPR-associated_helicase/endonuclease_Cas3_[Hydrotalea_flava]	50.775	774	352	12	1	752	1	767	0	736
Ga0051980_10025797:1-4139:1730-4019(+)|1730-4019(+)_1	CRISPR-associated_helicase/endonuclease_Cas3_[Hydrotalea_flava]	50.775	774	352	12	1	752	1	767	0	736
Ga0051980_10025797:1-4139:1730-4019(+)|1730-4019(+)_1	CRISPR-associated_helicase_Cas3'_[Clostridiales_bacterium]	52.375	758	338	10	1	753	1	740	0	733
Ga0051980_10025797:1-4139:1730-4019(+)|1730-4019(+)_1	CRISPR-associated_helicase_Cas3'_[Bacteroidetes_bacterium]	52.45	755	339	11	1	752	1	738	0	728
Ga0051980_10025797:1-4139:1730-4019(+)|1730-4019(+)_1	CRISPR-associated_helicase/endonuclease_Cas3_[Thermophagus_xiamenensis]	51.061	754	344	13	1	749	13	746	0	707
Ga0051980_10025797:1-4139:1730-4019(+)|1730-4019(+)_1	CRISPR-associated_helicase_Cas3'_[Adhaeribacter_pallidiroseus]	49.541	763	355	14	2	746	8	758	0	700
Ga0051980_10025797:1-4139:1730-4019(+)|1730-4019(+)_1	CRISPR-associated_helicase/endonuclease_Cas3_[Niastella_populi]	47.804	774	372	12	3	753	4	768	0	696
Ga0051980_10025797:1-4139:1730-4019(+)|1730-4019(+)_1	hypothetical_protein_A2X18_01390_[Bacteroidetes_bacterium_GWF2_40_14]	49.413	767	359	11	2	756	7	756	0	695
Ga0051980_10025797:1-4139:1730-4019(+)|1730-4019(+)_1	CRISPR-associated_helicase/endonuclease_Cas3_[Spirosoma_aerolatum]	48.508	771	366	13	2	752	7	766	0	694
Ga0051980_10025797:1-4139:1730-4019(+)|1730-4019(+)_1	CRISPR-associated_helicase_Cas3'_[Prolixibacteraceae_bacterium]	48.953	764	363	9	2	754	7	754	0	694
Ga0051980_10025797:1-4139:1730-4019(+)|1730-4019(+)_1	CRISPR-associated_helicase/endonuclease_Cas3_[Microscilla_marina]	46.887	787	374	12	1	761	1	769	0	692
Ga0051980_10025797:1-4139:1730-4019(+)|1730-4019(+)_1	CRISPR-associated_helicase_Cas3'_[Chryseobacterium_sp.]	48.774	775	363	14	1	752	1	764	0	689
Ga0051980_10025797:1-4139:1730-4019(+)|1730-4019(+)_1	CRISPR-associated_helicase_Cas3'_[Clostridia_bacterium]	48.124	773	370	12	2	761	7	761	0	686
Ga0210013_1001203:4520-16064:499-1474(+)|499-1474(+)_1	transcriptional_regulator_[Betaproteobacteria_bacterium_CG2_30_59_46]	100	324	0	0	1	324	1	324	0	666
Ga0210013_1001203:4520-16064:499-1474(+)|499-1474(+)_1	YafY_family_transcriptional_regulator_[Sulfuricella_sp.]	92.593	324	24	0	1	324	1	324	0	619
Ga0210013_1001203:4520-16064:499-1474(+)|499-1474(+)_1	transcriptional_regulator_[Gallionellales_bacterium_GWA2_60_18]	61.682	321	123	0	1	321	1	321	3.53e-149	433
Ga0210013_1001203:4520-16064:499-1474(+)|499-1474(+)_1	WYL_domain-containing_protein_[Gallionella_sp.]	62.654	324	121	0	1	324	1	324	2.75e-148	430
Ga0210013_1001203:4520-16064:499-1474(+)|499-1474(+)_1	WYL_domain-containing_protein_[Nitrosomonadales_bacterium]	63.551	321	117	0	1	321	1	321	3.85e-148	429
Ga0210013_1001203:4520-16064:499-1474(+)|499-1474(+)_1	WYL_domain-containing_protein_[Nitrosomonadales_bacterium]	62.928	321	119	0	1	321	1	321	5.23e-148	429
Ga0210013_1001203:4520-16064:499-1474(+)|499-1474(+)_1	YafY_family_transcriptional_regulator_[Nitrosomonadales_bacterium]	63.777	323	117	0	1	323	1	323	7.81e-147	426
Ga0210013_1001203:4520-16064:499-1474(+)|499-1474(+)_1	transcriptional_regulator_[Gallionella_sp.]	62.121	330	116	1	1	321	1	330	9.02e-147	426
Ga0210013_1001203:4520-16064:499-1474(+)|499-1474(+)_1	transcriptional_regulator_[Gallionellales_bacterium_RIFCSPLOWO2_02_FULL_57_47]	61.682	321	123	0	1	321	1	321	4.11e-146	424
Ga0210013_1001203:4520-16064:499-1474(+)|499-1474(+)_1	YafY_family_transcriptional_regulator_[Gallionellaceae_bacterium]	61.994	321	122	0	1	321	1	321	6.58e-145	421
Ga0210013_1001203:4520-16064:499-1474(+)|499-1474(+)_1	transcriptional_regulator_[Gallionellales_bacterium_CG03_land_8_20_14_0_80_55_15]	61.212	330	119	1	1	321	1	330	2.75e-144	420
Ga0210013_1001203:4520-16064:499-1474(+)|499-1474(+)_1	transcriptional_regulator_[Gallionellaceae_bacterium_CG1_02_60_948]	61.994	321	122	0	1	321	1	321	3.17e-144	419
Ga0210013_1001203:4520-16064:499-1474(+)|499-1474(+)_1	YafY_family_transcriptional_regulator_[Betaproteobacteria_bacterium]	60.436	321	127	0	1	321	1	321	1.49e-143	418
Ga0210013_1001203:4520-16064:499-1474(+)|499-1474(+)_1	WYL_domain-containing_protein_[Gallionella_sp.]	61.212	330	119	1	1	321	1	330	3.13e-142	415
Ga0210013_1001203:4520-16064:499-1474(+)|499-1474(+)_1	YafY_family_transcriptional_regulator_[Nitrosomonas_communis]	59.006	322	132	0	1	322	1	322	1.98e-140	410
Ga0210013_1001203:4520-16064:499-1474(+)|499-1474(+)_1	YafY_family_transcriptional_regulator_[Sulfuricellaceae_bacterium]	61.994	321	120	1	1	321	1	319	2.96e-140	410
Ga0210013_1001203:4520-16064:499-1474(+)|499-1474(+)_1	WYL_domain-containing_protein_[Nitrosomonas_sp._Nm33]	59.006	322	132	0	1	322	1	322	3.9e-140	409
Ga0210013_1001203:4520-16064:499-1474(+)|499-1474(+)_1	hypothetical_protein_FD134_1639_[Gallionellaceae_bacterium]	61.111	324	126	0	1	324	1	324	7.39e-139	406
Ga0210013_1001203:4520-16064:499-1474(+)|499-1474(+)_1	YafY_family_transcriptional_regulator_[Nitrosomonas_sp._Nm58]	58.385	322	134	0	1	322	1	322	6.79e-138	404
Ga0210013_1001203:4520-16064:499-1474(+)|499-1474(+)_1	YafY_family_transcriptional_regulator_[Sedimenticola_sp.]	57.453	322	137	0	1	322	1	322	1.81e-133	392
Ga0209794_1000153:121445-140911:499-1471(+)|499-1471(+)_1	YafY_family_transcriptional_regulator_[Candidatus_Accumulibacter_sp.]	100	323	0	0	1	323	1	323	0	653
Ga0209794_1000153:121445-140911:499-1471(+)|499-1471(+)_1	YafY_family_transcriptional_regulator_[Candidatus_Accumulibacter_phosphatis]	99.062	320	3	0	1	320	1	320	0	642
Ga0209794_1000153:121445-140911:499-1471(+)|499-1471(+)_1	Proteasome_accessory_factor_C_[Candidatus_Accumulibacter_sp._SK-01]	86.875	320	42	0	1	320	1	320	0	565
Ga0209794_1000153:121445-140911:499-1471(+)|499-1471(+)_1	YafY_family_transcriptional_regulator_[Candidatus_Accumulibacter_aalborgensis]	80.625	320	62	0	1	320	1	320	0	521
Ga0209794_1000153:121445-140911:499-1471(+)|499-1471(+)_1	Helix-turn-helix_type_11_domain-containing_protein_[Rhodocyclaceae_bacterium]	76.471	323	76	0	1	323	1	323	5.98e-175	497
Ga0209794_1000153:121445-140911:499-1471(+)|499-1471(+)_1	YafY_family_transcriptional_regulator_[Dechloromonas_sp.]	74.923	323	81	0	1	323	1	323	9.51e-172	489
Ga0209794_1000153:121445-140911:499-1471(+)|499-1471(+)_1	YafY_family_transcriptional_regulator_[Dechloromonas_sp.]	75.625	320	78	0	1	320	1	320	1.29e-171	489
Ga0209794_1000153:121445-140911:499-1471(+)|499-1471(+)_1	Helix-turn-helix_type_11_domain_protein_[Proteobacteria_bacterium]	73.375	323	86	0	1	323	1	323	1.81e-169	483
Ga0209794_1000153:121445-140911:499-1471(+)|499-1471(+)_1	YafY_family_transcriptional_regulator_[Dechloromonas_sp.]	73.438	320	85	0	1	320	1	320	4.05e-168	480
Ga0209794_1000153:121445-140911:499-1471(+)|499-1471(+)_1	YafY_family_transcriptional_regulator_[Dechloromonas_sp._Dech2017]	72.136	323	90	0	1	323	1	323	1.9e-164	471
Ga0209794_1000153:121445-140911:499-1471(+)|499-1471(+)_1	YafY_family_transcriptional_regulator_[Rhodocyclales_bacterium_GT-UBC]	71.562	320	91	0	1	320	1	320	8.07e-161	461
Ga0209794_1000153:121445-140911:499-1471(+)|499-1471(+)_1	transcriptional_regulator_[Betaproteobacteria_bacterium_HGW-Betaproteobacteria-12]	69.062	320	99	0	1	320	1	320	2.66e-151	438
Ga0209794_1000153:121445-140911:499-1471(+)|499-1471(+)_1	YafY_family_transcriptional_regulator_[Azonexus_fungiphilus]	65.325	323	112	0	1	323	1	323	8.82e-146	424
Ga0209794_1000153:121445-140911:499-1471(+)|499-1471(+)_1	transcriptional_regulator_[Betaproteobacteria_bacterium_HGW-Betaproteobacteria-10]	64.706	323	114	0	1	323	1	323	2.23e-139	407
Ga0209794_1000153:121445-140911:499-1471(+)|499-1471(+)_1	WYL_domain-containing_protein_[Azonexus_fungiphilus]	64.57	302	107	0	22	323	3	304	5.93e-134	393
Ga0209794_1000153:121445-140911:499-1471(+)|499-1471(+)_1	YafY_family_transcriptional_regulator_[Azonexus_hydrophilus]	62.058	311	118	0	13	323	1	311	3.12e-132	389
Ga0209794_1000153:121445-140911:499-1471(+)|499-1471(+)_1	WYL_domain-containing_protein_[Betaproteobacteria_bacterium]	63.438	320	117	0	1	320	1	320	7.59e-131	385
Ga0209794_1000153:121445-140911:499-1471(+)|499-1471(+)_1	transcriptional_regulator_[Candidatus_Accumulibacter_sp.]	59.688	320	129	0	1	320	1	320	2.92e-125	371
Ga0209794_1000153:121445-140911:499-1471(+)|499-1471(+)_1	YafY_family_transcriptional_regulator_[Dechloromonas_sp.]	59.502	321	130	0	1	321	1	321	1.32e-123	367
Ga0209794_1000153:121445-140911:499-1471(+)|499-1471(+)_1	YafY_family_transcriptional_regulator_[Propionivibrio_sp.]	56.135	326	139	1	1	322	1	326	3.12e-123	367
Ga0209793_1000214:49845-69233:9326-10253(+)|9326-10253(+)_1	CRISPR-associated_endonuclease_Cas1_[Candidatus_Accumulibacter_sp._BA-93]	100	308	0	0	1	308	1	308	0	616
Ga0209793_1000214:49845-69233:9326-10253(+)|9326-10253(+)_1	subtype_I-E_CRISPR-associated_endonuclease_Cas1_[Candidatus_Accumulibacter_sp.]	98.052	308	6	0	1	308	1	308	0	607
Ga0209793_1000214:49845-69233:9326-10253(+)|9326-10253(+)_1	type_I-E_CRISPR-associated_endonuclease_Cas1_[Candidatus_Accumulibacter_sp.]	94.481	308	17	0	1	308	1	308	0	586
Ga0209793_1000214:49845-69233:9326-10253(+)|9326-10253(+)_1	type_I-E_CRISPR-associated_endonuclease_Cas1_[Dechloromonas_sp.]	93.182	308	21	0	1	308	1	308	0	578
Ga0209793_1000214:49845-69233:9326-10253(+)|9326-10253(+)_1	type_I-E_CRISPR-associated_endonuclease_Cas1e_[Candidatus_Accumulibacter_phosphatis]	95.455	308	14	0	1	308	1	308	0	574
Ga0209793_1000214:49845-69233:9326-10253(+)|9326-10253(+)_1	subtype_I-E_CRISPR-associated_endonuclease_Cas1_[Betaproteobacteria_bacterium_HGW-Betaproteobacteria-12]	91.883	308	25	0	1	308	1	308	0	573
Ga0209793_1000214:49845-69233:9326-10253(+)|9326-10253(+)_1	type_I-E_CRISPR-associated_endonuclease_Cas1_[Proteobacteria_bacterium]	91.558	308	26	0	1	308	1	308	0	573
Ga0209793_1000214:49845-69233:9326-10253(+)|9326-10253(+)_1	type_I-E_CRISPR-associated_endonuclease_Cas1_[Aromatoleum_anaerobium]	91.558	308	26	0	1	308	1	308	0	572
Ga0209793_1000214:49845-69233:9326-10253(+)|9326-10253(+)_1	type_I-E_CRISPR-associated_endonuclease_Cas1_[Candidatus_Accumulibacter_sp.]	94.805	308	16	0	1	308	1	308	0	571
Ga0209793_1000214:49845-69233:9326-10253(+)|9326-10253(+)_1	type_I-E_CRISPR-associated_endonuclease_Cas1e_[Aromatoleum_diolicum]	91.558	308	26	0	1	308	1	308	0	570
Ga0209793_1000214:49845-69233:9326-10253(+)|9326-10253(+)_1	type_I-E_CRISPR-associated_endonuclease_Cas1e_[Zoogloea_ramigera]	90.584	308	29	0	1	308	1	308	0	569
Ga0209793_1000214:49845-69233:9326-10253(+)|9326-10253(+)_1	type_I-E_CRISPR-associated_endonuclease_Cas1_[Rhodocyclales_bacterium]	90.584	308	29	0	1	308	1	308	0	568
Ga0209793_1000214:49845-69233:9326-10253(+)|9326-10253(+)_1	type_I-E_CRISPR-associated_endonuclease_Cas1e_[Azoarcus_sp._DN11]	91.234	308	27	0	1	308	1	308	0	566
Ga0209793_1000214:49845-69233:9326-10253(+)|9326-10253(+)_1	type_I-E_CRISPR-associated_endonuclease_Cas1_[Azoarcus_sp._PHD]	90.26	308	30	0	1	308	1	308	0	565
Ga0209793_1000214:49845-69233:9326-10253(+)|9326-10253(+)_1	subtype_I-E_CRISPR-associated_endonuclease_Cas1_[Rhodocyclaceae_bacterium]	90.26	308	30	0	1	308	1	308	0	565
Ga0209793_1000214:49845-69233:9326-10253(+)|9326-10253(+)_1	type_I-E_CRISPR-associated_endonuclease_Cas1_[Thauera_sp.]	89.935	308	31	0	1	308	1	308	0	563
Ga0209793_1000214:49845-69233:9326-10253(+)|9326-10253(+)_1	type_I-E_CRISPR-associated_endonuclease_Cas1_[Aromatoleum_toluvorans]	90.584	308	29	0	1	308	1	308	0	563
Ga0209793_1000214:49845-69233:9326-10253(+)|9326-10253(+)_1	type_I-E_CRISPR-associated_endonuclease_Cas1e_[Thauera_sp._63]	88.961	308	34	0	1	308	3	310	0	562
Ga0209793_1000214:49845-69233:9326-10253(+)|9326-10253(+)_1	CRISPR-associated_protein_Cas1_[Thauera_sp._63]	88.961	308	34	0	1	308	1	308	0	561
Ga0209793_1000214:49845-69233:9326-10253(+)|9326-10253(+)_1	type_I-E_CRISPR-associated_endonuclease_Cas1e_[Azoarcus_communis]	88.636	308	35	0	1	308	1	308	0	558
Ga0056903_1001331:1-8354:7136-8114(+)|7136-8114(+)_1	CRISPR_system_precrRNA_processing_endoribonuclease_RAMP_protein_Cas6_[Alicycliphilus_sp.]	100	325	0	0	1	325	1	325	0	647
Ga0056903_1001331:1-8354:7136-8114(+)|7136-8114(+)_1	CRISPR_system_precrRNA_processing_endoribonuclease_RAMP_protein_Cas6_[Giesbergeria_sp.]	99.692	325	1	0	1	325	1	325	0	645
Ga0056903_1001331:1-8354:7136-8114(+)|7136-8114(+)_1	CRISPR_system_precrRNA_processing_endoribonuclease_RAMP_protein_Cas6_[Proteobacteria_bacterium]	95.692	325	14	0	1	325	1	325	0	618
Ga0056903_1001331:1-8354:7136-8114(+)|7136-8114(+)_1	CRISPR_system_precrRNA_processing_endoribonuclease_RAMP_protein_Cas6_[Ottowia_sp.]	76.19	315	63	1	10	324	7	309	3.94e-162	464
Ga0056903_1001331:1-8354:7136-8114(+)|7136-8114(+)_1	CRISPR_system_precrRNA_processing_endoribonuclease_RAMP_protein_Cas6_[Giesbergeria_sp.]	77.389	314	59	2	11	324	6	307	3e-161	462
Ga0056903_1001331:1-8354:7136-8114(+)|7136-8114(+)_1	CRISPR_system_precrRNA_processing_endoribonuclease_RAMP_protein_Cas6_[Burkholderiaceae_bacterium]	74.843	318	65	3	4	321	2	304	1.85e-157	452
Ga0056903_1001331:1-8354:7136-8114(+)|7136-8114(+)_1	CRISPR_system_precrRNA_processing_endoribonuclease_RAMP_protein_Cas6_[Comamonadaceae_bacterium]	75.938	320	63	3	4	322	2	308	1.27e-155	449
Ga0056903_1001331:1-8354:7136-8114(+)|7136-8114(+)_1	hypothetical_protein_BGO13_07175_[Burkholderiales_bacterium_66-5]	67.692	325	90	3	1	325	1	310	2e-143	417
Ga0056903_1001331:1-8354:7136-8114(+)|7136-8114(+)_1	CRISPR_system_precrRNA_processing_endoribonuclease_RAMP_protein_Cas6_[Melaminivora_sp._SC2-9]	65.079	315	100	1	11	325	19	323	1.58e-125	372
Ga0056903_1001331:1-8354:7136-8114(+)|7136-8114(+)_1	CRISPR_system_precrRNA_processing_endoribonuclease_RAMP_protein_Cas6_[Thauera_butanivorans]	61.801	322	113	3	1	322	1	312	1.55e-123	367
Ga0056903_1001331:1-8354:7136-8114(+)|7136-8114(+)_1	CRISPR_system_precrRNA_processing_endoribonuclease_RAMP_protein_Cas6_[Comamonas_sp.]	62.733	322	86	4	5	322	3	294	3.46e-116	347
Ga0056903_1001331:1-8354:7136-8114(+)|7136-8114(+)_1	CRISPR_system_precrRNA_processing_endoribonuclease_RAMP_protein_Cas6_[Comamonadaceae_bacterium_OH3737_COT-264]	49.864	367	132	5	7	322	4	369	1.56e-96	302
Ga0056903_1001331:1-8354:7136-8114(+)|7136-8114(+)_1	CRISPR_system_precrRNA_processing_endoribonuclease_RAMP_protein_Cas6_[Microbulbifer_thermotolerans]	52.795	322	134	8	6	325	2	307	1.26e-91	285
Ga0056903_1001331:1-8354:7136-8114(+)|7136-8114(+)_1	CRISPR_system_precrRNA_processing_endoribonuclease_RAMP_protein_Cas6_[Microbulbifer_thermotolerans]	52.795	322	134	8	6	325	2	307	1.25e-90	283
Ga0056903_1001331:1-8354:7136-8114(+)|7136-8114(+)_1	hypothetical_protein_CK621_08165_[Comamonadaceae_bacterium_NML120219]	48.626	364	135	4	10	322	21	383	1.28e-90	287
Ga0056903_1001331:1-8354:7136-8114(+)|7136-8114(+)_1	hypothetical_protein_CK625_11015_[Comamonadaceae_bacterium_NML00-0135]	49.587	363	131	5	11	322	36	397	1.72e-90	287
Ga0056903_1001331:1-8354:7136-8114(+)|7136-8114(+)_1	CRISPR_system_precrRNA_processing_endoribonuclease_RAMP_protein_Cas6_[Comamonadaceae_bacterium_NML161473]	48.588	354	130	4	20	322	1	353	6.96e-90	284
Ga0056903_1001331:1-8354:7136-8114(+)|7136-8114(+)_1	CRISPR_system_precrRNA_processing_endoribonuclease_RAMP_protein_Cas6_[Lampropedia_hyalina]	52.812	320	136	5	4	322	2	307	1.54e-87	276
Ga0056903_1001331:1-8354:7136-8114(+)|7136-8114(+)_1	CRISPR-associated_protein_Cas6_[Oceanospirillaceae_bacterium]	45.11	317	154	6	10	322	7	307	5.62e-79	253
Ga0056903_1001331:1-8354:7136-8114(+)|7136-8114(+)_1	CRISPR_system_precrRNA_processing_endoribonuclease_RAMP_protein_Cas6_[Ottowia_sp._Marseille-P4747]	49.709	344	135	4	14	324	22	360	3.24e-78	254
Ga0209793_1000214:49845-69233:9326-10253(+)|9326-10253(+)_1	CRISPR-associated_endonuclease_Cas1_[Candidatus_Accumulibacter_sp._BA-93]	100	308	0	0	1	308	1	308	0	616
Ga0209793_1000214:49845-69233:9326-10253(+)|9326-10253(+)_1	subtype_I-E_CRISPR-associated_endonuclease_Cas1_[Candidatus_Accumulibacter_sp.]	98.052	308	6	0	1	308	1	308	0	607
Ga0209793_1000214:49845-69233:9326-10253(+)|9326-10253(+)_1	type_I-E_CRISPR-associated_endonuclease_Cas1_[Candidatus_Accumulibacter_sp.]	94.481	308	17	0	1	308	1	308	0	586
Ga0209793_1000214:49845-69233:9326-10253(+)|9326-10253(+)_1	type_I-E_CRISPR-associated_endonuclease_Cas1_[Dechloromonas_sp.]	93.182	308	21	0	1	308	1	308	0	578
Ga0209793_1000214:49845-69233:9326-10253(+)|9326-10253(+)_1	type_I-E_CRISPR-associated_endonuclease_Cas1e_[Candidatus_Accumulibacter_phosphatis]	95.455	308	14	0	1	308	1	308	0	574
Ga0209793_1000214:49845-69233:9326-10253(+)|9326-10253(+)_1	subtype_I-E_CRISPR-associated_endonuclease_Cas1_[Betaproteobacteria_bacterium_HGW-Betaproteobacteria-12]	91.883	308	25	0	1	308	1	308	0	573
Ga0209793_1000214:49845-69233:9326-10253(+)|9326-10253(+)_1	type_I-E_CRISPR-associated_endonuclease_Cas1_[Proteobacteria_bacterium]	91.558	308	26	0	1	308	1	308	0	573
Ga0209793_1000214:49845-69233:9326-10253(+)|9326-10253(+)_1	type_I-E_CRISPR-associated_endonuclease_Cas1_[Aromatoleum_anaerobium]	91.558	308	26	0	1	308	1	308	0	572
Ga0209793_1000214:49845-69233:9326-10253(+)|9326-10253(+)_1	type_I-E_CRISPR-associated_endonuclease_Cas1_[Candidatus_Accumulibacter_sp.]	94.805	308	16	0	1	308	1	308	0	571
Ga0209793_1000214:49845-69233:9326-10253(+)|9326-10253(+)_1	type_I-E_CRISPR-associated_endonuclease_Cas1e_[Aromatoleum_diolicum]	91.558	308	26	0	1	308	1	308	0	570
Ga0209793_1000214:49845-69233:9326-10253(+)|9326-10253(+)_1	type_I-E_CRISPR-associated_endonuclease_Cas1e_[Zoogloea_ramigera]	90.584	308	29	0	1	308	1	308	0	569
Ga0209793_1000214:49845-69233:9326-10253(+)|9326-10253(+)_1	type_I-E_CRISPR-associated_endonuclease_Cas1_[Rhodocyclales_bacterium]	90.584	308	29	0	1	308	1	308	0	568
Ga0209793_1000214:49845-69233:9326-10253(+)|9326-10253(+)_1	type_I-E_CRISPR-associated_endonuclease_Cas1e_[Azoarcus_sp._DN11]	91.234	308	27	0	1	308	1	308	0	566
Ga0209793_1000214:49845-69233:9326-10253(+)|9326-10253(+)_1	type_I-E_CRISPR-associated_endonuclease_Cas1_[Azoarcus_sp._PHD]	90.26	308	30	0	1	308	1	308	0	565
Ga0209793_1000214:49845-69233:9326-10253(+)|9326-10253(+)_1	subtype_I-E_CRISPR-associated_endonuclease_Cas1_[Rhodocyclaceae_bacterium]	90.26	308	30	0	1	308	1	308	0	565
Ga0209793_1000214:49845-69233:9326-10253(+)|9326-10253(+)_1	type_I-E_CRISPR-associated_endonuclease_Cas1_[Thauera_sp.]	89.935	308	31	0	1	308	1	308	0	563
Ga0209793_1000214:49845-69233:9326-10253(+)|9326-10253(+)_1	type_I-E_CRISPR-associated_endonuclease_Cas1_[Aromatoleum_toluvorans]	90.584	308	29	0	1	308	1	308	0	563
Ga0209793_1000214:49845-69233:9326-10253(+)|9326-10253(+)_1	type_I-E_CRISPR-associated_endonuclease_Cas1e_[Thauera_sp._63]	88.961	308	34	0	1	308	3	310	0	562
Ga0209793_1000214:49845-69233:9326-10253(+)|9326-10253(+)_1	CRISPR-associated_protein_Cas1_[Thauera_sp._63]	88.961	308	34	0	1	308	1	308	0	561
Ga0209793_1000214:49845-69233:9326-10253(+)|9326-10253(+)_1	type_I-E_CRISPR-associated_endonuclease_Cas1e_[Azoarcus_communis]	88.636	308	35	0	1	308	1	308	0	558
Ga0056904_1000870:5585-14484:7422-8400(+)|7422-8400(+)_1	CRISPR_system_precrRNA_processing_endoribonuclease_RAMP_protein_Cas6_[Proteobacteria_bacterium]	100	325	0	0	1	325	1	325	0	648
Ga0056904_1000870:5585-14484:7422-8400(+)|7422-8400(+)_1	CRISPR_system_precrRNA_processing_endoribonuclease_RAMP_protein_Cas6_[Giesbergeria_sp.]	96	325	13	0	1	325	1	325	0	620
Ga0056904_1000870:5585-14484:7422-8400(+)|7422-8400(+)_1	CRISPR_system_precrRNA_processing_endoribonuclease_RAMP_protein_Cas6_[Alicycliphilus_sp.]	95.692	325	14	0	1	325	1	325	0	618
Ga0056904_1000870:5585-14484:7422-8400(+)|7422-8400(+)_1	CRISPR_system_precrRNA_processing_endoribonuclease_RAMP_protein_Cas6_[Ottowia_sp.]	76.433	314	62	2	11	324	8	309	2.27e-161	462
Ga0056904_1000870:5585-14484:7422-8400(+)|7422-8400(+)_1	CRISPR_system_precrRNA_processing_endoribonuclease_RAMP_protein_Cas6_[Giesbergeria_sp.]	76.752	314	61	2	11	324	6	307	3.38e-160	459
Ga0056904_1000870:5585-14484:7422-8400(+)|7422-8400(+)_1	CRISPR_system_precrRNA_processing_endoribonuclease_RAMP_protein_Cas6_[Burkholderiaceae_bacterium]	74.295	319	65	4	4	321	2	304	3.89e-156	449
Ga0056904_1000870:5585-14484:7422-8400(+)|7422-8400(+)_1	CRISPR_system_precrRNA_processing_endoribonuclease_RAMP_protein_Cas6_[Comamonadaceae_bacterium]	74.922	319	68	2	4	322	2	308	8.17e-156	449
Ga0056904_1000870:5585-14484:7422-8400(+)|7422-8400(+)_1	hypothetical_protein_BGO13_07175_[Burkholderiales_bacterium_66-5]	67.385	325	91	3	1	325	1	310	2.17e-142	415
Ga0056904_1000870:5585-14484:7422-8400(+)|7422-8400(+)_1	CRISPR_system_precrRNA_processing_endoribonuclease_RAMP_protein_Cas6_[Melaminivora_sp._SC2-9]	64.762	315	101	1	11	325	19	323	2.83e-125	372
Ga0056904_1000870:5585-14484:7422-8400(+)|7422-8400(+)_1	CRISPR_system_precrRNA_processing_endoribonuclease_RAMP_protein_Cas6_[Thauera_butanivorans]	61.491	322	114	3	1	322	1	312	3.14e-125	371
Ga0056904_1000870:5585-14484:7422-8400(+)|7422-8400(+)_1	CRISPR_system_precrRNA_processing_endoribonuclease_RAMP_protein_Cas6_[Comamonas_sp.]	61.682	321	89	4	6	322	4	294	1.37e-114	343
Ga0056904_1000870:5585-14484:7422-8400(+)|7422-8400(+)_1	CRISPR_system_precrRNA_processing_endoribonuclease_RAMP_protein_Cas6_[Comamonadaceae_bacterium_OH3737_COT-264]	49.864	367	132	6	7	322	4	369	1.39e-95	299
Ga0056904_1000870:5585-14484:7422-8400(+)|7422-8400(+)_1	CRISPR_system_precrRNA_processing_endoribonuclease_RAMP_protein_Cas6_[Microbulbifer_thermotolerans]	51.393	323	137	6	6	325	2	307	1.5e-91	285
Ga0056904_1000870:5585-14484:7422-8400(+)|7422-8400(+)_1	CRISPR_system_precrRNA_processing_endoribonuclease_RAMP_protein_Cas6_[Microbulbifer_thermotolerans]	51.393	323	137	7	6	325	2	307	9.85e-91	283
Ga0056904_1000870:5585-14484:7422-8400(+)|7422-8400(+)_1	hypothetical_protein_CK621_08165_[Comamonadaceae_bacterium_NML120219]	48.626	364	135	5	10	322	21	383	1.65e-89	284
Ga0056904_1000870:5585-14484:7422-8400(+)|7422-8400(+)_1	CRISPR_system_precrRNA_processing_endoribonuclease_RAMP_protein_Cas6_[Comamonadaceae_bacterium_NML161473]	48.588	354	130	5	20	322	1	353	3.11e-89	283
Ga0056904_1000870:5585-14484:7422-8400(+)|7422-8400(+)_1	hypothetical_protein_CK625_11015_[Comamonadaceae_bacterium_NML00-0135]	49.036	363	133	5	11	322	36	397	2.47e-88	281
Ga0056904_1000870:5585-14484:7422-8400(+)|7422-8400(+)_1	CRISPR_system_precrRNA_processing_endoribonuclease_RAMP_protein_Cas6_[Lampropedia_hyalina]	52.188	320	138	5	4	322	2	307	6.44e-87	274
Ga0056904_1000870:5585-14484:7422-8400(+)|7422-8400(+)_1	CRISPR_system_precrRNA_processing_endoribonuclease_RAMP_protein_Cas6_[Ottowia_sp._Marseille-P4747]	48.725	353	125	5	14	324	22	360	5.15e-80	258
Ga0056904_1000870:5585-14484:7422-8400(+)|7422-8400(+)_1	CRISPR-associated_protein_Cas6_[Nitrincola_tibetensis]	42.857	315	169	5	9	322	8	312	2.15e-77	249
Ga0209794_1000153:121445-140911:499-1471(+)|499-1471(+)_1	YafY_family_transcriptional_regulator_[Candidatus_Accumulibacter_sp.]	100	323	0	0	1	323	1	323	0	653
Ga0209794_1000153:121445-140911:499-1471(+)|499-1471(+)_1	YafY_family_transcriptional_regulator_[Candidatus_Accumulibacter_phosphatis]	99.062	320	3	0	1	320	1	320	0	642
Ga0209794_1000153:121445-140911:499-1471(+)|499-1471(+)_1	Proteasome_accessory_factor_C_[Candidatus_Accumulibacter_sp._SK-01]	86.875	320	42	0	1	320	1	320	0	565
Ga0209794_1000153:121445-140911:499-1471(+)|499-1471(+)_1	YafY_family_transcriptional_regulator_[Candidatus_Accumulibacter_aalborgensis]	80.625	320	62	0	1	320	1	320	0	521
Ga0209794_1000153:121445-140911:499-1471(+)|499-1471(+)_1	Helix-turn-helix_type_11_domain-containing_protein_[Rhodocyclaceae_bacterium]	76.471	323	76	0	1	323	1	323	5.98e-175	497
Ga0209794_1000153:121445-140911:499-1471(+)|499-1471(+)_1	YafY_family_transcriptional_regulator_[Dechloromonas_sp.]	74.923	323	81	0	1	323	1	323	9.51e-172	489
Ga0209794_1000153:121445-140911:499-1471(+)|499-1471(+)_1	YafY_family_transcriptional_regulator_[Dechloromonas_sp.]	75.625	320	78	0	1	320	1	320	1.29e-171	489
Ga0209794_1000153:121445-140911:499-1471(+)|499-1471(+)_1	Helix-turn-helix_type_11_domain_protein_[Proteobacteria_bacterium]	73.375	323	86	0	1	323	1	323	1.81e-169	483
Ga0209794_1000153:121445-140911:499-1471(+)|499-1471(+)_1	YafY_family_transcriptional_regulator_[Dechloromonas_sp.]	73.438	320	85	0	1	320	1	320	4.05e-168	480
Ga0209794_1000153:121445-140911:499-1471(+)|499-1471(+)_1	YafY_family_transcriptional_regulator_[Dechloromonas_sp._Dech2017]	72.136	323	90	0	1	323	1	323	1.9e-164	471
Ga0209794_1000153:121445-140911:499-1471(+)|499-1471(+)_1	YafY_family_transcriptional_regulator_[Rhodocyclales_bacterium_GT-UBC]	71.562	320	91	0	1	320	1	320	8.07e-161	461
Ga0209794_1000153:121445-140911:499-1471(+)|499-1471(+)_1	transcriptional_regulator_[Betaproteobacteria_bacterium_HGW-Betaproteobacteria-12]	69.062	320	99	0	1	320	1	320	2.66e-151	438
Ga0209794_1000153:121445-140911:499-1471(+)|499-1471(+)_1	YafY_family_transcriptional_regulator_[Azonexus_fungiphilus]	65.325	323	112	0	1	323	1	323	8.82e-146	424
Ga0209794_1000153:121445-140911:499-1471(+)|499-1471(+)_1	transcriptional_regulator_[Betaproteobacteria_bacterium_HGW-Betaproteobacteria-10]	64.706	323	114	0	1	323	1	323	2.23e-139	407
Ga0209794_1000153:121445-140911:499-1471(+)|499-1471(+)_1	WYL_domain-containing_protein_[Azonexus_fungiphilus]	64.57	302	107	0	22	323	3	304	5.93e-134	393
Ga0209794_1000153:121445-140911:499-1471(+)|499-1471(+)_1	YafY_family_transcriptional_regulator_[Azonexus_hydrophilus]	62.058	311	118	0	13	323	1	311	3.12e-132	389
Ga0209794_1000153:121445-140911:499-1471(+)|499-1471(+)_1	WYL_domain-containing_protein_[Betaproteobacteria_bacterium]	63.438	320	117	0	1	320	1	320	7.59e-131	385
Ga0209794_1000153:121445-140911:499-1471(+)|499-1471(+)_1	transcriptional_regulator_[Candidatus_Accumulibacter_sp.]	59.688	320	129	0	1	320	1	320	2.92e-125	371
Ga0209794_1000153:121445-140911:499-1471(+)|499-1471(+)_1	YafY_family_transcriptional_regulator_[Dechloromonas_sp.]	59.502	321	130	0	1	321	1	321	1.32e-123	367
Ga0209794_1000153:121445-140911:499-1471(+)|499-1471(+)_1	YafY_family_transcriptional_regulator_[Propionivibrio_sp.]	56.135	326	139	1	1	322	1	326	3.12e-123	367
Ga0209793_1000214:49845-69233:9326-10253(+)|9326-10253(+)_1	CRISPR-associated_endonuclease_Cas1_[Candidatus_Accumulibacter_sp._BA-93]	100	308	0	0	1	308	1	308	0	616
Ga0209793_1000214:49845-69233:9326-10253(+)|9326-10253(+)_1	subtype_I-E_CRISPR-associated_endonuclease_Cas1_[Candidatus_Accumulibacter_sp.]	98.052	308	6	0	1	308	1	308	0	607
Ga0209793_1000214:49845-69233:9326-10253(+)|9326-10253(+)_1	type_I-E_CRISPR-associated_endonuclease_Cas1_[Candidatus_Accumulibacter_sp.]	94.481	308	17	0	1	308	1	308	0	586
Ga0209793_1000214:49845-69233:9326-10253(+)|9326-10253(+)_1	type_I-E_CRISPR-associated_endonuclease_Cas1_[Dechloromonas_sp.]	93.182	308	21	0	1	308	1	308	0	578
Ga0209793_1000214:49845-69233:9326-10253(+)|9326-10253(+)_1	type_I-E_CRISPR-associated_endonuclease_Cas1e_[Candidatus_Accumulibacter_phosphatis]	95.455	308	14	0	1	308	1	308	0	574
Ga0209793_1000214:49845-69233:9326-10253(+)|9326-10253(+)_1	subtype_I-E_CRISPR-associated_endonuclease_Cas1_[Betaproteobacteria_bacterium_HGW-Betaproteobacteria-12]	91.883	308	25	0	1	308	1	308	0	573
Ga0209793_1000214:49845-69233:9326-10253(+)|9326-10253(+)_1	type_I-E_CRISPR-associated_endonuclease_Cas1_[Proteobacteria_bacterium]	91.558	308	26	0	1	308	1	308	0	573
Ga0209793_1000214:49845-69233:9326-10253(+)|9326-10253(+)_1	type_I-E_CRISPR-associated_endonuclease_Cas1_[Aromatoleum_anaerobium]	91.558	308	26	0	1	308	1	308	0	572
Ga0209793_1000214:49845-69233:9326-10253(+)|9326-10253(+)_1	type_I-E_CRISPR-associated_endonuclease_Cas1_[Candidatus_Accumulibacter_sp.]	94.805	308	16	0	1	308	1	308	0	571
Ga0209793_1000214:49845-69233:9326-10253(+)|9326-10253(+)_1	type_I-E_CRISPR-associated_endonuclease_Cas1e_[Aromatoleum_diolicum]	91.558	308	26	0	1	308	1	308	0	570
Ga0209793_1000214:49845-69233:9326-10253(+)|9326-10253(+)_1	type_I-E_CRISPR-associated_endonuclease_Cas1e_[Zoogloea_ramigera]	90.584	308	29	0	1	308	1	308	0	569
Ga0209793_1000214:49845-69233:9326-10253(+)|9326-10253(+)_1	type_I-E_CRISPR-associated_endonuclease_Cas1_[Rhodocyclales_bacterium]	90.584	308	29	0	1	308	1	308	0	568
Ga0209793_1000214:49845-69233:9326-10253(+)|9326-10253(+)_1	type_I-E_CRISPR-associated_endonuclease_Cas1e_[Azoarcus_sp._DN11]	91.234	308	27	0	1	308	1	308	0	566
Ga0209793_1000214:49845-69233:9326-10253(+)|9326-10253(+)_1	type_I-E_CRISPR-associated_endonuclease_Cas1_[Azoarcus_sp._PHD]	90.26	308	30	0	1	308	1	308	0	565
Ga0209793_1000214:49845-69233:9326-10253(+)|9326-10253(+)_1	subtype_I-E_CRISPR-associated_endonuclease_Cas1_[Rhodocyclaceae_bacterium]	90.26	308	30	0	1	308	1	308	0	565
Ga0209793_1000214:49845-69233:9326-10253(+)|9326-10253(+)_1	type_I-E_CRISPR-associated_endonuclease_Cas1_[Thauera_sp.]	89.935	308	31	0	1	308	1	308	0	563
Ga0209793_1000214:49845-69233:9326-10253(+)|9326-10253(+)_1	type_I-E_CRISPR-associated_endonuclease_Cas1_[Aromatoleum_toluvorans]	90.584	308	29	0	1	308	1	308	0	563
Ga0209793_1000214:49845-69233:9326-10253(+)|9326-10253(+)_1	type_I-E_CRISPR-associated_endonuclease_Cas1e_[Thauera_sp._63]	88.961	308	34	0	1	308	3	310	0	562
Ga0209793_1000214:49845-69233:9326-10253(+)|9326-10253(+)_1	CRISPR-associated_protein_Cas1_[Thauera_sp._63]	88.961	308	34	0	1	308	1	308	0	561
Ga0209793_1000214:49845-69233:9326-10253(+)|9326-10253(+)_1	type_I-E_CRISPR-associated_endonuclease_Cas1e_[Azoarcus_communis]	88.636	308	35	0	1	308	1	308	0	558
Ga0209794_1000153:121445-140911:499-1471(+)|499-1471(+)_1	YafY_family_transcriptional_regulator_[Candidatus_Accumulibacter_sp.]	100	323	0	0	1	323	1	323	0	653
Ga0209794_1000153:121445-140911:499-1471(+)|499-1471(+)_1	YafY_family_transcriptional_regulator_[Candidatus_Accumulibacter_phosphatis]	99.062	320	3	0	1	320	1	320	0	642
Ga0209794_1000153:121445-140911:499-1471(+)|499-1471(+)_1	Proteasome_accessory_factor_C_[Candidatus_Accumulibacter_sp._SK-01]	86.875	320	42	0	1	320	1	320	0	565
Ga0209794_1000153:121445-140911:499-1471(+)|499-1471(+)_1	YafY_family_transcriptional_regulator_[Candidatus_Accumulibacter_aalborgensis]	80.625	320	62	0	1	320	1	320	0	521
Ga0209794_1000153:121445-140911:499-1471(+)|499-1471(+)_1	Helix-turn-helix_type_11_domain-containing_protein_[Rhodocyclaceae_bacterium]	76.471	323	76	0	1	323	1	323	5.98e-175	497
Ga0209794_1000153:121445-140911:499-1471(+)|499-1471(+)_1	YafY_family_transcriptional_regulator_[Dechloromonas_sp.]	74.923	323	81	0	1	323	1	323	9.51e-172	489
Ga0209794_1000153:121445-140911:499-1471(+)|499-1471(+)_1	YafY_family_transcriptional_regulator_[Dechloromonas_sp.]	75.625	320	78	0	1	320	1	320	1.29e-171	489
Ga0209794_1000153:121445-140911:499-1471(+)|499-1471(+)_1	Helix-turn-helix_type_11_domain_protein_[Proteobacteria_bacterium]	73.375	323	86	0	1	323	1	323	1.81e-169	483
Ga0209794_1000153:121445-140911:499-1471(+)|499-1471(+)_1	YafY_family_transcriptional_regulator_[Dechloromonas_sp.]	73.438	320	85	0	1	320	1	320	4.05e-168	480
Ga0209794_1000153:121445-140911:499-1471(+)|499-1471(+)_1	YafY_family_transcriptional_regulator_[Dechloromonas_sp._Dech2017]	72.136	323	90	0	1	323	1	323	1.9e-164	471
Ga0209794_1000153:121445-140911:499-1471(+)|499-1471(+)_1	YafY_family_transcriptional_regulator_[Rhodocyclales_bacterium_GT-UBC]	71.562	320	91	0	1	320	1	320	8.07e-161	461
Ga0209794_1000153:121445-140911:499-1471(+)|499-1471(+)_1	transcriptional_regulator_[Betaproteobacteria_bacterium_HGW-Betaproteobacteria-12]	69.062	320	99	0	1	320	1	320	2.66e-151	438
Ga0209794_1000153:121445-140911:499-1471(+)|499-1471(+)_1	YafY_family_transcriptional_regulator_[Azonexus_fungiphilus]	65.325	323	112	0	1	323	1	323	8.82e-146	424
Ga0209794_1000153:121445-140911:499-1471(+)|499-1471(+)_1	transcriptional_regulator_[Betaproteobacteria_bacterium_HGW-Betaproteobacteria-10]	64.706	323	114	0	1	323	1	323	2.23e-139	407
Ga0209794_1000153:121445-140911:499-1471(+)|499-1471(+)_1	WYL_domain-containing_protein_[Azonexus_fungiphilus]	64.57	302	107	0	22	323	3	304	5.93e-134	393
Ga0209794_1000153:121445-140911:499-1471(+)|499-1471(+)_1	YafY_family_transcriptional_regulator_[Azonexus_hydrophilus]	62.058	311	118	0	13	323	1	311	3.12e-132	389
Ga0209794_1000153:121445-140911:499-1471(+)|499-1471(+)_1	WYL_domain-containing_protein_[Betaproteobacteria_bacterium]	63.438	320	117	0	1	320	1	320	7.59e-131	385
Ga0209794_1000153:121445-140911:499-1471(+)|499-1471(+)_1	transcriptional_regulator_[Candidatus_Accumulibacter_sp.]	59.688	320	129	0	1	320	1	320	2.92e-125	371
Ga0209794_1000153:121445-140911:499-1471(+)|499-1471(+)_1	YafY_family_transcriptional_regulator_[Dechloromonas_sp.]	59.502	321	130	0	1	321	1	321	1.32e-123	367
Ga0209794_1000153:121445-140911:499-1471(+)|499-1471(+)_1	YafY_family_transcriptional_regulator_[Propionivibrio_sp.]	56.135	326	139	1	1	322	1	326	3.12e-123	367
Ga0209793_1000214:49845-69233:9326-10253(+)|9326-10253(+)_1	CRISPR-associated_endonuclease_Cas1_[Candidatus_Accumulibacter_sp._BA-93]	100	308	0	0	1	308	1	308	0	616
Ga0209793_1000214:49845-69233:9326-10253(+)|9326-10253(+)_1	subtype_I-E_CRISPR-associated_endonuclease_Cas1_[Candidatus_Accumulibacter_sp.]	98.052	308	6	0	1	308	1	308	0	607
Ga0209793_1000214:49845-69233:9326-10253(+)|9326-10253(+)_1	type_I-E_CRISPR-associated_endonuclease_Cas1_[Candidatus_Accumulibacter_sp.]	94.481	308	17	0	1	308	1	308	0	586
Ga0209793_1000214:49845-69233:9326-10253(+)|9326-10253(+)_1	type_I-E_CRISPR-associated_endonuclease_Cas1_[Dechloromonas_sp.]	93.182	308	21	0	1	308	1	308	0	578
Ga0209793_1000214:49845-69233:9326-10253(+)|9326-10253(+)_1	type_I-E_CRISPR-associated_endonuclease_Cas1e_[Candidatus_Accumulibacter_phosphatis]	95.455	308	14	0	1	308	1	308	0	574
Ga0209793_1000214:49845-69233:9326-10253(+)|9326-10253(+)_1	subtype_I-E_CRISPR-associated_endonuclease_Cas1_[Betaproteobacteria_bacterium_HGW-Betaproteobacteria-12]	91.883	308	25	0	1	308	1	308	0	573
Ga0209793_1000214:49845-69233:9326-10253(+)|9326-10253(+)_1	type_I-E_CRISPR-associated_endonuclease_Cas1_[Proteobacteria_bacterium]	91.558	308	26	0	1	308	1	308	0	573
Ga0209793_1000214:49845-69233:9326-10253(+)|9326-10253(+)_1	type_I-E_CRISPR-associated_endonuclease_Cas1_[Aromatoleum_anaerobium]	91.558	308	26	0	1	308	1	308	0	572
Ga0209793_1000214:49845-69233:9326-10253(+)|9326-10253(+)_1	type_I-E_CRISPR-associated_endonuclease_Cas1_[Candidatus_Accumulibacter_sp.]	94.805	308	16	0	1	308	1	308	0	571
Ga0209793_1000214:49845-69233:9326-10253(+)|9326-10253(+)_1	type_I-E_CRISPR-associated_endonuclease_Cas1e_[Aromatoleum_diolicum]	91.558	308	26	0	1	308	1	308	0	570
Ga0209793_1000214:49845-69233:9326-10253(+)|9326-10253(+)_1	type_I-E_CRISPR-associated_endonuclease_Cas1e_[Zoogloea_ramigera]	90.584	308	29	0	1	308	1	308	0	569
Ga0209793_1000214:49845-69233:9326-10253(+)|9326-10253(+)_1	type_I-E_CRISPR-associated_endonuclease_Cas1_[Rhodocyclales_bacterium]	90.584	308	29	0	1	308	1	308	0	568
Ga0209793_1000214:49845-69233:9326-10253(+)|9326-10253(+)_1	type_I-E_CRISPR-associated_endonuclease_Cas1e_[Azoarcus_sp._DN11]	91.234	308	27	0	1	308	1	308	0	566
Ga0209793_1000214:49845-69233:9326-10253(+)|9326-10253(+)_1	type_I-E_CRISPR-associated_endonuclease_Cas1_[Azoarcus_sp._PHD]	90.26	308	30	0	1	308	1	308	0	565
Ga0209793_1000214:49845-69233:9326-10253(+)|9326-10253(+)_1	subtype_I-E_CRISPR-associated_endonuclease_Cas1_[Rhodocyclaceae_bacterium]	90.26	308	30	0	1	308	1	308	0	565
Ga0209793_1000214:49845-69233:9326-10253(+)|9326-10253(+)_1	type_I-E_CRISPR-associated_endonuclease_Cas1_[Thauera_sp.]	89.935	308	31	0	1	308	1	308	0	563
Ga0209793_1000214:49845-69233:9326-10253(+)|9326-10253(+)_1	type_I-E_CRISPR-associated_endonuclease_Cas1_[Aromatoleum_toluvorans]	90.584	308	29	0	1	308	1	308	0	563
Ga0209793_1000214:49845-69233:9326-10253(+)|9326-10253(+)_1	type_I-E_CRISPR-associated_endonuclease_Cas1e_[Thauera_sp._63]	88.961	308	34	0	1	308	3	310	0	562
Ga0209793_1000214:49845-69233:9326-10253(+)|9326-10253(+)_1	CRISPR-associated_protein_Cas1_[Thauera_sp._63]	88.961	308	34	0	1	308	1	308	0	561
Ga0209793_1000214:49845-69233:9326-10253(+)|9326-10253(+)_1	type_I-E_CRISPR-associated_endonuclease_Cas1e_[Azoarcus_communis]	88.636	308	35	0	1	308	1	308	0	558
Ga0209793_1000214:49845-69233:9326-10253(+)|9326-10253(+)_1	CRISPR-associated_endonuclease_Cas1_[Candidatus_Accumulibacter_sp._BA-93]	100	308	0	0	1	308	1	308	0	616
Ga0209793_1000214:49845-69233:9326-10253(+)|9326-10253(+)_1	subtype_I-E_CRISPR-associated_endonuclease_Cas1_[Candidatus_Accumulibacter_sp.]	98.052	308	6	0	1	308	1	308	0	607
Ga0209793_1000214:49845-69233:9326-10253(+)|9326-10253(+)_1	type_I-E_CRISPR-associated_endonuclease_Cas1_[Candidatus_Accumulibacter_sp.]	94.481	308	17	0	1	308	1	308	0	586
Ga0209793_1000214:49845-69233:9326-10253(+)|9326-10253(+)_1	type_I-E_CRISPR-associated_endonuclease_Cas1_[Dechloromonas_sp.]	93.182	308	21	0	1	308	1	308	0	578
Ga0209793_1000214:49845-69233:9326-10253(+)|9326-10253(+)_1	type_I-E_CRISPR-associated_endonuclease_Cas1e_[Candidatus_Accumulibacter_phosphatis]	95.455	308	14	0	1	308	1	308	0	574
Ga0209793_1000214:49845-69233:9326-10253(+)|9326-10253(+)_1	subtype_I-E_CRISPR-associated_endonuclease_Cas1_[Betaproteobacteria_bacterium_HGW-Betaproteobacteria-12]	91.883	308	25	0	1	308	1	308	0	573
Ga0209793_1000214:49845-69233:9326-10253(+)|9326-10253(+)_1	type_I-E_CRISPR-associated_endonuclease_Cas1_[Proteobacteria_bacterium]	91.558	308	26	0	1	308	1	308	0	573
Ga0209793_1000214:49845-69233:9326-10253(+)|9326-10253(+)_1	type_I-E_CRISPR-associated_endonuclease_Cas1_[Aromatoleum_anaerobium]	91.558	308	26	0	1	308	1	308	0	572
Ga0209793_1000214:49845-69233:9326-10253(+)|9326-10253(+)_1	type_I-E_CRISPR-associated_endonuclease_Cas1_[Candidatus_Accumulibacter_sp.]	94.805	308	16	0	1	308	1	308	0	571
Ga0209793_1000214:49845-69233:9326-10253(+)|9326-10253(+)_1	type_I-E_CRISPR-associated_endonuclease_Cas1e_[Aromatoleum_diolicum]	91.558	308	26	0	1	308	1	308	0	570
Ga0209793_1000214:49845-69233:9326-10253(+)|9326-10253(+)_1	type_I-E_CRISPR-associated_endonuclease_Cas1e_[Zoogloea_ramigera]	90.584	308	29	0	1	308	1	308	0	569
Ga0209793_1000214:49845-69233:9326-10253(+)|9326-10253(+)_1	type_I-E_CRISPR-associated_endonuclease_Cas1_[Rhodocyclales_bacterium]	90.584	308	29	0	1	308	1	308	0	568
Ga0209793_1000214:49845-69233:9326-10253(+)|9326-10253(+)_1	type_I-E_CRISPR-associated_endonuclease_Cas1e_[Azoarcus_sp._DN11]	91.234	308	27	0	1	308	1	308	0	566
Ga0209793_1000214:49845-69233:9326-10253(+)|9326-10253(+)_1	type_I-E_CRISPR-associated_endonuclease_Cas1_[Azoarcus_sp._PHD]	90.26	308	30	0	1	308	1	308	0	565
Ga0209793_1000214:49845-69233:9326-10253(+)|9326-10253(+)_1	subtype_I-E_CRISPR-associated_endonuclease_Cas1_[Rhodocyclaceae_bacterium]	90.26	308	30	0	1	308	1	308	0	565
Ga0209793_1000214:49845-69233:9326-10253(+)|9326-10253(+)_1	type_I-E_CRISPR-associated_endonuclease_Cas1_[Thauera_sp.]	89.935	308	31	0	1	308	1	308	0	563
Ga0209793_1000214:49845-69233:9326-10253(+)|9326-10253(+)_1	type_I-E_CRISPR-associated_endonuclease_Cas1_[Aromatoleum_toluvorans]	90.584	308	29	0	1	308	1	308	0	563
Ga0209793_1000214:49845-69233:9326-10253(+)|9326-10253(+)_1	type_I-E_CRISPR-associated_endonuclease_Cas1e_[Thauera_sp._63]	88.961	308	34	0	1	308	3	310	0	562
Ga0209793_1000214:49845-69233:9326-10253(+)|9326-10253(+)_1	CRISPR-associated_protein_Cas1_[Thauera_sp._63]	88.961	308	34	0	1	308	1	308	0	561
Ga0209793_1000214:49845-69233:9326-10253(+)|9326-10253(+)_1	type_I-E_CRISPR-associated_endonuclease_Cas1e_[Azoarcus_communis]	88.636	308	35	0	1	308	1	308	0	558
Ga0056909_1000029:97206-108992:4227-6885(+)|4227-6885(+)_1	type_I-U_CRISPR-associated_helicase/endonuclease_Cas3_[Gammaproteobacteria_bacterium]	46.034	832	374	16	15	836	9	775	0	614
Ga0056909_1000029:97206-108992:4227-6885(+)|4227-6885(+)_1	hypothetical_protein_[Pseudorhodoplanes_sp.]	45.68	845	384	19	14	839	13	801	0	586
Ga0056909_1000029:97206-108992:4227-6885(+)|4227-6885(+)_1	type_I-U_CRISPR-associated_helicase/endonuclease_Cas3_[Methylomonas_sp.]	42.793	888	383	21	15	850	5	819	0	580
Ga0056909_1000029:97206-108992:4227-6885(+)|4227-6885(+)_1	type_I-U_CRISPR-associated_helicase/endonuclease_Cas3_[Thioalkalivibrio_sp._ALJT]	45.838	829	359	21	15	825	7	763	0	573
Ga0056909_1000029:97206-108992:4227-6885(+)|4227-6885(+)_1	DEAD/DEAH_box_helicase_[uncultured_Defluviicoccus_sp.]	45.988	835	344	22	15	825	6	757	0	571
Ga0056909_1000029:97206-108992:4227-6885(+)|4227-6885(+)_1	type_I-U_CRISPR-associated_helicase/endonuclease_Cas3_[Oceanibacterium_hippocampi]	45.269	835	383	21	15	839	10	780	0	565
Ga0056909_1000029:97206-108992:4227-6885(+)|4227-6885(+)_1	type_I-U_CRISPR-associated_helicase/endonuclease_Cas3_[Methylomonas_sp._MK1]	42.758	863	375	19	15	825	7	802	0	560
Ga0056909_1000029:97206-108992:4227-6885(+)|4227-6885(+)_1	type_I-U_CRISPR-associated_helicase/endonuclease_Cas3_[Armatimonadetes_bacterium]	44.511	838	359	19	27	825	26	796	0	558
Ga0056909_1000029:97206-108992:4227-6885(+)|4227-6885(+)_1	type_I-U_CRISPR-associated_helicase/endonuclease_Cas3_[Methylomonas_rhizoryzae]	43.073	859	377	21	15	825	7	801	1.21e-180	555
Ga0056909_1000029:97206-108992:4227-6885(+)|4227-6885(+)_1	type_I-U_CRISPR-associated_helicase/endonuclease_Cas3_[Candidatus_Rokubacteria_bacterium]	45.093	856	374	19	24	839	101	900	2.52e-180	557
Ga0056909_1000029:97206-108992:4227-6885(+)|4227-6885(+)_1	type_I-U_CRISPR-associated_helicase/endonuclease_Cas3_[Gammaproteobacteria_bacterium]	48.237	709	288	14	15	707	5	650	4.91e-180	545
Ga0056909_1000029:97206-108992:4227-6885(+)|4227-6885(+)_1	type_I-U_CRISPR-associated_helicase/endonuclease_Cas3_[Rhodospirillales_bacterium]	44.548	862	382	25	3	835	26	820	3.17e-179	552
Ga0056909_1000029:97206-108992:4227-6885(+)|4227-6885(+)_1	type_I-U_CRISPR-associated_helicase/endonuclease_Cas3_[Lamprocystis_purpurea]	43.169	871	402	25	15	839	3	826	3.87e-178	550
Ga0056909_1000029:97206-108992:4227-6885(+)|4227-6885(+)_1	type_I-U_CRISPR-associated_helicase/endonuclease_Cas3_[Lamprocystis_purpurea]	43.035	883	409	26	3	839	5	839	8.87e-178	549
Ga0056909_1000029:97206-108992:4227-6885(+)|4227-6885(+)_1	type_I-U_CRISPR-associated_helicase/endonuclease_Cas3_[Rhodospirillales_bacterium]	45.647	850	355	28	15	824	13	795	1.41e-176	545
Ga0056909_1000029:97206-108992:4227-6885(+)|4227-6885(+)_1	type_I-U_CRISPR-associated_helicase/endonuclease_Cas3_[Nitratireductor_sp._XY-223]	43.917	863	378	22	15	847	5	791	1.14e-175	542
Ga0056909_1000029:97206-108992:4227-6885(+)|4227-6885(+)_1	type_I-U_CRISPR-associated_helicase/endonuclease_Cas3_[Rhodospirillales_bacterium]	44.053	908	383	29	15	868	8	844	4.11e-175	541
Ga0056909_1000029:97206-108992:4227-6885(+)|4227-6885(+)_1	Type_III_restriction_enzyme,_res_subunit_[Gimesia_panareensis]	41.183	896	423	23	15	852	20	869	8.51e-175	542
Ga0056909_1000029:97206-108992:4227-6885(+)|4227-6885(+)_1	type_I-U_CRISPR-associated_helicase/endonuclease_Cas3_[Gimesia_panareensis]	41.209	893	421	23	18	852	3	849	1.51e-174	541
Ga0056909_1000029:97206-108992:4227-6885(+)|4227-6885(+)_1	type_I-U_CRISPR-associated_helicase/endonuclease_Cas3_[Proteobacteria_bacterium]	42.699	904	399	24	7	847	244	1091	4.95e-174	546
Ga0209794_1000055:107811-120638:3432-5235(+)|3432-5235(+)_1	type_I-C_CRISPR-associated_protein_Cas8c/Csd1_[Burkholderiales_bacterium]	100	600	0	0	1	600	1	600	0	1233
Ga0209794_1000055:107811-120638:3432-5235(+)|3432-5235(+)_1	type_I-C_CRISPR-associated_protein_Cas8c/Csd1_[Proteobacteria_bacterium]	98.649	518	7	0	83	600	6	523	0	1050
Ga0209794_1000055:107811-120638:3432-5235(+)|3432-5235(+)_1	type_I-C_CRISPR-associated_protein_Cas8c/Csd1_[Proteobacteria_bacterium]	71.886	594	152	3	1	592	1	581	0	859
Ga0209794_1000055:107811-120638:3432-5235(+)|3432-5235(+)_1	type_I-C_CRISPR-associated_protein_Cas8c/Csd1_[Comamonadaceae_bacterium_SCN_68-20]	70.401	598	160	2	1	598	1	581	0	853
Ga0209794_1000055:107811-120638:3432-5235(+)|3432-5235(+)_1	type_I-C_CRISPR-associated_protein_Cas8c/Csd1_[Ottowia_sp.]	68.896	598	169	2	1	598	1	581	0	842
Ga0209794_1000055:107811-120638:3432-5235(+)|3432-5235(+)_1	type_I-C_CRISPR-associated_protein_Cas8c/Csd1_[Rhodoferax_antarcticus]	68.908	595	166	2	1	589	1	582	0	837
Ga0209794_1000055:107811-120638:3432-5235(+)|3432-5235(+)_1	type_I-C_CRISPR-associated_protein_Cas8c/Csd1_[Burkholderiales_bacterium]	68.781	599	164	3	1	593	1	582	0	832
Ga0209794_1000055:107811-120638:3432-5235(+)|3432-5235(+)_1	type_I-C_CRISPR-associated_protein_Cas8c/Csd1_[Proteobacteria_bacterium]	69.697	594	160	3	1	591	1	577	0	822
Ga0209794_1000055:107811-120638:3432-5235(+)|3432-5235(+)_1	type_I-C_CRISPR-associated_protein_Cas8c/Csd1_[Acidovorax_sp._RAC01]	69.113	586	158	3	1	580	1	569	0	816
Ga0209794_1000055:107811-120638:3432-5235(+)|3432-5235(+)_1	type_I-C_CRISPR-associated_protein_Cas8c/Csd1_[Burkholderiaceae_bacterium]	67.667	600	157	4	1	580	1	583	0	814
Ga0209794_1000055:107811-120638:3432-5235(+)|3432-5235(+)_1	type_I-C_CRISPR-associated_protein_Cas8c/Csd1_[Comamonadaceae_bacterium_CG_4_10_14_0_8_um_filter_57_29]	67.791	593	172	2	1	587	1	580	0	813
Ga0209794_1000055:107811-120638:3432-5235(+)|3432-5235(+)_1	type_I-C_CRISPR-associated_protein_Cas8c/Csd1_[Acidovorax_sp.]	65.472	614	183	5	1	589	1	610	0	798
Ga0209794_1000055:107811-120638:3432-5235(+)|3432-5235(+)_1	type_I-C_CRISPR-associated_protein_Cas8c/Csd1_[Burkholderiaceae_bacterium]	66.722	598	180	2	1	592	1	585	0	797
Ga0209794_1000055:107811-120638:3432-5235(+)|3432-5235(+)_1	type_I-C_CRISPR-associated_protein_Cas8c/Csd1_[Polaromonas_sp.]	65.327	597	187	3	1	590	1	584	0	786
Ga0209794_1000055:107811-120638:3432-5235(+)|3432-5235(+)_1	type_I-C_CRISPR-associated_protein_Cas8c/Csd1_[Xanthomonadales_bacterium]	64.706	595	201	4	1	592	1	589	0	752
Ga0209794_1000055:107811-120638:3432-5235(+)|3432-5235(+)_1	type_I-C_CRISPR-associated_protein_Cas8c/Csd1_[Zoogloea_sp.]	64.775	599	189	7	1	594	1	582	0	751
Ga0209794_1000055:107811-120638:3432-5235(+)|3432-5235(+)_1	type_I-C_CRISPR-associated_protein_Cas8c/Csd1_[Zoogloea_sp._1C4]	64.274	599	191	7	1	594	1	581	0	748
Ga0209794_1000055:107811-120638:3432-5235(+)|3432-5235(+)_1	type_I-C_CRISPR-associated_protein_Cas8c/Csd1_[Zoogloea_sp.]	65.109	599	187	7	1	594	1	582	0	746
Ga0209794_1000055:107811-120638:3432-5235(+)|3432-5235(+)_1	type_I-C_CRISPR-associated_protein_Cas8c/Csd1_[Melaminivora_jejuensis]	65.299	585	197	3	1	585	1	579	0	746
Ga0209794_1000055:107811-120638:3432-5235(+)|3432-5235(+)_1	type_I-C_CRISPR-associated_protein_Cas8c/Csd1_[Proteobacteria_bacterium]	63.833	600	194	7	1	593	1	584	0	745
Ga0209793_1000214:49845-69233:9326-10253(+)|9326-10253(+)_1	CRISPR-associated_endonuclease_Cas1_[Candidatus_Accumulibacter_sp._BA-93]	100	308	0	0	1	308	1	308	0	616
Ga0209793_1000214:49845-69233:9326-10253(+)|9326-10253(+)_1	subtype_I-E_CRISPR-associated_endonuclease_Cas1_[Candidatus_Accumulibacter_sp.]	98.052	308	6	0	1	308	1	308	0	607
Ga0209793_1000214:49845-69233:9326-10253(+)|9326-10253(+)_1	type_I-E_CRISPR-associated_endonuclease_Cas1_[Candidatus_Accumulibacter_sp.]	94.481	308	17	0	1	308	1	308	0	586
Ga0209793_1000214:49845-69233:9326-10253(+)|9326-10253(+)_1	type_I-E_CRISPR-associated_endonuclease_Cas1_[Dechloromonas_sp.]	93.182	308	21	0	1	308	1	308	0	578
Ga0209793_1000214:49845-69233:9326-10253(+)|9326-10253(+)_1	type_I-E_CRISPR-associated_endonuclease_Cas1e_[Candidatus_Accumulibacter_phosphatis]	95.455	308	14	0	1	308	1	308	0	574
Ga0209793_1000214:49845-69233:9326-10253(+)|9326-10253(+)_1	subtype_I-E_CRISPR-associated_endonuclease_Cas1_[Betaproteobacteria_bacterium_HGW-Betaproteobacteria-12]	91.883	308	25	0	1	308	1	308	0	573
Ga0209793_1000214:49845-69233:9326-10253(+)|9326-10253(+)_1	type_I-E_CRISPR-associated_endonuclease_Cas1_[Proteobacteria_bacterium]	91.558	308	26	0	1	308	1	308	0	573
Ga0209793_1000214:49845-69233:9326-10253(+)|9326-10253(+)_1	type_I-E_CRISPR-associated_endonuclease_Cas1_[Aromatoleum_anaerobium]	91.558	308	26	0	1	308	1	308	0	572
Ga0209793_1000214:49845-69233:9326-10253(+)|9326-10253(+)_1	type_I-E_CRISPR-associated_endonuclease_Cas1_[Candidatus_Accumulibacter_sp.]	94.805	308	16	0	1	308	1	308	0	571
Ga0209793_1000214:49845-69233:9326-10253(+)|9326-10253(+)_1	type_I-E_CRISPR-associated_endonuclease_Cas1e_[Aromatoleum_diolicum]	91.558	308	26	0	1	308	1	308	0	570
Ga0209793_1000214:49845-69233:9326-10253(+)|9326-10253(+)_1	type_I-E_CRISPR-associated_endonuclease_Cas1e_[Zoogloea_ramigera]	90.584	308	29	0	1	308	1	308	0	569
Ga0209793_1000214:49845-69233:9326-10253(+)|9326-10253(+)_1	type_I-E_CRISPR-associated_endonuclease_Cas1_[Rhodocyclales_bacterium]	90.584	308	29	0	1	308	1	308	0	568
Ga0209793_1000214:49845-69233:9326-10253(+)|9326-10253(+)_1	type_I-E_CRISPR-associated_endonuclease_Cas1e_[Azoarcus_sp._DN11]	91.234	308	27	0	1	308	1	308	0	566
Ga0209793_1000214:49845-69233:9326-10253(+)|9326-10253(+)_1	type_I-E_CRISPR-associated_endonuclease_Cas1_[Azoarcus_sp._PHD]	90.26	308	30	0	1	308	1	308	0	565
Ga0209793_1000214:49845-69233:9326-10253(+)|9326-10253(+)_1	subtype_I-E_CRISPR-associated_endonuclease_Cas1_[Rhodocyclaceae_bacterium]	90.26	308	30	0	1	308	1	308	0	565
Ga0209793_1000214:49845-69233:9326-10253(+)|9326-10253(+)_1	type_I-E_CRISPR-associated_endonuclease_Cas1_[Thauera_sp.]	89.935	308	31	0	1	308	1	308	0	563
Ga0209793_1000214:49845-69233:9326-10253(+)|9326-10253(+)_1	type_I-E_CRISPR-associated_endonuclease_Cas1_[Aromatoleum_toluvorans]	90.584	308	29	0	1	308	1	308	0	563
Ga0209793_1000214:49845-69233:9326-10253(+)|9326-10253(+)_1	type_I-E_CRISPR-associated_endonuclease_Cas1e_[Thauera_sp._63]	88.961	308	34	0	1	308	3	310	0	562
Ga0209793_1000214:49845-69233:9326-10253(+)|9326-10253(+)_1	CRISPR-associated_protein_Cas1_[Thauera_sp._63]	88.961	308	34	0	1	308	1	308	0	561
Ga0209793_1000214:49845-69233:9326-10253(+)|9326-10253(+)_1	type_I-E_CRISPR-associated_endonuclease_Cas1e_[Azoarcus_communis]	88.636	308	35	0	1	308	1	308	0	558
Ga0209794_1000153:121445-140911:499-1471(+)|499-1471(+)_1	YafY_family_transcriptional_regulator_[Candidatus_Accumulibacter_sp.]	100	323	0	0	1	323	1	323	0	653
Ga0209794_1000153:121445-140911:499-1471(+)|499-1471(+)_1	YafY_family_transcriptional_regulator_[Candidatus_Accumulibacter_phosphatis]	99.062	320	3	0	1	320	1	320	0	642
Ga0209794_1000153:121445-140911:499-1471(+)|499-1471(+)_1	Proteasome_accessory_factor_C_[Candidatus_Accumulibacter_sp._SK-01]	86.875	320	42	0	1	320	1	320	0	565
Ga0209794_1000153:121445-140911:499-1471(+)|499-1471(+)_1	YafY_family_transcriptional_regulator_[Candidatus_Accumulibacter_aalborgensis]	80.625	320	62	0	1	320	1	320	0	521
Ga0209794_1000153:121445-140911:499-1471(+)|499-1471(+)_1	Helix-turn-helix_type_11_domain-containing_protein_[Rhodocyclaceae_bacterium]	76.471	323	76	0	1	323	1	323	5.98e-175	497
Ga0209794_1000153:121445-140911:499-1471(+)|499-1471(+)_1	YafY_family_transcriptional_regulator_[Dechloromonas_sp.]	74.923	323	81	0	1	323	1	323	9.51e-172	489
Ga0209794_1000153:121445-140911:499-1471(+)|499-1471(+)_1	YafY_family_transcriptional_regulator_[Dechloromonas_sp.]	75.625	320	78	0	1	320	1	320	1.29e-171	489
Ga0209794_1000153:121445-140911:499-1471(+)|499-1471(+)_1	Helix-turn-helix_type_11_domain_protein_[Proteobacteria_bacterium]	73.375	323	86	0	1	323	1	323	1.81e-169	483
Ga0209794_1000153:121445-140911:499-1471(+)|499-1471(+)_1	YafY_family_transcriptional_regulator_[Dechloromonas_sp.]	73.438	320	85	0	1	320	1	320	4.05e-168	480
Ga0209794_1000153:121445-140911:499-1471(+)|499-1471(+)_1	YafY_family_transcriptional_regulator_[Dechloromonas_sp._Dech2017]	72.136	323	90	0	1	323	1	323	1.9e-164	471
Ga0209794_1000153:121445-140911:499-1471(+)|499-1471(+)_1	YafY_family_transcriptional_regulator_[Rhodocyclales_bacterium_GT-UBC]	71.562	320	91	0	1	320	1	320	8.07e-161	461
Ga0209794_1000153:121445-140911:499-1471(+)|499-1471(+)_1	transcriptional_regulator_[Betaproteobacteria_bacterium_HGW-Betaproteobacteria-12]	69.062	320	99	0	1	320	1	320	2.66e-151	438
Ga0209794_1000153:121445-140911:499-1471(+)|499-1471(+)_1	YafY_family_transcriptional_regulator_[Azonexus_fungiphilus]	65.325	323	112	0	1	323	1	323	8.82e-146	424
Ga0209794_1000153:121445-140911:499-1471(+)|499-1471(+)_1	transcriptional_regulator_[Betaproteobacteria_bacterium_HGW-Betaproteobacteria-10]	64.706	323	114	0	1	323	1	323	2.23e-139	407
Ga0209794_1000153:121445-140911:499-1471(+)|499-1471(+)_1	WYL_domain-containing_protein_[Azonexus_fungiphilus]	64.57	302	107	0	22	323	3	304	5.93e-134	393
Ga0209794_1000153:121445-140911:499-1471(+)|499-1471(+)_1	YafY_family_transcriptional_regulator_[Azonexus_hydrophilus]	62.058	311	118	0	13	323	1	311	3.12e-132	389
Ga0209794_1000153:121445-140911:499-1471(+)|499-1471(+)_1	WYL_domain-containing_protein_[Betaproteobacteria_bacterium]	63.438	320	117	0	1	320	1	320	7.59e-131	385
Ga0209794_1000153:121445-140911:499-1471(+)|499-1471(+)_1	transcriptional_regulator_[Candidatus_Accumulibacter_sp.]	59.688	320	129	0	1	320	1	320	2.92e-125	371
Ga0209794_1000153:121445-140911:499-1471(+)|499-1471(+)_1	YafY_family_transcriptional_regulator_[Dechloromonas_sp.]	59.502	321	130	0	1	321	1	321	1.32e-123	367
Ga0209794_1000153:121445-140911:499-1471(+)|499-1471(+)_1	YafY_family_transcriptional_regulator_[Propionivibrio_sp.]	56.135	326	139	1	1	322	1	326	3.12e-123	367
Ga0056910_1002067:1-7755:6365-7250(+)|6365-7250(+)_1	Bro-N_domain-containing_protein_[Proteobacteria_bacterium]	97.619	294	7	0	1	294	1	294	0	587
Ga0056910_1002067:1-7755:6365-7250(+)|6365-7250(+)_1	hypothetical_protein_[Proteobacteria_bacterium]	96.259	294	11	0	1	294	1	294	0	577
Ga0056910_1002067:1-7755:6365-7250(+)|6365-7250(+)_1	hypothetical_protein_[Proteobacteria_bacterium]	94.218	294	17	0	1	294	1	294	0	562
Ga0056910_1002067:1-7755:6365-7250(+)|6365-7250(+)_1	Bro-N_domain-containing_protein_[Comamonadaceae_bacterium]	88.278	273	32	0	1	273	1	273	1.68e-177	501
Ga0056910_1002067:1-7755:6365-7250(+)|6365-7250(+)_1	hypothetical_protein_[Burkholderiaceae_bacterium]	83.15	273	46	0	1	273	1	273	7.12e-172	487
Ga0056910_1002067:1-7755:6365-7250(+)|6365-7250(+)_1	Bro-N_domain-containing_protein_[Comamonas_sp._NLF-1-9]	83.446	296	44	3	1	294	1	293	1.45e-171	486
Ga0056910_1002067:1-7755:6365-7250(+)|6365-7250(+)_1	MULTISPECIES:_Bro-N_domain-containing_protein_[unclassified_Acidovorax]	79.452	292	58	1	1	292	1	290	1.48e-170	484
Ga0056910_1002067:1-7755:6365-7250(+)|6365-7250(+)_1	hypothetical_protein_[Proteobacteria_bacterium]	81.293	294	50	2	1	294	1	289	2.47e-169	481
Ga0056910_1002067:1-7755:6365-7250(+)|6365-7250(+)_1	Bro-N_domain-containing_protein_[Burkholderiales_bacterium]	79.181	293	56	1	1	293	1	288	7.22e-169	479
Ga0056910_1002067:1-7755:6365-7250(+)|6365-7250(+)_1	Bro-N_domain-containing_protein_[Burkholderiales_bacterium]	82.246	276	49	0	1	276	1	276	3.93e-168	478
Ga0056910_1002067:1-7755:6365-7250(+)|6365-7250(+)_1	antirepressor_[Burkholderiales_bacterium_68-10]	78.912	294	61	1	1	294	12	304	8.55e-168	477
Ga0056910_1002067:1-7755:6365-7250(+)|6365-7250(+)_1	hypothetical_protein_[Polaromonas_sp.]	81.159	276	52	0	1	276	1	276	4.2e-166	472
Ga0056910_1002067:1-7755:6365-7250(+)|6365-7250(+)_1	Bro-N_domain-containing_protein_[Burkholderiales_bacterium]	77.74	292	60	1	1	292	1	287	3.75e-165	470
Ga0056910_1002067:1-7755:6365-7250(+)|6365-7250(+)_1	hypothetical_protein_COW02_18280_[Comamonadaceae_bacterium_CG12_big_fil_rev_8_21_14_0_65_59_15]	79.412	272	56	0	1	272	1	272	1.54e-164	468
Ga0056910_1002067:1-7755:6365-7250(+)|6365-7250(+)_1	Bro-N_domain-containing_protein_[Ottowia_beijingensis]	78.983	295	57	3	1	293	1	292	3.71e-164	468
Ga0056910_1002067:1-7755:6365-7250(+)|6365-7250(+)_1	hypothetical_protein_[Rhodoferax_sp.]	81.343	268	50	0	1	268	1	268	1.81e-163	466
Ga0056910_1002067:1-7755:6365-7250(+)|6365-7250(+)_1	hypothetical_protein_E6Q29_07945_[Alicycliphilus_sp.]	79.167	288	52	2	1	286	1	282	2.22e-163	466
Ga0056910_1002067:1-7755:6365-7250(+)|6365-7250(+)_1	Bro-N_domain-containing_protein_[Simplicispira_lacusdiani]	78.912	294	60	1	1	294	1	292	5.59e-162	462
Ga0056910_1002067:1-7755:6365-7250(+)|6365-7250(+)_1	Bro-N_domain-containing_protein_[Rhodoferax_bucti]	78.092	283	59	1	1	283	1	280	1.14e-161	461
Ga0056910_1002067:1-7755:6365-7250(+)|6365-7250(+)_1	antirepressor_[Acidovorax_sp._RAC01]	79.643	280	55	1	1	278	1	280	8.81e-161	459
Ga0209794_1000069:29142-43026:6393-7278(+)|6393-7278(+)_1	hypothetical_protein_[Proteobacteria_bacterium]	100	294	0	0	1	294	1	294	0	601
Ga0209794_1000069:29142-43026:6393-7278(+)|6393-7278(+)_1	hypothetical_protein_[Proteobacteria_bacterium]	96.939	294	9	0	1	294	1	294	0	581
Ga0209794_1000069:29142-43026:6393-7278(+)|6393-7278(+)_1	Bro-N_domain-containing_protein_[Proteobacteria_bacterium]	93.878	294	18	0	1	294	1	294	0	561
Ga0209794_1000069:29142-43026:6393-7278(+)|6393-7278(+)_1	Bro-N_domain-containing_protein_[Comamonas_sp._NLF-1-9]	83.784	296	43	3	1	294	1	293	3.64e-172	488
Ga0209794_1000069:29142-43026:6393-7278(+)|6393-7278(+)_1	hypothetical_protein_E6Q29_07945_[Alicycliphilus_sp.]	80.556	288	48	2	1	286	1	282	7.57e-168	478
Ga0209794_1000069:29142-43026:6393-7278(+)|6393-7278(+)_1	Bro-N_domain-containing_protein_[Comamonadaceae_bacterium]	84.249	273	43	0	1	273	1	273	2.89e-167	475
Ga0209794_1000069:29142-43026:6393-7278(+)|6393-7278(+)_1	antirepressor_[Acidovorax_sp._RAC01]	81.071	280	51	1	1	278	1	280	1.75e-165	471
Ga0209794_1000069:29142-43026:6393-7278(+)|6393-7278(+)_1	Bro-N_domain-containing_protein_[Ottowia_beijingensis]	79.661	295	55	3	1	293	1	292	2.25e-165	471
Ga0209794_1000069:29142-43026:6393-7278(+)|6393-7278(+)_1	hypothetical_protein_[Comamonadaceae_bacterium]	80	280	55	1	1	280	1	279	1.18e-164	469
Ga0209794_1000069:29142-43026:6393-7278(+)|6393-7278(+)_1	MULTISPECIES:_Bro-N_domain-containing_protein_[unclassified_Acidovorax]	77.055	292	65	1	1	292	1	290	6.76e-164	467
Ga0209794_1000069:29142-43026:6393-7278(+)|6393-7278(+)_1	Bro-N_domain-containing_protein_[Rhodoferax_sp.]	80.882	272	52	0	1	272	1	272	1.28e-162	463
Ga0209794_1000069:29142-43026:6393-7278(+)|6393-7278(+)_1	hypothetical_protein_CVU24_12375_[Betaproteobacteria_bacterium_HGW-Betaproteobacteria-18]	77.032	283	65	0	1	283	1	283	6.76e-162	461
Ga0209794_1000069:29142-43026:6393-7278(+)|6393-7278(+)_1	Bro-N_domain-containing_protein_[Rhodoferax_antarcticus]	80.669	269	52	0	1	269	1	269	9.54e-162	461
Ga0209794_1000069:29142-43026:6393-7278(+)|6393-7278(+)_1	antirepressor_[Burkholderiales_bacterium_RIFCSPHIGHO2_02_FULL_64_19]	81.481	270	50	0	1	270	1	270	1.07e-161	462
Ga0209794_1000069:29142-43026:6393-7278(+)|6393-7278(+)_1	hypothetical_protein_[Acidovorax_sp._JG5]	77.397	292	62	2	1	292	1	288	1.15e-161	461
Ga0209794_1000069:29142-43026:6393-7278(+)|6393-7278(+)_1	hypothetical_protein_[Burkholderiaceae_bacterium]	79.487	273	56	0	1	273	1	273	1.55e-161	461
Ga0209794_1000069:29142-43026:6393-7278(+)|6393-7278(+)_1	hypothetical_protein_[Proteobacteria_bacterium]	78.571	294	58	2	1	294	1	289	1.96e-161	461
Ga0209794_1000069:29142-43026:6393-7278(+)|6393-7278(+)_1	hypothetical_protein_[Ramlibacter_sp._WS9]	78.986	276	58	0	1	276	1	276	2.79e-161	460
Ga0209794_1000069:29142-43026:6393-7278(+)|6393-7278(+)_1	Bro-N_domain-containing_protein_[Burkholderiales_bacterium]	75.768	293	66	1	1	293	1	288	2.22e-160	458
Ga0209794_1000069:29142-43026:6393-7278(+)|6393-7278(+)_1	Bro-N_domain-containing_protein_[Burkholderiales_bacterium]	75.768	293	66	1	1	293	1	288	4.8e-160	457
Ga0056914_10001471:1-14203:6726-9576(+)|6726-9576(+)_1	type_I-U_CRISPR-associated_helicase/endonuclease_Cas3_[Gammaproteobacteria_bacterium]	47.123	921	410	17	22	919	13	879	0	748
Ga0056914_10001471:1-14203:6726-9576(+)|6726-9576(+)_1	type_I-U_CRISPR-associated_helicase/endonuclease_Cas3_[Thioalkalivibrio_sp._ALJT]	48.815	928	410	19	18	927	7	887	0	733
Ga0056914_10001471:1-14203:6726-9576(+)|6726-9576(+)_1	type_I-U_CRISPR-associated_helicase/endonuclease_Cas3_[Methylomonas_rhizoryzae]	46.536	967	416	20	18	929	7	927	0	733
Ga0056914_10001471:1-14203:6726-9576(+)|6726-9576(+)_1	type_I-U_CRISPR-associated_helicase/endonuclease_Cas3_[Methylomonas_sp.]	44.718	975	430	22	18	932	5	930	0	715
Ga0056914_10001471:1-14203:6726-9576(+)|6726-9576(+)_1	type_I-U_CRISPR-associated_helicase/endonuclease_Cas3_[Methylomonas_sp._MK1]	45.37	972	421	22	18	929	7	928	0	707
Ga0056914_10001471:1-14203:6726-9576(+)|6726-9576(+)_1	type_I-U_CRISPR-associated_helicase/endonuclease_Cas3_[Niveispirillum_irakense]	47.261	931	395	23	18	926	5	861	0	686
Ga0056914_10001471:1-14203:6726-9576(+)|6726-9576(+)_1	hypothetical_protein_[Pseudorhodoplanes_sp.]	45.226	953	453	21	11	934	7	919	0	677
Ga0056914_10001471:1-14203:6726-9576(+)|6726-9576(+)_1	type_I-U_CRISPR-associated_helicase/endonuclease_Cas3_[Rhodospira_trueperi]	47.29	941	414	22	11	929	2	882	0	667
Ga0056914_10001471:1-14203:6726-9576(+)|6726-9576(+)_1	DEAD/DEAH_box_helicase_[uncultured_Defluviicoccus_sp.]	47.368	931	409	25	14	919	2	876	0	664
Ga0056914_10001471:1-14203:6726-9576(+)|6726-9576(+)_1	type_I-U_CRISPR-associated_helicase/endonuclease_Cas3_[Rhodospirillales_bacterium]	45.297	978	404	27	17	926	7	921	0	659
Ga0056914_10001471:1-14203:6726-9576(+)|6726-9576(+)_1	type_I-U_CRISPR-associated_helicase/endonuclease_Cas3_[Rhodospirillum_centenum]	48.99	941	378	23	17	923	3	875	0	657
Ga0056914_10001471:1-14203:6726-9576(+)|6726-9576(+)_1	type_I-U_CRISPR-associated_helicase/endonuclease_Cas3_[Armatimonadetes_bacterium]	45.261	939	433	20	28	927	24	920	0	655
Ga0056914_10001471:1-14203:6726-9576(+)|6726-9576(+)_1	type_I-U_CRISPR-associated_helicase/endonuclease_Cas3_[Proteobacteria_bacterium]	45.056	981	434	30	18	931	252	1194	0	654
Ga0056914_10001471:1-14203:6726-9576(+)|6726-9576(+)_1	type_I-U_CRISPR-associated_helicase/endonuclease_Cas3_[Candidatus_Rokubacteria_bacterium]	46.638	937	431	21	27	924	101	1007	0	654
Ga0056914_10001471:1-14203:6726-9576(+)|6726-9576(+)_1	type_I-U_CRISPR-associated_helicase/endonuclease_Cas3_[Oceanibacterium_hippocampi]	45.775	935	445	22	9	927	1	889	0	650
Ga0056914_10001471:1-14203:6726-9576(+)|6726-9576(+)_1	type_I-U_CRISPR-associated_helicase/endonuclease_Cas3_[Rhodoplanes_piscinae]	47.708	960	400	32	14	928	3	905	0	649
Ga0056914_10001471:1-14203:6726-9576(+)|6726-9576(+)_1	type_I-U_CRISPR-associated_helicase/endonuclease_Cas3_[Methylomonas_sp._Kb3]	45.423	863	381	17	110	927	14	831	0	649
Ga0056914_10001471:1-14203:6726-9576(+)|6726-9576(+)_1	type_I-U_CRISPR-associated_helicase/endonuclease_Cas3_[Rhodovulum_sp.]	48.021	960	397	32	14	928	3	905	0	648
Ga0056914_10001471:1-14203:6726-9576(+)|6726-9576(+)_1	MULTISPECIES:_type_I-U_CRISPR-associated_helicase/endonuclease_Cas3_[unclassified_Rhodanobacter]	44.523	986	424	29	11	923	7	942	0	645
Ga0056914_10001471:1-14203:6726-9576(+)|6726-9576(+)_1	type_I-U_CRISPR-associated_helicase/endonuclease_Cas3_[Rehaibacterium_terrae]	43.203	949	454	23	18	923	6	912	0	644
Ga0056914_10004505:1-7508:1291-2929(+)|1291-2929(+)_1	type_III-B_CRISPR-associated_protein_Cas10/Cmr2_[Rhodospirillales_bacterium]	71.429	266	67	4	8	269	29	289	9.75e-118	372
Ga0056914_10004505:1-7508:1291-2929(+)|1291-2929(+)_1	type_III-B_CRISPR-associated_protein_Cas10/Cmr2_[Rhodospirillales_bacterium]	63.273	275	95	4	269	540	368	639	7.24e-90	300
Ga0056914_10004505:1-7508:1291-2929(+)|1291-2929(+)_1	hypothetical_protein_[Defluviicoccus_vanus]	70.536	224	63	1	3	223	2	225	6.71e-102	317
Ga0056914_10004505:1-7508:1291-2929(+)|1291-2929(+)_1	type_III-B_CRISPR-associated_protein_Cas10/Cmr2_[Rubrobacteraceae_bacterium]	62.963	270	82	6	8	270	5	263	5.16e-101	328
Ga0056914_10004505:1-7508:1291-2929(+)|1291-2929(+)_1	type_III-B_CRISPR-associated_protein_Cas10/Cmr2_[Rubrobacteraceae_bacterium]	39.643	280	149	5	269	534	348	621	1.36e-41	169
Ga0056914_10004505:1-7508:1291-2929(+)|1291-2929(+)_1	type_III-B_CRISPR-associated_protein_Cas10/Cmr2_[Rubrobacter_xylanophilus]	62.222	270	84	6	8	270	4	262	3.9e-100	326
Ga0056914_10004505:1-7508:1291-2929(+)|1291-2929(+)_1	type_III-B_CRISPR-associated_protein_Cas10/Cmr2_[Rubrobacter_xylanophilus]	40	280	148	5	269	534	347	620	2.75e-42	171
Ga0056914_10004505:1-7508:1291-2929(+)|1291-2929(+)_1	type_III-B_CRISPR-associated_protein_Cas10/Cmr2_[Rubrobacter_xylanophilus]	62.454	269	83	6	8	269	5	262	5.17e-99	323
Ga0056914_10004505:1-7508:1291-2929(+)|1291-2929(+)_1	type_III-B_CRISPR-associated_protein_Cas10/Cmr2_[Rubrobacter_xylanophilus]	40.714	280	146	5	269	534	348	621	9.96e-43	173
Ga0056914_10004505:1-7508:1291-2929(+)|1291-2929(+)_1	type_III-B_CRISPR-associated_protein_Cas10/Cmr2_[Sulfurospirillum_sp._T05]	36.984	557	285	15	8	537	5	522	1e-97	317
Ga0056914_10004505:1-7508:1291-2929(+)|1291-2929(+)_1	type_III-B_CRISPR-associated_protein_Cas10/Cmr2_[Rubrobacter_xylanophilus]	62.172	267	83	6	10	269	6	261	4.22e-95	313
Ga0056914_10004505:1-7508:1291-2929(+)|1291-2929(+)_1	type_III-B_CRISPR-associated_protein_Cas10/Cmr2_[Rubrobacter_xylanophilus]	40.141	284	142	8	269	534	347	620	4.26e-38	160
Ga0056914_10004505:1-7508:1291-2929(+)|1291-2929(+)_1	hypothetical_protein_PN36_11705_[Candidatus_Thiomargarita_nelsonii]	37.091	550	293	15	7	537	5	520	3.92e-93	305
Ga0056914_10004505:1-7508:1291-2929(+)|1291-2929(+)_1	type_III-B_CRISPR-associated_protein_Cas10/Cmr2_[Geminisphaera_colitermitum]	37.781	622	268	19	10	534	5	604	4.72e-93	307
Ga0056914_10004505:1-7508:1291-2929(+)|1291-2929(+)_1	type_III-B_CRISPR-associated_protein_Cas10/Cmr2_[Rubrobacter_sp.]	59.48	269	92	6	8	270	2	259	6.01e-90	300
Ga0056914_10004505:1-7508:1291-2929(+)|1291-2929(+)_1	type_III-B_CRISPR-associated_protein_Cas10/Cmr2_[Rubrobacter_sp.]	37.676	284	158	5	266	534	347	626	2.26e-39	163
Ga0056914_10004505:1-7508:1291-2929(+)|1291-2929(+)_1	type_III-B_CRISPR-associated_protein_Cas10/Cmr2_[Truepera_radiovictrix]	59.567	277	88	7	6	269	2	267	1.9e-89	298
Ga0056914_10004505:1-7508:1291-2929(+)|1291-2929(+)_1	type_III-B_CRISPR-associated_protein_Cas10/Cmr2_[Truepera_radiovictrix]	39.721	287	149	7	269	534	354	637	2.6e-42	172
Ga0056914_10004505:1-7508:1291-2929(+)|1291-2929(+)_1	type_III-B_CRISPR-associated_protein_Cas10/Cmr2_[Alphaproteobacteria_bacterium]	56.654	263	106	4	8	269	4	259	1.58e-86	291
Ga0056914_10004505:1-7508:1291-2929(+)|1291-2929(+)_1	type_III-B_CRISPR-associated_protein_Cas10/Cmr2_[Alphaproteobacteria_bacterium]	40.418	287	145	9	273	537	351	633	2e-36	155
Ga0056914_10004505:1-7508:1291-2929(+)|1291-2929(+)_1	type_III-B_CRISPR-associated_protein_Cas10/Cmr2_[Desulfotomaculum_sp.]	55.72	271	89	7	10	269	3	253	3.56e-81	276
Ga0056914_10004505:1-7508:1291-2929(+)|1291-2929(+)_1	type_III-B_CRISPR-associated_protein_Cas10/Cmr2_[Desulfotomaculum_sp.]	33.67	297	175	6	254	537	333	620	1.49e-28	132
Ga0056914_10004505:1-7508:1291-2929(+)|1291-2929(+)_1	type_III-B_CRISPR-associated_protein_Cas10/Cmr2_[Thermoanaerobacteraceae_bacterium]	55.72	271	89	7	10	269	3	253	4.49e-81	276
Ga0056914_10004505:1-7508:1291-2929(+)|1291-2929(+)_1	type_III-B_CRISPR-associated_protein_Cas10/Cmr2_[Thermoanaerobacteraceae_bacterium]	34.007	297	174	6	254	537	333	620	4.16e-31	139
Ga0056914_10004505:1-7508:1291-2929(+)|1291-2929(+)_1	type_III-B_CRISPR-associated_protein_Cas10/Cmr2_[Desulfofundulus_thermobenzoicus]	55.72	271	89	7	10	269	3	253	5.72e-81	276
Ga0056914_10004505:1-7508:1291-2929(+)|1291-2929(+)_1	type_III-B_CRISPR-associated_protein_Cas10/Cmr2_[Desulfofundulus_thermobenzoicus]	33.67	297	175	6	254	537	333	620	1.46e-28	132
Ga0056914_10004505:1-7508:1291-2929(+)|1291-2929(+)_1	hypothetical_protein_[Desulfofundulus_thermobenzoicus]	55.72	271	89	7	10	269	7	257	7.51e-81	275
Ga0056914_10004505:1-7508:1291-2929(+)|1291-2929(+)_1	hypothetical_protein_[Desulfofundulus_thermobenzoicus]	33.67	297	175	6	254	537	337	624	1.64e-28	132
Ga0056914_10004505:1-7508:1291-2929(+)|1291-2929(+)_1	type_III-B_CRISPR-associated_protein_Cas10/Cmr2_[Magnetococcales_bacterium]	53.873	284	105	9	7	270	3	280	8.51e-78	268
Ga0056914_10004505:1-7508:1291-2929(+)|1291-2929(+)_1	type_III-B_CRISPR-associated_protein_Cas10/Cmr2_[Magnetococcales_bacterium]	35.849	265	152	7	275	534	382	633	5.94e-20	106
Ga0056914_10004505:1-7508:1291-2929(+)|1291-2929(+)_1	type_III-B_CRISPR-associated_protein_Cas10/Cmr2_[Heliomicrobium_gestii]	52.03	271	105	6	8	269	6	260	9.09e-78	268
Ga0056914_10004505:1-7508:1291-2929(+)|1291-2929(+)_1	type_III-B_CRISPR-associated_protein_Cas10/Cmr2_[Heliomicrobium_gestii]	35.274	292	155	8	272	537	359	642	2.12e-31	140
Ga0056914_10004505:1-7508:1291-2929(+)|1291-2929(+)_1	CRISPR-associated_protein,_Cmr2_family_[uncultured_Defluviicoccus_sp.]	51.064	282	114	8	7	270	5	280	1.62e-76	265
Ga0056914_10004505:1-7508:1291-2929(+)|1291-2929(+)_1	CRISPR-associated_protein,_Cmr2_family_[uncultured_Defluviicoccus_sp.]	38.112	286	154	9	272	542	388	665	1.44e-33	147
Ga0056914_10004505:1-7508:1291-2929(+)|1291-2929(+)_1	hypothetical_protein_[Desulfofundulus_sp._TPOSR]	59.259	216	72	3	10	215	7	216	6.74e-76	254
Ga0056914_10011133:1-3588:162-420(+)|162-420(+)_1	type_III-B_CRISPR_module_RAMP_protein_Cmr4_[Dechloromonas_sp.]	97.647	85	2	0	1	85	211	295	2.1e-49	167
Ga0056914_10011133:1-3588:162-420(+)|162-420(+)_1	type_III-B_CRISPR_module_RAMP_protein_Cmr4_[Dechloromonas_sp.]	85.882	85	12	0	1	85	211	295	1.63e-43	152
Ga0056914_10011133:1-3588:162-420(+)|162-420(+)_1	type_III-B_CRISPR_module_RAMP_protein_Cmr4_[Comamonadaceae_bacterium_CG12_big_fil_rev_8_21_14_0_65_59_15]	83.333	84	14	0	2	85	212	295	1.18e-38	140
Ga0056914_10011133:1-3588:162-420(+)|162-420(+)_1	type_III-B_CRISPR_module_RAMP_protein_Cmr4_[Zoogloea_sp.]	67.5	80	26	0	1	80	49	128	2.49e-31	116
Ga0056914_10011133:1-3588:162-420(+)|162-420(+)_1	type_module_protein_Cmr4_[Desulfomicrobiaceae_bacterium]	69.412	85	26	0	1	85	212	296	2.67e-31	121
Ga0056914_10011133:1-3588:162-420(+)|162-420(+)_1	type_III-B_CRISPR_module_RAMP_protein_Cmr4_[Desulfomicrobiaceae_bacterium]	69.412	85	26	0	1	85	212	296	2.7e-31	121
Ga0056914_10011133:1-3588:162-420(+)|162-420(+)_1	type_III-B_CRISPR_module_RAMP_protein_Cmr4_[Thauera_phenylacetica]	73.418	79	21	0	1	79	225	303	1.22e-29	117
Ga0056914_10011133:1-3588:162-420(+)|162-420(+)_1	type_III-B_CRISPR_module_RAMP_protein_Cmr4_[Zoogloea_sp.]	66.667	84	28	0	1	84	214	297	1.97e-29	116
Ga0056914_10011133:1-3588:162-420(+)|162-420(+)_1	type_III-B_CRISPR_module_RAMP_protein_Cmr4,_partial_[Thauera_sp._UPWRP]	72.727	77	21	0	1	77	220	296	4.43e-29	115
Ga0056914_10011133:1-3588:162-420(+)|162-420(+)_1	type_III-B_CRISPR_module_RAMP_protein_Cmr4_[Hydrogenophilus_thermoluteolus]	63.529	85	31	0	1	85	226	310	5.01e-29	115
Ga0056914_10011133:1-3588:162-420(+)|162-420(+)_1	type_III-B_CRISPR_module_RAMP_protein_Cmr4_[Zoogloea_sp.]	67.5	80	26	0	1	80	220	299	5.13e-29	115
Ga0056914_10011133:1-3588:162-420(+)|162-420(+)_1	CRISPR-associated_protein_Cmr4_[Comamonadaceae_bacterium_BICA1-1]	65.116	86	28	1	1	84	217	302	1.07e-28	114
Ga0056914_10011133:1-3588:162-420(+)|162-420(+)_1	type_III-B_CRISPR_module_RAMP_protein_Cmr4_[Thauera_hydrothermalis]	63.529	85	31	0	1	85	220	304	1.12e-28	114
Ga0056914_10011133:1-3588:162-420(+)|162-420(+)_1	type_III-B_CRISPR_module_RAMP_protein_Cmr4_[Rhodocyclaceae_bacterium]	63.529	85	31	0	1	85	225	309	2.28e-28	114
Ga0056914_10011133:1-3588:162-420(+)|162-420(+)_1	type_III-B_CRISPR_module_RAMP_protein_Cmr4_[Tepidimonas_sediminis]	69.88	83	22	1	1	80	214	296	2.31e-28	114
Ga0056914_10011133:1-3588:162-420(+)|162-420(+)_1	type_III-B_CRISPR_module_RAMP_protein_Cmr4_[Acidiferrobacter_sp._SPIII_3]	62.5	80	30	0	1	80	219	298	4.76e-28	113
Ga0056914_10011133:1-3588:162-420(+)|162-420(+)_1	type_III-B_CRISPR_module_RAMP_protein_Cmr4_[Acidovorax_sp.]	68.75	80	25	0	1	80	211	290	7.27e-28	112
Ga0056914_10011133:1-3588:162-420(+)|162-420(+)_1	type_III-B_CRISPR_module_RAMP_protein_Cmr4_[Thauera_sp.]	67.857	84	27	0	1	84	220	303	7.52e-28	112
Ga0056914_10011133:1-3588:162-420(+)|162-420(+)_1	type_III-B_CRISPR_module_RAMP_protein_Cmr4_[Acidobacteria_bacterium]	64.368	87	29	1	1	85	212	298	1.92e-27	111
Ga0056914_10011133:1-3588:162-420(+)|162-420(+)_1	type_III-B_CRISPR_module_RAMP_protein_Cmr4_[Candidatus_Competibacter_sp.]	62.637	91	28	1	1	85	216	306	1.93e-27	111
Ga0058865_1000493:1-6796:4988-5876(+)|4988-5876(+)_1	type_III-B_CRISPR_module_RAMP_protein_Cmr4_[Dechloromonas_sp.]	99.322	295	2	0	1	295	1	295	0	586
Ga0058865_1000493:1-6796:4988-5876(+)|4988-5876(+)_1	type_III-B_CRISPR_module_RAMP_protein_Cmr4_[Dechloromonas_sp.]	85.763	295	42	0	1	295	1	295	0	521
Ga0058865_1000493:1-6796:4988-5876(+)|4988-5876(+)_1	type_III-B_CRISPR_module_RAMP_protein_Cmr4_[Comamonadaceae_bacterium_CG12_big_fil_rev_8_21_14_0_65_59_15]	77.966	295	65	0	1	295	1	295	2.75e-158	453
Ga0058865_1000493:1-6796:4988-5876(+)|4988-5876(+)_1	type_III-B_CRISPR_module_RAMP_protein_Cmr4_[Zoogloea_sp.]	64.983	297	101	2	1	294	1	297	2.19e-126	372
Ga0058865_1000493:1-6796:4988-5876(+)|4988-5876(+)_1	type_III-B_CRISPR_module_RAMP_protein_Cmr4_[Tepidimonas_sediminis]	64.094	298	97	6	1	290	1	296	9.93e-117	348
Ga0058865_1000493:1-6796:4988-5876(+)|4988-5876(+)_1	type_III-B_CRISPR_module_RAMP_protein_Cmr4_[gamma_proteobacterium_SS-5]	62.29	297	100	6	1	290	1	292	9.99e-116	345
Ga0058865_1000493:1-6796:4988-5876(+)|4988-5876(+)_1	type_III-B_CRISPR_module_RAMP_protein_Cmr4_[Thauera_sp.]	61.333	300	104	5	1	290	1	298	5.13e-115	343
Ga0058865_1000493:1-6796:4988-5876(+)|4988-5876(+)_1	type_III-B_CRISPR_module_RAMP_protein_Cmr4_[Thauera_butanivorans]	60.667	300	105	5	1	290	1	297	8.19e-115	343
Ga0058865_1000493:1-6796:4988-5876(+)|4988-5876(+)_1	type_III-B_CRISPR_module_RAMP_protein_Cmr4_[Ottowia_sp.]	62.034	295	104	5	1	290	1	292	9.48e-115	343
Ga0058865_1000493:1-6796:4988-5876(+)|4988-5876(+)_1	type_III-B_CRISPR_module_RAMP_protein_Cmr4_[Giesbergeria_sp.]	62.245	294	105	4	1	290	1	292	1.36e-114	342
Ga0058865_1000493:1-6796:4988-5876(+)|4988-5876(+)_1	type_III-B_CRISPR_module_RAMP_protein_Cmr4_[Thauera_sp._SWB20]	61	300	105	5	1	290	1	298	1.86e-114	342
Ga0058865_1000493:1-6796:4988-5876(+)|4988-5876(+)_1	type_III-B_CRISPR_module_RAMP_protein_Cmr4_[Lampropedia_hyalina]	61.017	295	107	5	1	290	1	292	1.87e-114	342
Ga0058865_1000493:1-6796:4988-5876(+)|4988-5876(+)_1	type_III-B_CRISPR_module_RAMP_protein_Cmr4_[Thauera_phenylacetica]	64.356	303	94	4	1	289	1	303	3.29e-114	342
Ga0058865_1000493:1-6796:4988-5876(+)|4988-5876(+)_1	type_III-B_CRISPR_module_RAMP_protein_Cmr4,_partial_[Thauera_sp._UPWRP]	64.865	296	95	4	1	287	1	296	3.67e-114	341
Ga0058865_1000493:1-6796:4988-5876(+)|4988-5876(+)_1	type_III-B_CRISPR_module_RAMP_protein_Cmr4_[Methylocaldum_marinum]	59.105	313	104	6	1	294	1	308	1.11e-113	340
Ga0058865_1000493:1-6796:4988-5876(+)|4988-5876(+)_1	type_III-B_CRISPR_module_RAMP_protein_Cmr4_[Melaminivora_sp._SC2-9]	62.712	295	102	5	1	290	1	292	1.21e-113	340
Ga0058865_1000493:1-6796:4988-5876(+)|4988-5876(+)_1	type_III-B_CRISPR_module_RAMP_protein_Cmr4_[Burkholderiales_bacterium]	60.265	302	108	5	1	295	1	297	1.68e-113	340
Ga0058865_1000493:1-6796:4988-5876(+)|4988-5876(+)_1	type_III-B_CRISPR_module_RAMP_protein_Cmr4_[Tepidimonas_ignava]	60.87	299	103	5	1	290	1	294	2.06e-113	340
Ga0058865_1000493:1-6796:4988-5876(+)|4988-5876(+)_1	type_III-B_CRISPR_module_RAMP_protein_Cmr4_[Zoogloea_sp.]	60.726	303	102	7	1	290	1	299	2.08e-113	340
Ga0058865_1000493:1-6796:4988-5876(+)|4988-5876(+)_1	type_III-B_CRISPR_module_RAMP_protein_Cmr4_[Gammaproteobacteria_bacterium_RIFOXYA12_FULL_61_12]	59.736	303	109	7	1	295	1	298	2.69e-113	339
Ga0058865_1069737:1-14488:455-1586(+)|455-1586(+)_1	TIGR02584_family_CRISPR-associated_protein_[Candidatus_Competibacter_sp.]	88.83	376	42	0	1	376	1	376	0	672
Ga0058865_1069737:1-14488:455-1586(+)|455-1586(+)_1	TIGR02584_family_CRISPR-associated_protein_[Candidatus_Contendobacter_sp.]	87.968	374	45	0	1	374	1	374	0	665
Ga0058865_1069737:1-14488:455-1586(+)|455-1586(+)_1	TIGR02584_family_CRISPR-associated_protein_[Phycisphaerales_bacterium]	81.186	388	61	1	1	376	1	388	0	635
Ga0058865_1069737:1-14488:455-1586(+)|455-1586(+)_1	TIGR02584_family_CRISPR-associated_protein_[Candidatus_Competibacteraceae_bacterium]	75.979	383	80	4	1	376	1	378	0	556
Ga0058865_1069737:1-14488:455-1586(+)|455-1586(+)_1	TIGR02584_family_CRISPR-associated_protein_[Xanthomonadaceae_bacterium]	77.309	379	78	4	1	374	1	376	0	552
Ga0058865_1069737:1-14488:455-1586(+)|455-1586(+)_1	TIGR02584_family_CRISPR-associated_protein_[Candidatus_Competibacteraceae_bacterium]	74.074	378	92	3	1	374	1	376	0	541
Ga0058865_1069737:1-14488:455-1586(+)|455-1586(+)_1	TIGR02584_family_CRISPR-associated_protein_[Candidatus_Competibacteraceae_bacterium]	73.615	379	96	2	1	376	1	378	0	538
Ga0058865_1069737:1-14488:455-1586(+)|455-1586(+)_1	TIGR02584_family_CRISPR-associated_protein,_partial_[Candidatus_Competibacteraceae_bacterium]	74.603	378	90	3	1	374	1	376	0	534
Ga0058865_1069737:1-14488:455-1586(+)|455-1586(+)_1	TIGR02584_family_CRISPR-associated_protein_[Candidatus_Competibacteraceae_bacterium]	73.995	373	89	3	1	370	1	368	0	531
Ga0058865_1069737:1-14488:455-1586(+)|455-1586(+)_1	TIGR02584_family_CRISPR-associated_protein_[Candidatus_Competibacteraceae_bacterium]	73.995	373	89	3	1	370	1	368	0	530
Ga0058865_1069737:1-14488:455-1586(+)|455-1586(+)_1	CRISPR-associated_ring_nuclease_Csm6_[Candidatus_Contendobacter_odensis]	73.727	373	90	3	1	370	1	368	0	530
Ga0058865_1069737:1-14488:455-1586(+)|455-1586(+)_1	TIGR02584_family_CRISPR-associated_protein_[Candidatus_Competibacteraceae_bacterium]	72.823	379	96	4	1	374	1	377	0	528
Ga0058865_1069737:1-14488:455-1586(+)|455-1586(+)_1	TIGR02584_family_CRISPR-associated_protein_[Candidatus_Competibacteraceae_bacterium]	72.368	380	96	4	1	376	1	375	0	525
Ga0058865_1069737:1-14488:455-1586(+)|455-1586(+)_1	TIGR02584_family_CRISPR-associated_protein_[Candidatus_Competibacteraceae_bacterium]	71.582	373	98	3	1	370	1	368	1.03e-175	504
Ga0058865_1069737:1-14488:455-1586(+)|455-1586(+)_1	TIGR02584_family_CRISPR-associated_protein_[Synechococcaceae_cyanobacterium_SM1_2_3]	70.157	382	102	5	1	376	1	376	2.09e-174	501
Ga0058865_1069737:1-14488:455-1586(+)|455-1586(+)_1	TIGR02584_family_CRISPR-associated_protein_[Candidatus_Competibacteraceae_bacterium]	68.365	373	112	2	1	370	1	370	2.13e-173	498
Ga0058865_1069737:1-14488:455-1586(+)|455-1586(+)_1	TIGR02584_family_CRISPR-associated_protein_[Gammaproteobacteria_bacterium]	87.365	277	35	0	1	277	1	277	1.97e-172	491
Ga0058865_1069737:1-14488:455-1586(+)|455-1586(+)_1	TIGR02584_family_CRISPR-associated_protein_[Candidatus_Competibacteraceae_bacterium]	67.828	373	114	2	1	370	1	370	4.8e-172	494
Ga0058865_1069737:1-14488:455-1586(+)|455-1586(+)_1	TIGR02584_family_CRISPR-associated_protein_[Candidatus_Competibacteraceae_bacterium]	67.828	373	114	2	1	370	1	370	1.11e-171	494
Ga0058865_1069737:1-14488:455-1586(+)|455-1586(+)_1	TIGR02584_family_CRISPR-associated_protein_[Candidatus_Competibacteraceae_bacterium]	68.602	379	109	5	1	374	1	374	2.17e-166	480
Ga0058867_1032848:1-10060:5653-6541(+)|5653-6541(+)_1	type_III-B_CRISPR_module_RAMP_protein_Cmr4_[Dechloromonas_sp.]	98.644	295	4	0	1	295	1	295	0	584
Ga0058867_1032848:1-10060:5653-6541(+)|5653-6541(+)_1	type_III-B_CRISPR_module_RAMP_protein_Cmr4_[Dechloromonas_sp.]	86.441	295	40	0	1	295	1	295	0	524
Ga0058867_1032848:1-10060:5653-6541(+)|5653-6541(+)_1	type_III-B_CRISPR_module_RAMP_protein_Cmr4_[Comamonadaceae_bacterium_CG12_big_fil_rev_8_21_14_0_65_59_15]	77.966	295	65	0	1	295	1	295	1.79e-158	453
Ga0058867_1032848:1-10060:5653-6541(+)|5653-6541(+)_1	type_III-B_CRISPR_module_RAMP_protein_Cmr4_[Zoogloea_sp.]	64.31	297	103	2	1	294	1	297	1.5e-125	370
Ga0058867_1032848:1-10060:5653-6541(+)|5653-6541(+)_1	type_III-B_CRISPR_module_RAMP_protein_Cmr4_[Tepidimonas_sediminis]	64.094	298	97	6	1	290	1	296	4.23e-117	349
Ga0058867_1032848:1-10060:5653-6541(+)|5653-6541(+)_1	type_III-B_CRISPR_module_RAMP_protein_Cmr4_[gamma_proteobacterium_SS-5]	62.29	297	100	6	1	290	1	292	4.17e-116	346
Ga0058867_1032848:1-10060:5653-6541(+)|5653-6541(+)_1	type_III-B_CRISPR_module_RAMP_protein_Cmr4_[Thauera_sp.]	61.333	300	104	5	1	290	1	298	2.78e-115	344
Ga0058867_1032848:1-10060:5653-6541(+)|5653-6541(+)_1	type_III-B_CRISPR_module_RAMP_protein_Cmr4_[Thauera_sp._SWB20]	61	300	105	5	1	290	1	298	1.03e-114	343
Ga0058867_1032848:1-10060:5653-6541(+)|5653-6541(+)_1	type_III-B_CRISPR_module_RAMP_protein_Cmr4_[Lampropedia_hyalina]	61.017	295	107	5	1	290	1	292	1.21e-114	342
Ga0058867_1032848:1-10060:5653-6541(+)|5653-6541(+)_1	type_III-B_CRISPR_module_RAMP_protein_Cmr4_[Giesbergeria_sp.]	61.905	294	106	4	1	290	1	292	2.08e-114	342
Ga0058867_1032848:1-10060:5653-6541(+)|5653-6541(+)_1	type_III-B_CRISPR_module_RAMP_protein_Cmr4,_partial_[Thauera_sp._UPWRP]	64.527	296	96	4	1	287	1	296	5.38e-114	341
Ga0058867_1032848:1-10060:5653-6541(+)|5653-6541(+)_1	type_III-B_CRISPR_module_RAMP_protein_Cmr4_[Thauera_butanivorans]	60	300	107	5	1	290	1	297	7.2e-114	340
Ga0058867_1032848:1-10060:5653-6541(+)|5653-6541(+)_1	type_III-B_CRISPR_module_RAMP_protein_Cmr4_[Ottowia_sp.]	61.356	295	106	5	1	290	1	292	9.5e-114	340
Ga0058867_1032848:1-10060:5653-6541(+)|5653-6541(+)_1	type_module_protein_Cmr4_[Desulfomicrobiaceae_bacterium]	59.468	301	111	4	1	295	1	296	1.59e-113	340
Ga0058867_1032848:1-10060:5653-6541(+)|5653-6541(+)_1	type_III-B_CRISPR_module_RAMP_protein_Cmr4_[Zoogloea_sp.]	60.726	303	102	7	1	290	1	299	2.02e-113	340
Ga0058867_1032848:1-10060:5653-6541(+)|5653-6541(+)_1	type_III-B_CRISPR_module_RAMP_protein_Cmr4_[Gammaproteobacteria_bacterium_RIFOXYA12_FULL_61_12]	59.736	303	109	7	1	295	1	298	2.6e-113	339
Ga0058867_1032848:1-10060:5653-6541(+)|5653-6541(+)_1	type_III-B_CRISPR_module_RAMP_protein_Cmr4_[Thauera_phenylacetica]	63.696	303	96	4	1	289	1	303	3.72e-113	339
Ga0058867_1032848:1-10060:5653-6541(+)|5653-6541(+)_1	type_III-B_CRISPR_module_RAMP_protein_Cmr4_[Methylocaldum_marinum]	58.786	313	105	6	1	294	1	308	4.36e-113	339
Ga0058867_1032848:1-10060:5653-6541(+)|5653-6541(+)_1	type_III-B_CRISPR_module_RAMP_protein_Cmr4_[Tepidimonas_ignava]	60.535	299	104	5	1	290	1	294	4.67e-113	338
Ga0058867_1032848:1-10060:5653-6541(+)|5653-6541(+)_1	type_III-B_CRISPR_module_RAMP_protein_Cmr4_[Burkholderiales_bacterium]	59.934	302	109	5	1	295	1	297	6.44e-113	338
Ga0209573_1003109:7009-19221:499-1630(+)|499-1630(+)_1	TIGR02584_family_CRISPR-associated_protein_[Candidatus_Competibacter_sp.]	88.83	376	42	0	1	376	1	376	0	672
Ga0209573_1003109:7009-19221:499-1630(+)|499-1630(+)_1	TIGR02584_family_CRISPR-associated_protein_[Candidatus_Contendobacter_sp.]	87.968	374	45	0	1	374	1	374	0	665
Ga0209573_1003109:7009-19221:499-1630(+)|499-1630(+)_1	TIGR02584_family_CRISPR-associated_protein_[Phycisphaerales_bacterium]	81.186	388	61	1	1	376	1	388	0	635
Ga0209573_1003109:7009-19221:499-1630(+)|499-1630(+)_1	TIGR02584_family_CRISPR-associated_protein_[Candidatus_Competibacteraceae_bacterium]	75.979	383	80	4	1	376	1	378	0	556
Ga0209573_1003109:7009-19221:499-1630(+)|499-1630(+)_1	TIGR02584_family_CRISPR-associated_protein_[Xanthomonadaceae_bacterium]	77.309	379	78	4	1	374	1	376	0	552
Ga0209573_1003109:7009-19221:499-1630(+)|499-1630(+)_1	TIGR02584_family_CRISPR-associated_protein_[Candidatus_Competibacteraceae_bacterium]	74.074	378	92	3	1	374	1	376	0	541
Ga0209573_1003109:7009-19221:499-1630(+)|499-1630(+)_1	TIGR02584_family_CRISPR-associated_protein_[Candidatus_Competibacteraceae_bacterium]	73.615	379	96	2	1	376	1	378	0	538
Ga0209573_1003109:7009-19221:499-1630(+)|499-1630(+)_1	TIGR02584_family_CRISPR-associated_protein,_partial_[Candidatus_Competibacteraceae_bacterium]	74.603	378	90	3	1	374	1	376	0	534
Ga0209573_1003109:7009-19221:499-1630(+)|499-1630(+)_1	TIGR02584_family_CRISPR-associated_protein_[Candidatus_Competibacteraceae_bacterium]	73.995	373	89	3	1	370	1	368	0	531
Ga0209573_1003109:7009-19221:499-1630(+)|499-1630(+)_1	TIGR02584_family_CRISPR-associated_protein_[Candidatus_Competibacteraceae_bacterium]	73.995	373	89	3	1	370	1	368	0	530
Ga0209573_1003109:7009-19221:499-1630(+)|499-1630(+)_1	CRISPR-associated_ring_nuclease_Csm6_[Candidatus_Contendobacter_odensis]	73.727	373	90	3	1	370	1	368	0	530
Ga0209573_1003109:7009-19221:499-1630(+)|499-1630(+)_1	TIGR02584_family_CRISPR-associated_protein_[Candidatus_Competibacteraceae_bacterium]	72.823	379	96	4	1	374	1	377	0	528
Ga0209573_1003109:7009-19221:499-1630(+)|499-1630(+)_1	TIGR02584_family_CRISPR-associated_protein_[Candidatus_Competibacteraceae_bacterium]	72.368	380	96	4	1	376	1	375	0	525
Ga0209573_1003109:7009-19221:499-1630(+)|499-1630(+)_1	TIGR02584_family_CRISPR-associated_protein_[Candidatus_Competibacteraceae_bacterium]	71.582	373	98	3	1	370	1	368	1.03e-175	504
Ga0209573_1003109:7009-19221:499-1630(+)|499-1630(+)_1	TIGR02584_family_CRISPR-associated_protein_[Synechococcaceae_cyanobacterium_SM1_2_3]	70.157	382	102	5	1	376	1	376	2.09e-174	501
Ga0209573_1003109:7009-19221:499-1630(+)|499-1630(+)_1	TIGR02584_family_CRISPR-associated_protein_[Candidatus_Competibacteraceae_bacterium]	68.365	373	112	2	1	370	1	370	2.13e-173	498
Ga0209573_1003109:7009-19221:499-1630(+)|499-1630(+)_1	TIGR02584_family_CRISPR-associated_protein_[Gammaproteobacteria_bacterium]	87.365	277	35	0	1	277	1	277	1.97e-172	491
Ga0209573_1003109:7009-19221:499-1630(+)|499-1630(+)_1	TIGR02584_family_CRISPR-associated_protein_[Candidatus_Competibacteraceae_bacterium]	67.828	373	114	2	1	370	1	370	4.8e-172	494
Ga0209573_1003109:7009-19221:499-1630(+)|499-1630(+)_1	TIGR02584_family_CRISPR-associated_protein_[Candidatus_Competibacteraceae_bacterium]	67.828	373	114	2	1	370	1	370	1.11e-171	494
Ga0209573_1003109:7009-19221:499-1630(+)|499-1630(+)_1	TIGR02584_family_CRISPR-associated_protein_[Candidatus_Competibacteraceae_bacterium]	68.602	379	109	5	1	374	1	374	2.17e-166	480
Ga0058868_1496380:1-4224:231-705(+)|231-705(+)_1	type_III-B_CRISPR_module_RAMP_protein_Cmr4_[Dechloromonas_sp.]	98.726	157	2	0	1	157	139	295	1.27e-103	308
Ga0058868_1496380:1-4224:231-705(+)|231-705(+)_1	type_III-B_CRISPR_module_RAMP_protein_Cmr4_[Dechloromonas_sp.]	82.166	157	28	0	1	157	139	295	7.14e-87	266
Ga0058868_1496380:1-4224:231-705(+)|231-705(+)_1	type_III-B_CRISPR_module_RAMP_protein_Cmr4_[Comamonadaceae_bacterium_CG12_big_fil_rev_8_21_14_0_65_59_15]	77.07	157	36	0	1	157	139	295	8.88e-77	240
Ga0058868_1496380:1-4224:231-705(+)|231-705(+)_1	type_III-B_CRISPR_module_RAMP_protein_Cmr4_[Zoogloea_sp.]	64.103	156	55	1	2	156	142	297	1.61e-59	197
Ga0058868_1496380:1-4224:231-705(+)|231-705(+)_1	type_III-B_CRISPR_module_RAMP_protein_Cmr4_[Desulfomicrobiaceae_bacterium]	59.873	157	63	0	1	157	140	296	2.01e-56	189
Ga0058868_1496380:1-4224:231-705(+)|231-705(+)_1	type_III-B_CRISPR_module_RAMP_protein_Cmr4_[Tepidimonas_sediminis]	62.42	157	54	2	1	152	140	296	2.09e-56	189
Ga0058868_1496380:1-4224:231-705(+)|231-705(+)_1	type_III-B_CRISPR_module_RAMP_protein_Cmr4_[Thiothrix_caldifontis]	61.875	160	54	2	1	153	137	296	2.79e-56	188
Ga0058868_1496380:1-4224:231-705(+)|231-705(+)_1	type_III-B_CRISPR_module_RAMP_protein_Cmr4_[Thauera_phenylacetica]	67.32	153	48	1	1	151	151	303	3.44e-56	188
Ga0058868_1496380:1-4224:231-705(+)|231-705(+)_1	type_III-B_CRISPR_module_RAMP_protein_Cmr4_[Lampropedia_hyalina]	62.338	154	56	1	1	152	139	292	3.7e-56	188
Ga0058868_1496380:1-4224:231-705(+)|231-705(+)_1	type_III-B_CRISPR_module_RAMP_protein_Cmr4_[Tepidimonas_ignava]	61.935	155	56	1	1	152	140	294	5.53e-56	187
Ga0058868_1496380:1-4224:231-705(+)|231-705(+)_1	type_III-B_CRISPR_module_RAMP_protein_Cmr4,_partial_[Thauera_sp._UPWRP]	66.887	151	48	1	1	149	146	296	1.11e-55	187
Ga0058868_1496380:1-4224:231-705(+)|231-705(+)_1	type_III-B_CRISPR_module_RAMP_protein_Cmr4_[Giesbergeria_sp.]	62.745	153	55	1	2	152	140	292	1.11e-55	187
Ga0058868_1496380:1-4224:231-705(+)|231-705(+)_1	type_III-B_CRISPR_module_RAMP_protein_Cmr4_[Thauera_hydrothermalis]	59.494	158	62	1	2	157	147	304	1.16e-55	187
Ga0058868_1496380:1-4224:231-705(+)|231-705(+)_1	type_module_protein_Cmr4_[Desulfomicrobiaceae_bacterium]	59.236	157	64	0	1	157	140	296	1.29e-55	186
Ga0058868_1496380:1-4224:231-705(+)|231-705(+)_1	type_III-B_CRISPR_module_RAMP_protein_Cmr4_[Xanthomonadaceae_bacterium]	58.929	168	49	3	6	153	69	236	3.93e-55	183
Ga0058868_1496380:1-4224:231-705(+)|231-705(+)_1	type_III-B_CRISPR_module_RAMP_protein_Cmr4_[Rhodocyclaceae_bacterium]	59.236	157	62	1	3	157	153	309	5.06e-55	186
Ga0058868_1496380:1-4224:231-705(+)|231-705(+)_1	type_III-B_CRISPR_module_RAMP_protein_Cmr4_[Ottowia_sp.]	61.688	154	57	1	1	152	139	292	7.81e-55	184
Ga0058868_1496380:1-4224:231-705(+)|231-705(+)_1	type_III-B_CRISPR_module_RAMP_protein_Cmr4_[Acidovorax_sp.]	61.589	151	58	0	2	152	140	290	1.09e-54	184
Ga0058868_1496380:1-4224:231-705(+)|231-705(+)_1	type_III-B_CRISPR_module_RAMP_protein_Cmr4_[Deltaproteobacteria_bacterium]	57.407	162	63	2	1	157	137	297	1.28e-54	184
Ga0058868_1496380:1-4224:231-705(+)|231-705(+)_1	type_III-B_CRISPR_module_RAMP_protein_Cmr4_[Thiofilum_sp.]	59.494	158	59	1	1	153	138	295	1.64e-54	184
Ga0058869_1526312:1-11024:6035-6923(+)|6035-6923(+)_1	type_III-B_CRISPR_module_RAMP_protein_Cmr4_[Dechloromonas_sp.]	99.322	295	2	0	1	295	1	295	0	586
Ga0058869_1526312:1-11024:6035-6923(+)|6035-6923(+)_1	type_III-B_CRISPR_module_RAMP_protein_Cmr4_[Dechloromonas_sp.]	85.763	295	42	0	1	295	1	295	0	521
Ga0058869_1526312:1-11024:6035-6923(+)|6035-6923(+)_1	type_III-B_CRISPR_module_RAMP_protein_Cmr4_[Comamonadaceae_bacterium_CG12_big_fil_rev_8_21_14_0_65_59_15]	77.966	295	65	0	1	295	1	295	2.75e-158	453
Ga0058869_1526312:1-11024:6035-6923(+)|6035-6923(+)_1	type_III-B_CRISPR_module_RAMP_protein_Cmr4_[Zoogloea_sp.]	64.983	297	101	2	1	294	1	297	2.19e-126	372
Ga0058869_1526312:1-11024:6035-6923(+)|6035-6923(+)_1	type_III-B_CRISPR_module_RAMP_protein_Cmr4_[Tepidimonas_sediminis]	64.094	298	97	6	1	290	1	296	9.93e-117	348
Ga0058869_1526312:1-11024:6035-6923(+)|6035-6923(+)_1	type_III-B_CRISPR_module_RAMP_protein_Cmr4_[gamma_proteobacterium_SS-5]	62.29	297	100	6	1	290	1	292	9.99e-116	345
Ga0058869_1526312:1-11024:6035-6923(+)|6035-6923(+)_1	type_III-B_CRISPR_module_RAMP_protein_Cmr4_[Thauera_sp.]	61.333	300	104	5	1	290	1	298	5.13e-115	343
Ga0058869_1526312:1-11024:6035-6923(+)|6035-6923(+)_1	type_III-B_CRISPR_module_RAMP_protein_Cmr4_[Thauera_butanivorans]	60.667	300	105	5	1	290	1	297	8.19e-115	343
Ga0058869_1526312:1-11024:6035-6923(+)|6035-6923(+)_1	type_III-B_CRISPR_module_RAMP_protein_Cmr4_[Ottowia_sp.]	62.034	295	104	5	1	290	1	292	9.48e-115	343
Ga0058869_1526312:1-11024:6035-6923(+)|6035-6923(+)_1	type_III-B_CRISPR_module_RAMP_protein_Cmr4_[Giesbergeria_sp.]	62.245	294	105	4	1	290	1	292	1.36e-114	342
Ga0058869_1526312:1-11024:6035-6923(+)|6035-6923(+)_1	type_III-B_CRISPR_module_RAMP_protein_Cmr4_[Thauera_sp._SWB20]	61	300	105	5	1	290	1	298	1.86e-114	342
Ga0058869_1526312:1-11024:6035-6923(+)|6035-6923(+)_1	type_III-B_CRISPR_module_RAMP_protein_Cmr4_[Lampropedia_hyalina]	61.017	295	107	5	1	290	1	292	1.87e-114	342
Ga0058869_1526312:1-11024:6035-6923(+)|6035-6923(+)_1	type_III-B_CRISPR_module_RAMP_protein_Cmr4_[Thauera_phenylacetica]	64.356	303	94	4	1	289	1	303	3.29e-114	342
Ga0058869_1526312:1-11024:6035-6923(+)|6035-6923(+)_1	type_III-B_CRISPR_module_RAMP_protein_Cmr4,_partial_[Thauera_sp._UPWRP]	64.865	296	95	4	1	287	1	296	3.67e-114	341
Ga0058869_1526312:1-11024:6035-6923(+)|6035-6923(+)_1	type_III-B_CRISPR_module_RAMP_protein_Cmr4_[Methylocaldum_marinum]	59.105	313	104	6	1	294	1	308	1.11e-113	340
Ga0058869_1526312:1-11024:6035-6923(+)|6035-6923(+)_1	type_III-B_CRISPR_module_RAMP_protein_Cmr4_[Melaminivora_sp._SC2-9]	62.712	295	102	5	1	290	1	292	1.21e-113	340
Ga0058869_1526312:1-11024:6035-6923(+)|6035-6923(+)_1	type_III-B_CRISPR_module_RAMP_protein_Cmr4_[Burkholderiales_bacterium]	60.265	302	108	5	1	295	1	297	1.68e-113	340
Ga0058869_1526312:1-11024:6035-6923(+)|6035-6923(+)_1	type_III-B_CRISPR_module_RAMP_protein_Cmr4_[Tepidimonas_ignava]	60.87	299	103	5	1	290	1	294	2.06e-113	340
Ga0058869_1526312:1-11024:6035-6923(+)|6035-6923(+)_1	type_III-B_CRISPR_module_RAMP_protein_Cmr4_[Zoogloea_sp.]	60.726	303	102	7	1	290	1	299	2.08e-113	340
Ga0058869_1526312:1-11024:6035-6923(+)|6035-6923(+)_1	type_III-B_CRISPR_module_RAMP_protein_Cmr4_[Gammaproteobacteria_bacterium_RIFOXYA12_FULL_61_12]	59.736	303	109	7	1	295	1	298	2.69e-113	339
Ga0209426_1002150:1588-9697:4414-5404(+)|4414-5404(+)_1	MULTISPECIES:_hypothetical_protein_[Acinetobacter]	100	329	0	0	1	329	1	329	0	681
Ga0209426_1002150:1588-9697:4414-5404(+)|4414-5404(+)_1	hypothetical_protein_[Acinetobacter_indicus]	98.48	329	5	0	1	329	1	329	0	672
Ga0209426_1002150:1588-9697:4414-5404(+)|4414-5404(+)_1	hypothetical_protein_[Acinetobacter_indicus]	98.48	329	5	0	1	329	1	329	0	671
Ga0209426_1002150:1588-9697:4414-5404(+)|4414-5404(+)_1	hypothetical_protein_[Acinetobacter_lanii]	98.176	329	6	0	1	329	1	329	0	669
Ga0209426_1002150:1588-9697:4414-5404(+)|4414-5404(+)_1	hypothetical_protein_[Acinetobacter_junii]	97.568	329	8	0	1	329	1	329	0	665
Ga0209426_1002150:1588-9697:4414-5404(+)|4414-5404(+)_1	hypothetical_protein_[Acinetobacter_indicus]	97.264	329	9	0	1	329	1	329	0	664
Ga0209426_1002150:1588-9697:4414-5404(+)|4414-5404(+)_1	hypothetical_protein_[Acinetobacter_sp._YH12239]	97.264	329	9	0	1	329	1	329	0	664
Ga0209426_1002150:1588-9697:4414-5404(+)|4414-5404(+)_1	hypothetical_protein_[Acinetobacter_sp._ANC_4641]	97.568	329	8	0	1	329	1	329	0	663
Ga0209426_1002150:1588-9697:4414-5404(+)|4414-5404(+)_1	MULTISPECIES:_hypothetical_protein_[unclassified_Acinetobacter]	94.225	329	19	0	1	329	1	329	0	645
Ga0209426_1002150:1588-9697:4414-5404(+)|4414-5404(+)_1	hypothetical_protein_[Acinetobacter_baumannii]	93.921	329	20	0	1	329	1	329	0	644
Ga0209426_1002150:1588-9697:4414-5404(+)|4414-5404(+)_1	hypothetical_protein_[Acinetobacter_brisouii]	93.313	329	22	0	1	329	1	329	0	644
Ga0209426_1002150:1588-9697:4414-5404(+)|4414-5404(+)_1	hypothetical_protein_[Acinetobacter_brisouii]	93.009	329	23	0	1	329	1	329	0	642
Ga0209426_1002150:1588-9697:4414-5404(+)|4414-5404(+)_1	hypothetical_protein_[Acinetobacter_sp._WCHAc060033]	93.313	329	22	0	1	329	1	329	0	641
Ga0209426_1002150:1588-9697:4414-5404(+)|4414-5404(+)_1	hypothetical_protein_[Acinetobacter_baumannii]	93.313	329	22	0	1	329	1	329	0	640
Ga0209426_1002150:1588-9697:4414-5404(+)|4414-5404(+)_1	hypothetical_protein_[Acinetobacter_sichuanensis]	93.009	329	23	0	1	329	1	329	0	639
Ga0209426_1002150:1588-9697:4414-5404(+)|4414-5404(+)_1	hypothetical_protein_[Acinetobacter_sp._CFCC_10889]	93.009	329	23	0	1	329	1	329	0	634
Ga0209426_1002150:1588-9697:4414-5404(+)|4414-5404(+)_1	hypothetical_protein_[Acinetobacter_ursingii]	91.489	329	28	0	1	329	1	329	0	634
Ga0209426_1002150:1588-9697:4414-5404(+)|4414-5404(+)_1	hypothetical_protein_[Acinetobacter_haemolyticus]	92.401	329	25	0	1	329	1	329	0	633
Ga0209426_1002150:1588-9697:4414-5404(+)|4414-5404(+)_1	hypothetical_protein_[Acinetobacter_guillouiae]	91.793	329	27	0	1	329	1	329	0	633
Ga0209426_1002150:1588-9697:4414-5404(+)|4414-5404(+)_1	MULTISPECIES:_hypothetical_protein_[unclassified_Acinetobacter]	91.793	329	27	0	1	329	1	329	0	632
Ga0209426_1002150:1588-9697:5415-6429(+)|5415-6429(+)_1	MULTISPECIES:_hypothetical_protein_[Acinetobacter]	100	337	0	0	1	337	1	337	0	686
Ga0209426_1002150:1588-9697:5415-6429(+)|5415-6429(+)_1	hypothetical_protein_[Acinetobacter_junii]	99.407	337	2	0	1	337	1	337	0	683
Ga0209426_1002150:1588-9697:5415-6429(+)|5415-6429(+)_1	hypothetical_protein_[Acinetobacter_johnsonii]	99.11	337	3	0	1	337	1	337	0	682
Ga0209426_1002150:1588-9697:5415-6429(+)|5415-6429(+)_1	hypothetical_protein_[Acinetobacter_lwoffii]	99.11	337	3	0	1	337	1	337	0	681
Ga0209426_1002150:1588-9697:5415-6429(+)|5415-6429(+)_1	hypothetical_protein_[Acinetobacter_sp._YH12239]	95.549	337	15	0	1	337	1	337	0	662
Ga0209426_1002150:1588-9697:5415-6429(+)|5415-6429(+)_1	hypothetical_protein_[Acinetobacter_lanii]	96.131	336	13	0	1	336	1	336	0	661
Ga0209426_1002150:1588-9697:5415-6429(+)|5415-6429(+)_1	hypothetical_protein_[Acinetobacter_sp._YH12049]	94.955	337	17	0	1	337	1	337	0	657
Ga0209426_1002150:1588-9697:5415-6429(+)|5415-6429(+)_1	hypothetical_protein_[Acinetobacter_sp._ANC_4641]	93.769	337	21	0	1	337	1	337	0	651
Ga0209426_1002150:1588-9697:5415-6429(+)|5415-6429(+)_1	hypothetical_protein_[Acinetobacter_indicus]	94.643	336	18	0	1	336	1	336	0	651
Ga0209426_1002150:1588-9697:5415-6429(+)|5415-6429(+)_1	hypothetical_protein_[Acinetobacter_sichuanensis]	80.952	336	64	0	1	336	1	336	0	563
Ga0209426_1002150:1588-9697:5415-6429(+)|5415-6429(+)_1	MULTISPECIES:_hypothetical_protein_[unclassified_Acinetobacter]	78.571	336	72	0	1	336	1	336	0	557
Ga0209426_1002150:1588-9697:5415-6429(+)|5415-6429(+)_1	hypothetical_protein_[Acinetobacter_brisouii]	78.869	336	71	0	1	336	1	336	0	552
Ga0209426_1002150:1588-9697:5415-6429(+)|5415-6429(+)_1	hypothetical_protein_[Acinetobacter_sp._WCHAc060033]	78.274	336	73	0	1	336	1	336	0	552
Ga0209426_1002150:1588-9697:5415-6429(+)|5415-6429(+)_1	hypothetical_protein_[Acinetobacter_brisouii]	78.571	336	72	0	1	336	1	336	0	550
Ga0209426_1002150:1588-9697:5415-6429(+)|5415-6429(+)_1	hypothetical_protein_[Acinetobacter_sp._WCHAc010052]	77.976	336	74	0	1	336	1	336	0	548
Ga0209426_1002150:1588-9697:5415-6429(+)|5415-6429(+)_1	hypothetical_protein_[Acinetobacter_haemolyticus]	77.083	336	77	0	1	336	1	336	0	543
Ga0209426_1002150:1588-9697:5415-6429(+)|5415-6429(+)_1	hypothetical_protein_[Acinetobacter_baumannii]	77.083	336	77	0	1	336	1	336	0	543
Ga0209426_1002150:1588-9697:5415-6429(+)|5415-6429(+)_1	hypothetical_protein_[Acinetobacter_baumannii]	76.786	336	78	0	1	336	1	336	0	540
Ga0209426_1002150:1588-9697:5415-6429(+)|5415-6429(+)_1	hypothetical_protein_[Acinetobacter_baumannii]	76.488	336	79	0	1	336	1	336	0	538
Ga0209426_1002150:1588-9697:5415-6429(+)|5415-6429(+)_1	hypothetical_protein_[Acinetobacter_bereziniae]	73.214	336	90	0	1	336	3	338	0	519
Ga0065697_1000293:1-10572:8639-9188(+)|8639-9188(+)_1	CRISPR-associated_protein_Cas4_[Candidatus_Halobonum_tyrrellensis]	76.667	180	42	0	1	180	1	180	3.82e-99	294
Ga0065697_1000293:1-10572:8639-9188(+)|8639-9188(+)_1	CRISPR-associated_protein_Cas4_[Halorubrum_tropicale]	76.667	180	42	0	1	180	1	180	4.6e-99	294
Ga0065697_1000293:1-10572:8639-9188(+)|8639-9188(+)_1	CRISPR-associated_protein_Cas4_[Halolamina_salifodinae]	76.966	178	41	0	3	180	4	181	2.81e-98	292
Ga0065697_1000293:1-10572:8639-9188(+)|8639-9188(+)_1	CRISPR-associated_protein_Cas4_[Halorubrum_kocurii]	76.667	180	42	0	1	180	1	180	3.03e-98	291
Ga0065697_1000293:1-10572:8639-9188(+)|8639-9188(+)_1	CRISPR-associated_protein_Cas4_[Halorubrum_distributum]	76.111	180	43	0	1	180	1	180	3.24e-98	291
Ga0065697_1000293:1-10572:8639-9188(+)|8639-9188(+)_1	CRISPR-associated_protein_Cas4_[Halorubrum_sp._Atlit-26R]	76.111	180	43	0	1	180	1	180	4.36e-98	291
Ga0065697_1000293:1-10572:8639-9188(+)|8639-9188(+)_1	CRISPR-associated_protein_Cas4_[Halorubrum_ezzemoulense]	75.556	180	44	0	1	180	1	180	4.5e-98	291
Ga0065697_1000293:1-10572:8639-9188(+)|8639-9188(+)_1	MULTISPECIES:_CRISPR-associated_protein_Cas4_[Halobacteria]	76.111	180	43	0	1	180	1	180	6.05e-98	291
Ga0065697_1000293:1-10572:8639-9188(+)|8639-9188(+)_1	CRISPR-associated_protein_Cas4_[Haloplanus_natans]	76.111	180	43	0	1	180	1	180	1.06e-97	290
Ga0065697_1000293:1-10572:8639-9188(+)|8639-9188(+)_1	CRISPR-associated_protein_Cas4_[Halorubrum_halophilum]	76.111	180	43	0	1	180	1	180	1.46e-97	290
Ga0065697_1000293:1-10572:8639-9188(+)|8639-9188(+)_1	CRISPR-associated_protein_Cas4_[Halobacterium_hubeiense]	76.111	180	43	0	1	180	1	180	2.44e-97	289
Ga0065697_1000293:1-10572:8639-9188(+)|8639-9188(+)_1	CRISPR-associated_protein_Cas4_[Halarchaeum_rubridurum]	76.111	180	43	0	1	180	1	180	3.13e-97	289
Ga0065697_1000293:1-10572:8639-9188(+)|8639-9188(+)_1	CRISPR-associated_protein_Cas4_[Halobacteriales_archaeon_QS_6_71_20]	74.86	179	45	0	3	181	11	189	1.66e-96	288
Ga0065697_1000293:1-10572:8639-9188(+)|8639-9188(+)_1	CRISPR-associated_protein_Cas4_[Halomicroarcula_sp._F28]	74.86	179	44	1	3	181	5	182	5.99e-96	286
Ga0065697_1000293:1-10572:8639-9188(+)|8639-9188(+)_1	CRISPR-associated_protein_Cas4_[Halarchaeum_nitratireducens]	76.966	178	40	1	4	181	14	190	9.4e-96	286
Ga0065697_1000293:1-10572:8639-9188(+)|8639-9188(+)_1	MULTISPECIES:_CRISPR-associated_protein_Cas4_[unclassified_Haloarcula]	75	180	44	1	2	181	4	182	1.22e-95	285
Ga0065697_1000293:1-10572:8639-9188(+)|8639-9188(+)_1	CRISPR-associated_protein_Cas4_[Haloarcula_quadrata]	74.302	179	45	1	3	181	5	182	1.7e-95	285
Ga0065697_1000293:1-10572:8639-9188(+)|8639-9188(+)_1	CRISPR-associated_protein_Cas4_[Salarchaeum_sp._JOR-1]	74.444	180	46	0	1	180	1	180	2.57e-95	284
Ga0065697_1000293:1-10572:8639-9188(+)|8639-9188(+)_1	CRISPR-associated_protein_Cas4_[Halorubrum_sp._SP9]	74.86	179	44	1	3	181	5	182	4.08e-95	284
Ga0065697_1000293:1-10572:8639-9188(+)|8639-9188(+)_1	CRISPR-associated_protein_Cas4_[Candidatus_Halobonum_tyrrellensis_G22]	76.744	172	40	0	9	180	1	172	1.95e-94	282
Ga0065697_1003336:1-9777:7823-8372(+)|7823-8372(+)_1	CRISPR-associated_protein_Cas4_[Halohasta_litchfieldiae]	99.451	182	1	0	1	182	1	182	7.3e-132	377
Ga0065697_1003336:1-9777:7823-8372(+)|7823-8372(+)_1	CRISPR-associated_protein_Cas4_[Haloarcula_quadrata]	90.659	182	17	0	1	182	1	182	3.34e-121	350
Ga0065697_1003336:1-9777:7823-8372(+)|7823-8372(+)_1	CRISPR-associated_protein_Cas4_[Haloarcula_hispanica]	90.11	182	18	0	1	182	1	182	3.42e-121	350
Ga0065697_1003336:1-9777:7823-8372(+)|7823-8372(+)_1	CRISPR-associated_protein_Cas4_[Haloarcula_sp._Atlit-7R]	89.56	182	19	0	1	182	1	182	1.69e-120	348
Ga0065697_1003336:1-9777:7823-8372(+)|7823-8372(+)_1	MULTISPECIES:_CRISPR-associated_protein_Cas4_[unclassified_Haloarcula]	88.462	182	21	0	1	182	1	182	1.41e-119	345
Ga0065697_1003336:1-9777:7823-8372(+)|7823-8372(+)_1	CRISPR-associated_protein_Cas4_[Halobellus_captivus]	87.912	182	22	0	1	182	1	182	2.41e-119	345
Ga0065697_1003336:1-9777:7823-8372(+)|7823-8372(+)_1	CRISPR-associated_protein_Cas4_[Haloarcula_sp._Atlit-7R]	89.56	182	19	0	1	182	1	182	4.36e-119	344
Ga0065697_1003336:1-9777:7823-8372(+)|7823-8372(+)_1	CRISPR-associated_protein_Cas4_[Halonotius_roseus]	87.912	182	22	0	1	182	1	182	6.76e-119	344
Ga0065697_1003336:1-9777:7823-8372(+)|7823-8372(+)_1	CRISPR-associated_protein_Cas4_[Halorubrum_sp._SP9]	88.462	182	21	0	1	182	1	182	8.06e-119	343
Ga0065697_1003336:1-9777:7823-8372(+)|7823-8372(+)_1	CRISPR-associated_protein_Cas4_[Halopenitus_malekzadehii]	87.912	182	22	0	1	182	1	182	2.24e-118	342
Ga0065697_1003336:1-9777:7823-8372(+)|7823-8372(+)_1	CRISPR-associated_protein_Cas4_[Halobacteriales_archaeon_SW_8_68_21]	87.912	182	22	0	1	182	1	182	2.52e-118	342
Ga0065697_1003336:1-9777:7823-8372(+)|7823-8372(+)_1	CRISPR-associated_protein_Cas4_[Halomicroarcula_sp._F28]	87.912	182	22	0	1	182	1	182	4.41e-118	342
Ga0065697_1003336:1-9777:7823-8372(+)|7823-8372(+)_1	CRISPR-associated_protein_Cas4_[Haloarcula_argentinensis_DSM_12282]	87.912	182	22	0	1	182	1	182	5.09e-118	342
Ga0065697_1003336:1-9777:7823-8372(+)|7823-8372(+)_1	CRISPR-associated_protein_Cas4_[Halostagnicola_kamekurae]	89.011	182	20	0	1	182	1	182	5.2e-118	342
Ga0065697_1003336:1-9777:7823-8372(+)|7823-8372(+)_1	CRISPR-associated_protein_Cas4_[Halalkalirubrum_salinum]	89.944	179	18	0	4	182	3	181	1.32e-117	340
Ga0065697_1003336:1-9777:7823-8372(+)|7823-8372(+)_1	CRISPR-associated_protein_Cas4_[Halobacteriales_archaeon_QS_1_69_70]	89.385	179	19	0	4	182	3	181	1.42e-117	340
Ga0065697_1003336:1-9777:7823-8372(+)|7823-8372(+)_1	CRISPR-associated_protein_Cas4_[Haloplanus_vescus]	86.813	182	24	0	1	182	1	182	1.74e-117	340
Ga0065697_1003336:1-9777:7823-8372(+)|7823-8372(+)_1	CRISPR-associated_protein_Cas4_[Halomicroarcula_sp._F24A]	86.813	182	24	0	1	182	1	182	1.34e-115	335
Ga0065697_1003336:1-9777:7823-8372(+)|7823-8372(+)_1	CRISPR-associated_protein_Cas4_[Haloquadratum_walsbyi]	85.165	182	27	0	1	182	1	182	1.34e-115	335
Ga0065697_1003336:1-9777:7823-8372(+)|7823-8372(+)_1	CRISPR-associated_protein_Cas4_[Salinadaptatus_halalkaliphilus]	81.319	182	34	0	1	182	1	182	1.09e-111	326
Ga0065697_1006148:1-5552:111-630(+)|111-630(+)_1	hypothetical_protein_A0V00_14505_[Shigella_dysenteriae]	36.62	71	42	2	100	170	1	68	0.005	45.4
Ga0065698_100177:457-10638:8281-8830(+)|8281-8830(+)_1	CRISPR-associated_protein_Cas4_[Halohasta_litchfieldiae]	99.451	182	1	0	1	182	1	182	7.3e-132	377
Ga0065698_100177:457-10638:8281-8830(+)|8281-8830(+)_1	CRISPR-associated_protein_Cas4_[Haloarcula_quadrata]	90.659	182	17	0	1	182	1	182	3.34e-121	350
Ga0065698_100177:457-10638:8281-8830(+)|8281-8830(+)_1	CRISPR-associated_protein_Cas4_[Haloarcula_hispanica]	90.11	182	18	0	1	182	1	182	3.42e-121	350
Ga0065698_100177:457-10638:8281-8830(+)|8281-8830(+)_1	CRISPR-associated_protein_Cas4_[Haloarcula_sp._Atlit-7R]	89.56	182	19	0	1	182	1	182	1.69e-120	348
Ga0065698_100177:457-10638:8281-8830(+)|8281-8830(+)_1	MULTISPECIES:_CRISPR-associated_protein_Cas4_[unclassified_Haloarcula]	88.462	182	21	0	1	182	1	182	1.41e-119	345
Ga0065698_100177:457-10638:8281-8830(+)|8281-8830(+)_1	CRISPR-associated_protein_Cas4_[Halobellus_captivus]	87.912	182	22	0	1	182	1	182	2.41e-119	345
Ga0065698_100177:457-10638:8281-8830(+)|8281-8830(+)_1	CRISPR-associated_protein_Cas4_[Haloarcula_sp._Atlit-7R]	89.56	182	19	0	1	182	1	182	4.36e-119	344
Ga0065698_100177:457-10638:8281-8830(+)|8281-8830(+)_1	CRISPR-associated_protein_Cas4_[Halonotius_roseus]	87.912	182	22	0	1	182	1	182	6.76e-119	344
Ga0065698_100177:457-10638:8281-8830(+)|8281-8830(+)_1	CRISPR-associated_protein_Cas4_[Halorubrum_sp._SP9]	88.462	182	21	0	1	182	1	182	8.06e-119	343
Ga0065698_100177:457-10638:8281-8830(+)|8281-8830(+)_1	CRISPR-associated_protein_Cas4_[Halopenitus_malekzadehii]	87.912	182	22	0	1	182	1	182	2.24e-118	342
Ga0065698_100177:457-10638:8281-8830(+)|8281-8830(+)_1	CRISPR-associated_protein_Cas4_[Halobacteriales_archaeon_SW_8_68_21]	87.912	182	22	0	1	182	1	182	2.52e-118	342
Ga0065698_100177:457-10638:8281-8830(+)|8281-8830(+)_1	CRISPR-associated_protein_Cas4_[Halomicroarcula_sp._F28]	87.912	182	22	0	1	182	1	182	4.41e-118	342
Ga0065698_100177:457-10638:8281-8830(+)|8281-8830(+)_1	CRISPR-associated_protein_Cas4_[Haloarcula_argentinensis_DSM_12282]	87.912	182	22	0	1	182	1	182	5.09e-118	342
Ga0065698_100177:457-10638:8281-8830(+)|8281-8830(+)_1	CRISPR-associated_protein_Cas4_[Halostagnicola_kamekurae]	89.011	182	20	0	1	182	1	182	5.2e-118	342
Ga0065698_100177:457-10638:8281-8830(+)|8281-8830(+)_1	CRISPR-associated_protein_Cas4_[Halalkalirubrum_salinum]	89.944	179	18	0	4	182	3	181	1.32e-117	340
Ga0065698_100177:457-10638:8281-8830(+)|8281-8830(+)_1	CRISPR-associated_protein_Cas4_[Halobacteriales_archaeon_QS_1_69_70]	89.385	179	19	0	4	182	3	181	1.42e-117	340
Ga0065698_100177:457-10638:8281-8830(+)|8281-8830(+)_1	CRISPR-associated_protein_Cas4_[Haloplanus_vescus]	86.813	182	24	0	1	182	1	182	1.74e-117	340
Ga0065698_100177:457-10638:8281-8830(+)|8281-8830(+)_1	CRISPR-associated_protein_Cas4_[Halomicroarcula_sp._F24A]	86.813	182	24	0	1	182	1	182	1.34e-115	335
Ga0065698_100177:457-10638:8281-8830(+)|8281-8830(+)_1	CRISPR-associated_protein_Cas4_[Haloquadratum_walsbyi]	85.165	182	27	0	1	182	1	182	1.34e-115	335
Ga0065698_100177:457-10638:8281-8830(+)|8281-8830(+)_1	CRISPR-associated_protein_Cas4_[Salinadaptatus_halalkaliphilus]	81.319	182	34	0	1	182	1	182	1.09e-111	326
Ga0065698_105756:1-9944:8005-8554(+)|8005-8554(+)_1	CRISPR-associated_protein_Cas4_[Halohasta_litchfieldiae]	99.451	182	1	0	1	182	1	182	7.3e-132	377
Ga0065698_105756:1-9944:8005-8554(+)|8005-8554(+)_1	CRISPR-associated_protein_Cas4_[Haloarcula_quadrata]	90.659	182	17	0	1	182	1	182	3.34e-121	350
Ga0065698_105756:1-9944:8005-8554(+)|8005-8554(+)_1	CRISPR-associated_protein_Cas4_[Haloarcula_hispanica]	90.11	182	18	0	1	182	1	182	3.42e-121	350
Ga0065698_105756:1-9944:8005-8554(+)|8005-8554(+)_1	CRISPR-associated_protein_Cas4_[Haloarcula_sp._Atlit-7R]	89.56	182	19	0	1	182	1	182	1.69e-120	348
Ga0065698_105756:1-9944:8005-8554(+)|8005-8554(+)_1	MULTISPECIES:_CRISPR-associated_protein_Cas4_[unclassified_Haloarcula]	88.462	182	21	0	1	182	1	182	1.41e-119	345
Ga0065698_105756:1-9944:8005-8554(+)|8005-8554(+)_1	CRISPR-associated_protein_Cas4_[Halobellus_captivus]	87.912	182	22	0	1	182	1	182	2.41e-119	345
Ga0065698_105756:1-9944:8005-8554(+)|8005-8554(+)_1	CRISPR-associated_protein_Cas4_[Haloarcula_sp._Atlit-7R]	89.56	182	19	0	1	182	1	182	4.36e-119	344
Ga0065698_105756:1-9944:8005-8554(+)|8005-8554(+)_1	CRISPR-associated_protein_Cas4_[Halonotius_roseus]	87.912	182	22	0	1	182	1	182	6.76e-119	344
Ga0065698_105756:1-9944:8005-8554(+)|8005-8554(+)_1	CRISPR-associated_protein_Cas4_[Halorubrum_sp._SP9]	88.462	182	21	0	1	182	1	182	8.06e-119	343
Ga0065698_105756:1-9944:8005-8554(+)|8005-8554(+)_1	CRISPR-associated_protein_Cas4_[Halopenitus_malekzadehii]	87.912	182	22	0	1	182	1	182	2.24e-118	342
Ga0065698_105756:1-9944:8005-8554(+)|8005-8554(+)_1	CRISPR-associated_protein_Cas4_[Halobacteriales_archaeon_SW_8_68_21]	87.912	182	22	0	1	182	1	182	2.52e-118	342
Ga0065698_105756:1-9944:8005-8554(+)|8005-8554(+)_1	CRISPR-associated_protein_Cas4_[Halomicroarcula_sp._F28]	87.912	182	22	0	1	182	1	182	4.41e-118	342
Ga0065698_105756:1-9944:8005-8554(+)|8005-8554(+)_1	CRISPR-associated_protein_Cas4_[Haloarcula_argentinensis_DSM_12282]	87.912	182	22	0	1	182	1	182	5.09e-118	342
Ga0065698_105756:1-9944:8005-8554(+)|8005-8554(+)_1	CRISPR-associated_protein_Cas4_[Halostagnicola_kamekurae]	89.011	182	20	0	1	182	1	182	5.2e-118	342
Ga0065698_105756:1-9944:8005-8554(+)|8005-8554(+)_1	CRISPR-associated_protein_Cas4_[Halalkalirubrum_salinum]	89.944	179	18	0	4	182	3	181	1.32e-117	340
Ga0065698_105756:1-9944:8005-8554(+)|8005-8554(+)_1	CRISPR-associated_protein_Cas4_[Halobacteriales_archaeon_QS_1_69_70]	89.385	179	19	0	4	182	3	181	1.42e-117	340
Ga0065698_105756:1-9944:8005-8554(+)|8005-8554(+)_1	CRISPR-associated_protein_Cas4_[Haloplanus_vescus]	86.813	182	24	0	1	182	1	182	1.74e-117	340
Ga0065698_105756:1-9944:8005-8554(+)|8005-8554(+)_1	CRISPR-associated_protein_Cas4_[Halomicroarcula_sp._F24A]	86.813	182	24	0	1	182	1	182	1.34e-115	335
Ga0065698_105756:1-9944:8005-8554(+)|8005-8554(+)_1	CRISPR-associated_protein_Cas4_[Haloquadratum_walsbyi]	85.165	182	27	0	1	182	1	182	1.34e-115	335
Ga0065698_105756:1-9944:8005-8554(+)|8005-8554(+)_1	CRISPR-associated_protein_Cas4_[Salinadaptatus_halalkaliphilus]	81.319	182	34	0	1	182	1	182	1.09e-111	326
Ga0065720_1005195:1-6274:1413-2349(+)|1413-2349(+)_1	hypothetical_protein_[Chloroflexi_bacterium]	77.955	313	67	1	1	311	1	313	1.19e-176	501
Ga0065720_1005195:1-6274:1413-2349(+)|1413-2349(+)_1	RAMP_superfamily_CRISPR-associated_protein_[Acidobacterium_ailaaui]	77.636	313	68	1	1	311	1	313	3.25e-173	492
Ga0065720_1005195:1-6274:1413-2349(+)|1413-2349(+)_1	hypothetical_protein_[Acidobacteria_bacterium]	58.466	313	113	4	1	306	1	303	5.08e-120	357
Ga0065720_1005195:1-6274:1413-2349(+)|1413-2349(+)_1	hypothetical_protein_[Candidatus_Binataceae_bacterium]	55.627	311	128	4	1	305	1	307	2.56e-112	338
Ga0065720_1005195:1-6274:1413-2349(+)|1413-2349(+)_1	hypothetical_protein_DRP77_07760_[Candidatus_Poribacteria_bacterium]	59.498	279	104	1	1	279	1	270	1.91e-111	335
Ga0065720_1005195:1-6274:1413-2349(+)|1413-2349(+)_1	hypothetical_protein_[Candidatus_Omnitrophica_bacterium]	58.511	282	108	4	1	279	1	276	6.53e-111	334
Ga0065720_1005195:1-6274:1413-2349(+)|1413-2349(+)_1	RAMP_superfamily_CRISPR-associated_protein_[Desulfacinum_infernum]	58.511	282	108	4	1	279	1	276	3.1e-108	328
Ga0065720_1005195:1-6274:1413-2349(+)|1413-2349(+)_1	hypothetical_protein_[Proteobacteria_bacterium]	56.055	289	123	3	1	288	1	286	2.68e-106	326
Ga0065720_1005195:1-6274:1413-2349(+)|1413-2349(+)_1	RAMP_superfamily_CRISPR-associated_protein_[Tepidamorphus_gemmatus]	56.41	312	113	6	1	305	1	296	5.86e-106	321
Ga0065720_1005195:1-6274:1413-2349(+)|1413-2349(+)_1	hypothetical_protein_[Deltaproteobacteria_bacterium]	57.5	280	108	3	1	279	1	270	8.58e-106	324
Ga0065720_1005195:1-6274:1413-2349(+)|1413-2349(+)_1	hypothetical_protein_[Deltaproteobacteria_bacterium]	56.643	286	110	4	1	281	1	277	3.66e-105	321
Ga0065720_1005195:1-6274:1413-2349(+)|1413-2349(+)_1	hypothetical_protein_[Desulfobulbus_sp.]	55.663	309	117	7	1	305	1	293	1.1e-104	319
Ga0065720_1005195:1-6274:1413-2349(+)|1413-2349(+)_1	RAMP_superfamily_CRISPR-associated_protein_[Desulfatirhabdium_butyrativorans]	58.099	284	98	6	1	279	1	268	1.33e-104	321
Ga0065720_1005195:1-6274:1413-2349(+)|1413-2349(+)_1	hypothetical_protein_[Deltaproteobacteria_bacterium]	57.857	280	106	5	1	279	1	269	1.37e-103	318
Ga0065720_1005195:1-6274:1413-2349(+)|1413-2349(+)_1	hypothetical_protein_FRC96_12200_[Bradymonadales_bacterium_TMQ2]	54.082	294	116	5	1	291	1	278	1.1e-102	313
Ga0065720_1005195:1-6274:1413-2349(+)|1413-2349(+)_1	RAMP_superfamily_CRISPR-associated_protein_[Limisphaera_ngatamarikiensis]	51.84	326	118	5	1	292	1	321	1.26e-100	309
Ga0065720_1005195:1-6274:1413-2349(+)|1413-2349(+)_1	RAMP_superfamily_CRISPR-associated_protein_[Thermus_thermophilus]	55.052	287	114	4	1	286	1	273	7.14e-99	303
Ga0065720_1005195:1-6274:1413-2349(+)|1413-2349(+)_1	hypothetical_protein_[Deltaproteobacteria_bacterium]	51.634	306	132	4	1	304	1	292	1.37e-98	302
Ga0065720_1005195:1-6274:1413-2349(+)|1413-2349(+)_1	hypothetical_protein_[Methanothrix_sp.]	54.73	296	121	4	1	295	1	284	3.36e-98	301
Ga0065720_1005195:1-6274:1413-2349(+)|1413-2349(+)_1	hypothetical_protein_HRbin30_03142_[bacterium_HR30]	52.961	304	126	5	1	302	1	289	4.6e-98	301
Ga0065720_1005459:1-14046:396-3192(+)|396-3192(+)_1	CRISPR-associated_helicase/endonuclease_Cas3_[Pseudonocardia_thermophila]	99.893	931	1	0	1	931	4	934	0	1842
Ga0065720_1005459:1-14046:396-3192(+)|396-3192(+)_1	CRISPR-associated_helicase,_Cas3_family_[Pseudonocardia_thermophila]	99.785	931	2	0	1	931	1	931	0	1841
Ga0065720_1005459:1-14046:396-3192(+)|396-3192(+)_1	CRISPR-associated_helicase_Cas3'_[Pseudonocardia_sp._H11422]	67.095	933	300	4	4	929	7	939	0	1165
Ga0065720_1005459:1-14046:396-3192(+)|396-3192(+)_1	CRISPR-associated_helicase/endonuclease_Cas3_[Pseudonocardia_oroxyli]	64.416	933	320	6	3	930	7	932	0	1100
Ga0065720_1005459:1-14046:396-3192(+)|396-3192(+)_1	CRISPR-associated_helicase/endonuclease_Cas3_[Pseudonocardia_sp._P5CWW2701]	64.813	935	317	6	1	930	5	932	0	1065
Ga0065720_1005459:1-14046:396-3192(+)|396-3192(+)_1	CRISPR-associated_helicase_Cas3'_[Pseudonocardia_sp._ICBG1034]	59.188	936	371	8	1	927	4	937	0	969
Ga0065720_1005459:1-14046:396-3192(+)|396-3192(+)_1	CRISPR-associated_helicase/endonuclease_Cas3_[Saccharomonospora_iraqiensis]	57.951	937	370	14	4	929	8	931	0	933
Ga0065720_1005459:1-14046:396-3192(+)|396-3192(+)_1	CRISPR-associated_helicase/endonuclease_Cas3_[Saccharomonospora_halophila]	57.889	938	370	15	4	929	8	932	0	932
Ga0065720_1005459:1-14046:396-3192(+)|396-3192(+)_1	CRISPR-associated_helicase/endonuclease_Cas3_[Lentzea_jiangxiensis]	57.968	935	368	12	4	929	7	925	0	926
Ga0065720_1005459:1-14046:396-3192(+)|396-3192(+)_1	CRISPR-associated_helicase/endonuclease_Cas3_[Actinokineospora_iranica]	56.684	935	381	13	4	929	7	926	0	926
Ga0065720_1005459:1-14046:396-3192(+)|396-3192(+)_1	CRISPR-associated_helicase_Cas3'_[Umezawaea_sp._REN6]	58.271	937	369	12	6	929	9	936	0	922
Ga0065720_1005459:1-14046:396-3192(+)|396-3192(+)_1	CRISPR-associated_helicase_Cas3'_[Amycolatopsis_sp._YIM_96748]	56.976	939	382	14	1	929	9	935	0	920
Ga0065720_1005459:1-14046:396-3192(+)|396-3192(+)_1	CRISPR-associated_helicase/endonuclease_Cas3_[Alloactinosynnema_sp._L-07]	56.124	939	379	17	4	929	6	924	0	917
Ga0065720_1005459:1-14046:396-3192(+)|396-3192(+)_1	CRISPR-associated_helicase_Cas3'_[Amycolatopsis_granulosa]	55.961	931	388	13	4	926	18	934	0	916
Ga0065720_1005459:1-14046:396-3192(+)|396-3192(+)_1	CRISPR-associated_helicase_Cas3'_[Amycolatopsis_cihanbeyliensis]	56.976	939	382	14	1	929	9	935	0	913
Ga0065720_1005459:1-14046:396-3192(+)|396-3192(+)_1	CRISPR-associated_helicase/endonuclease_Cas3_[Amycolatopsis_antarctica]	55.378	939	393	14	4	929	6	931	0	908
Ga0065720_1005459:1-14046:396-3192(+)|396-3192(+)_1	CRISPR-associated_helicase/endonuclease_Cas3_[Allokutzneria_albata]	57.692	936	373	12	6	929	9	933	0	904
Ga0065720_1005459:1-14046:396-3192(+)|396-3192(+)_1	CRISPR-associated_Cas3_family_helicase_[Saccharothrix_australiensis]	57.511	932	364	14	4	929	4	909	0	902
Ga0065720_1005459:1-14046:396-3192(+)|396-3192(+)_1	CRISPR-associated_helicase_Cas3'_[Saccharothrix_australiensis]	57.814	915	356	13	21	929	1	891	0	895
Ga0065720_1005459:1-14046:396-3192(+)|396-3192(+)_1	CRISPR-associated_helicase/endonuclease_Cas3_[Prauserella_marina]	54.604	934	405	12	4	929	7	929	0	894
Ga0065720_1021797:1-9607:334-2977(+)|334-2977(+)_1	type_I-U_CRISPR-associated_helicase/endonuclease_Cas3_[Elioraea_sp._MS-P2]	66.171	875	289	6	9	880	6	876	0	999
Ga0065720_1021797:1-9607:334-2977(+)|334-2977(+)_1	hypothetical_protein_[Pseudorhodoplanes_sp.]	46.037	921	411	25	11	878	20	907	0	640
Ga0065720_1021797:1-9607:334-2977(+)|334-2977(+)_1	type_I-U_CRISPR-associated_helicase/endonuclease_Cas3_[Gammaproteobacteria_bacterium]	45.363	895	429	25	12	874	13	879	0	630
Ga0065720_1021797:1-9607:334-2977(+)|334-2977(+)_1	type_I-U_CRISPR-associated_helicase/endonuclease_Cas3_[Candidatus_Thiosymbion_ectosymbiont_of_Robbea_hypermnestra]	41.724	1021	437	26	5	874	4	1017	0	613
Ga0065720_1021797:1-9607:334-2977(+)|334-2977(+)_1	type_I-U_CRISPR-associated_helicase/endonuclease_Cas3_[Rhodospirillales_bacterium]	45.464	926	423	26	12	876	12	916	0	610
Ga0065720_1021797:1-9607:334-2977(+)|334-2977(+)_1	type_I-U_CRISPR-associated_helicase/endonuclease_Cas3_[Propylenella_binzhouense]	47.309	892	383	24	18	874	23	862	0	607
Ga0065720_1021797:1-9607:334-2977(+)|334-2977(+)_1	type_I-U_CRISPR-associated_helicase/endonuclease_Cas3_[Propylenella_binzhouense]	47.204	894	385	24	18	876	10	851	0	607
Ga0065720_1021797:1-9607:334-2977(+)|334-2977(+)_1	type_I-U_CRISPR-associated_helicase/endonuclease_Cas3_[Desulfonatronum_thiodismutans]	45	900	418	26	6	874	1	854	0	602
Ga0065720_1021797:1-9607:334-2977(+)|334-2977(+)_1	type_I-U_CRISPR-associated_helicase/endonuclease_Cas3_[Rehaibacterium_terrae]	43.709	922	437	25	12	874	10	908	0	601
Ga0065720_1021797:1-9607:334-2977(+)|334-2977(+)_1	type_I-U_CRISPR-associated_helicase/endonuclease_Cas3_[Lamprocystis_purpurea]	42.978	947	433	22	11	874	19	941	0	597
Ga0065720_1021797:1-9607:334-2977(+)|334-2977(+)_1	type_I-U_CRISPR-associated_helicase/endonuclease_Cas3_[Lamprocystis_purpurea]	42.978	947	433	22	11	874	6	928	0	596
Ga0065720_1021797:1-9607:334-2977(+)|334-2977(+)_1	type_I-U_CRISPR-associated_helicase/endonuclease_Cas3_[Candidatus_Thiodictyon_syntrophicum]	43.098	949	435	23	12	874	7	936	0	595
Ga0065720_1021797:1-9607:334-2977(+)|334-2977(+)_1	type_I-U_CRISPR-associated_helicase/endonuclease_Cas3_[Methylomonas_sp.]	41.507	942	443	24	10	874	7	917	0	595
Ga0065720_1021797:1-9607:334-2977(+)|334-2977(+)_1	type_I-U_CRISPR-associated_helicase/endonuclease_Cas3_[Rhodobacteraceae_bacterium]	44.096	957	405	26	11	878	11	926	0	594
Ga0065720_1021797:1-9607:334-2977(+)|334-2977(+)_1	DEAD/DEAH_box_helicase_[uncultured_Defluviicoccus_sp.]	46.681	904	412	27	12	878	10	880	0	593
Ga0065720_1021797:1-9607:334-2977(+)|334-2977(+)_1	type_I-U_CRISPR-associated_helicase/endonuclease_Cas3_[Parvularculaceae_bacterium]	42.974	975	426	26	10	874	5	959	0	591
Ga0065720_1021797:1-9607:334-2977(+)|334-2977(+)_1	type_I-U_CRISPR-associated_helicase/endonuclease_Cas3_[Acidobacteria_bacterium_RIFCSPLOWO2_02_FULL_67_36]	46.659	913	405	25	23	880	4	889	0	591
Ga0065720_1021797:1-9607:334-2977(+)|334-2977(+)_1	type_I-U_CRISPR-associated_helicase/endonuclease_Cas3_[Planctomycetales_bacterium]	42.511	948	438	24	11	878	3	923	0	590
Ga0065720_1021797:1-9607:334-2977(+)|334-2977(+)_1	type_I-U_CRISPR-associated_helicase/endonuclease_Cas3_[Armatimonadetes_bacterium]	44.76	916	421	25	16	874	25	912	0	589
Ga0065720_1021797:1-9607:334-2977(+)|334-2977(+)_1	Type_III_restriction_enzyme,_res_subunit_[Gimesia_panareensis]	43.037	955	417	29	18	878	37	958	0	589
Ga0065721_10001673:1-4911:3837-4818(+)|3837-4818(+)_1	type_I-F_CRISPR-associated_protein_Csy2_[Pseudoxanthomonas_sp._SGD-5-1]	97.239	326	9	0	1	326	1	326	0	650
Ga0065721_10001673:1-4911:3837-4818(+)|3837-4818(+)_1	type_I-F_CRISPR-associated_protein_Csy2_[Pseudoxanthomonas_sp._SGT-18]	96.933	326	10	0	1	326	1	326	0	645
Ga0065721_10001673:1-4911:3837-4818(+)|3837-4818(+)_1	type_I-F_CRISPR-associated_protein_Csy2_[Xanthomonadaceae_bacterium]	95.706	326	14	0	1	326	1	326	0	639
Ga0065721_10001673:1-4911:3837-4818(+)|3837-4818(+)_1	type_I-F_CRISPR-associated_protein_Csy2_[Gammaproteobacteria_bacterium]	88.957	326	36	0	1	326	1	326	0	595
Ga0065721_10001673:1-4911:3837-4818(+)|3837-4818(+)_1	type_I-F_CRISPR-associated_protein_Csy2_[Vulcaniibacterium_tengchongense]	71.609	317	90	0	1	317	1	317	1.83e-162	466
Ga0065721_10001673:1-4911:3837-4818(+)|3837-4818(+)_1	type_I-F_CRISPR-associated_protein_Csy2_[Rhodanobacter_sp._Soil772]	66.038	318	104	3	1	315	1	317	1.02e-141	413
Ga0065721_10001673:1-4911:3837-4818(+)|3837-4818(+)_1	type_I-F_CRISPR-associated_protein_Csy2_[Rhodanobacter_sp._PCA2]	64.798	321	110	3	3	322	2	320	5.58e-141	411
Ga0065721_10001673:1-4911:3837-4818(+)|3837-4818(+)_1	type_I-F_CRISPR-associated_protein_Csy2_[Anaerolineae_bacterium]	63.72	328	113	4	1	323	1	327	1.66e-140	410
Ga0065721_10001673:1-4911:3837-4818(+)|3837-4818(+)_1	type_I-F_CRISPR-associated_protein_Csy2_[Rhodanobacter_sp.]	64.78	318	108	3	1	315	1	317	1.22e-139	408
Ga0065721_10001673:1-4911:3837-4818(+)|3837-4818(+)_1	type_I-F_CRISPR-associated_protein_Csy2_[Rhodanobacter_sp._OR444]	64.78	318	108	3	1	315	1	317	8.54e-139	406
Ga0065721_10001673:1-4911:3837-4818(+)|3837-4818(+)_1	type_I-F_CRISPR-associated_protein_Csy2_[Rhodanobacter_sp.]	63.222	329	106	5	1	315	1	328	4.97e-138	404
Ga0065721_10001673:1-4911:3837-4818(+)|3837-4818(+)_1	type_I-F_CRISPR-associated_protein_Csy2_[Rhodanobacter_sp._SCN_67-45]	65.287	314	105	4	3	315	2	312	1.93e-137	402
Ga0065721_10001673:1-4911:3837-4818(+)|3837-4818(+)_1	type_I-F_CRISPR-associated_protein_Csy2_[Thermomonas_fusca]	64.856	313	106	4	4	315	3	312	5.69e-137	401
Ga0065721_10001673:1-4911:3837-4818(+)|3837-4818(+)_1	type_I-F_CRISPR-associated_protein_Csy2_[Pseudoxanthomonas_sp._NML171590]	63.72	328	113	4	1	324	1	326	3.06e-136	400
Ga0065721_10001673:1-4911:3837-4818(+)|3837-4818(+)_1	type_I-F_CRISPR-associated_protein_Csy2_[Rhodanobacter_sp._115]	64.217	313	109	3	4	315	3	313	4.35e-136	399
Ga0065721_10001673:1-4911:3837-4818(+)|3837-4818(+)_1	type_I-F_CRISPR-associated_protein_Csy2_[Azotobacter_chroococcum]	63.975	322	109	5	1	317	1	320	2.59e-135	397
Ga0065721_10001673:1-4911:3837-4818(+)|3837-4818(+)_1	type_I-F_CRISPR-associated_protein_Csy2_[Xanthomonadales_bacterium]	63.208	318	111	4	1	315	1	315	3.18e-135	397
Ga0065721_10001673:1-4911:3837-4818(+)|3837-4818(+)_1	type_I-F_CRISPR-associated_protein_Csy2_[Pseudoxanthomonas_broegbernensis]	64.087	323	107	6	1	317	1	320	3.76e-135	397
Ga0065721_10001673:1-4911:3837-4818(+)|3837-4818(+)_1	type_I-F_CRISPR-associated_protein_Csy2_[Azoarcus_rhizosphaerae]	66.456	316	101	4	5	317	6	319	8.61e-135	396
Ga0065721_10001673:1-4911:3837-4818(+)|3837-4818(+)_1	type_I-F_CRISPR-associated_protein_Csy2_[Rhodocyclaceae_bacterium]	65.217	322	105	5	1	317	1	320	3.27e-134	395
Ga0066255_1000333:84846-98525:7947-9615(+)|7947-9615(+)_1	CRISPR-associated_endonuclease_Cas1_[Myxococcales_bacterium]	99.812	531	1	0	25	555	1	531	0	1068
Ga0066255_1000333:84846-98525:7947-9615(+)|7947-9615(+)_1	CRISPR-associated_endonuclease_Cas1_[Labilithrix_sp.]	81.801	522	92	3	16	537	7	525	0	783
Ga0066255_1000333:84846-98525:7947-9615(+)|7947-9615(+)_1	CRISPR-associated_endonuclease_Cas1_[Labilithrix_sp.]	80.46	522	92	3	16	537	7	518	0	782
Ga0066255_1000333:84846-98525:7947-9615(+)|7947-9615(+)_1	CRISPR-associated_endonuclease_Cas1_[Labilithrix_sp.]	79.962	524	94	3	17	537	5	520	0	780
Ga0066255_1000333:84846-98525:7947-9615(+)|7947-9615(+)_1	CRISPR-associated_endonuclease_Cas1_[Labilithrix_sp.]	79.962	524	92	3	16	537	4	516	0	773
Ga0066255_1000333:84846-98525:7947-9615(+)|7947-9615(+)_1	CRISPR-associated_endonuclease_Cas1_[Labilithrix_sp.]	81.301	492	80	2	49	537	1	483	0	756
Ga0066255_1000333:84846-98525:7947-9615(+)|7947-9615(+)_1	CRISPR-associated_endonuclease_Cas1_[Labilithrix_sp.]	74.755	511	103	6	27	537	16	500	0	749
Ga0066255_1000333:84846-98525:7947-9615(+)|7947-9615(+)_1	CRISPR-associated_endonuclease_Cas1_[Labilithrix_sp.]	73.308	517	110	5	21	537	15	503	0	695
Ga0066255_1000333:84846-98525:7947-9615(+)|7947-9615(+)_1	CRISPR-associated_endonuclease_Cas1_[Sorangium_cellulosum]	60.901	555	179	8	14	537	6	553	0	587
Ga0066255_1000333:84846-98525:7947-9615(+)|7947-9615(+)_1	CRISPR-associated_endonuclease_Cas1_[Myxococcales_bacterium]	60	520	173	9	27	537	18	511	0	576
Ga0066255_1000333:84846-98525:7947-9615(+)|7947-9615(+)_1	CRISPR-associated_endonuclease_Cas1_[Myxococcales_bacterium]	62.874	501	164	9	49	537	1	491	0	569
Ga0066255_1000333:84846-98525:7947-9615(+)|7947-9615(+)_1	CRISPR-associated_endonuclease_Cas1_[Polyangiaceae_bacterium]	58.286	525	195	5	27	537	21	535	0	541
Ga0066255_1000333:84846-98525:7947-9615(+)|7947-9615(+)_1	CRISPR-associated_endonuclease_Cas1_[Myxococcales_bacterium]	55.992	509	182	9	49	537	1	487	1.13e-178	527
Ga0066255_1000333:84846-98525:7947-9615(+)|7947-9615(+)_1	CRISPR-associated_endonuclease_Cas1_[Polyangiaceae_bacterium]	56.309	531	203	9	21	536	15	531	9.11e-178	526
Ga0066255_1000333:84846-98525:7947-9615(+)|7947-9615(+)_1	CRISPR-associated_endonuclease_Cas1_[Myxococcales_bacterium]	55.622	498	155	5	40	537	25	456	8.26e-176	518
Ga0066255_1000333:84846-98525:7947-9615(+)|7947-9615(+)_1	CRISPR-associated_protein_Cas4/endonuclease_Cas1_fusion_[Deltaproteobacteria_bacterium_ADurb.Bin207]	53.475	518	206	7	27	537	18	507	5.98e-175	518
Ga0066255_1000333:84846-98525:7947-9615(+)|7947-9615(+)_1	CRISPR-associated_endonuclease_Cas1_[Myxococcales_bacterium]	56.048	496	203	6	49	537	1	488	1.32e-174	516
Ga0066255_1000333:84846-98525:7947-9615(+)|7947-9615(+)_1	CRISPR-associated_endonuclease_Cas1_[Sorangium_cellulosum]	55.315	555	175	9	49	537	1	548	2.22e-173	516
Ga0066255_1000333:84846-98525:7947-9615(+)|7947-9615(+)_1	CRISPR-associated_endonuclease_Cas1_[Polyangiaceae_bacterium]	54.679	545	221	11	12	537	17	554	3.27e-173	515
Ga0066255_1000333:84846-98525:7947-9615(+)|7947-9615(+)_1	CRISPR-associated_endonuclease_Cas1_[Deltaproteobacteria_bacterium]	56.122	490	176	8	49	537	1	452	1.84e-171	507
JGI26540J51217_10000085:137513-153632:1509-5025(+)|1509-5025(+)_1	type_I-F_CRISPR-associated_helicase_Cas3_[Comamonas_sp.]	100	1171	0	0	1	1171	1	1171	0	2389
JGI26540J51217_10000085:137513-153632:1509-5025(+)|1509-5025(+)_1	type_I-F_CRISPR-associated_helicase_Cas3f_[Acidovorax_sp._56]	79.746	1180	227	5	1	1171	1	1177	0	1860
JGI26540J51217_10000085:137513-153632:1509-5025(+)|1509-5025(+)_1	type_I-F_CRISPR-associated_helicase_Cas3f_[Melaminivora_alkalimesophila]	79.404	1175	235	3	1	1170	1	1173	0	1857
JGI26540J51217_10000085:137513-153632:1509-5025(+)|1509-5025(+)_1	type_I-F_CRISPR-associated_helicase_Cas3f_[Diaphorobacter_sp._J5-51]	79.241	1185	229	7	1	1171	1	1182	0	1856
JGI26540J51217_10000085:137513-153632:1509-5025(+)|1509-5025(+)_1	type_I-F_CRISPR-associated_helicase_Cas3_[Acidovorax_sp.]	78.961	1174	232	6	1	1171	1	1162	0	1847
JGI26540J51217_10000085:137513-153632:1509-5025(+)|1509-5025(+)_1	type_I-F_CRISPR-associated_helicase_Cas3f_[Acidovorax_sp._GW101-3H11]	79.304	1179	232	5	1	1170	1	1176	0	1842
JGI26540J51217_10000085:137513-153632:1509-5025(+)|1509-5025(+)_1	type_I-F_CRISPR-associated_helicase_Cas3_[Acidovorax_sp._SCN_65-108]	78.644	1180	240	5	1	1171	1	1177	0	1842
JGI26540J51217_10000085:137513-153632:1509-5025(+)|1509-5025(+)_1	type_I-F_CRISPR-associated_helicase_Cas3f_[Curvibacter_sp._AEP1-3]	77.601	1192	237	8	1	1170	1	1184	0	1819
JGI26540J51217_10000085:137513-153632:1509-5025(+)|1509-5025(+)_1	type_I-F_CRISPR-associated_helicase_Cas3f_[Simplicispira_hankyongi]	77.277	1175	250	4	1	1170	1	1163	0	1814
JGI26540J51217_10000085:137513-153632:1509-5025(+)|1509-5025(+)_1	type_I-F_CRISPR-associated_helicase_Cas3_[Xylophilus_sp.]	76.805	1177	264	6	1	1168	1	1177	0	1812
JGI26540J51217_10000085:137513-153632:1509-5025(+)|1509-5025(+)_1	type_I-F_CRISPR-associated_helicase_Cas3_[Comamonadaceae_bacterium]	77.976	1176	240	5	1	1171	1	1162	0	1804
JGI26540J51217_10000085:137513-153632:1509-5025(+)|1509-5025(+)_1	type_I-F_CRISPR-associated_helicase_Cas3_[Burkholderiales_bacterium]	75.876	1198	246	7	1	1171	1	1182	0	1790
JGI26540J51217_10000085:137513-153632:1509-5025(+)|1509-5025(+)_1	type_I-F_CRISPR-associated_helicase_Cas3_[Burkholderiales_bacterium]	75.793	1198	247	7	1	1171	1	1182	0	1786
JGI26540J51217_10000085:137513-153632:1509-5025(+)|1509-5025(+)_1	type_I-F_CRISPR-associated_helicase_Cas3_[Ottowia_sp.]	75.427	1172	277	5	1	1171	1	1162	0	1780
JGI26540J51217_10000085:137513-153632:1509-5025(+)|1509-5025(+)_1	type_I-F_CRISPR-associated_helicase_Cas3_[Proteobacteria_bacterium]	76.167	1200	244	8	1	1170	1	1188	0	1778
JGI26540J51217_10000085:137513-153632:1509-5025(+)|1509-5025(+)_1	type_I-F_CRISPR-associated_helicase_Cas3_[Ottowia_sp.]	75.256	1172	279	5	1	1171	1	1162	0	1777
JGI26540J51217_10000085:137513-153632:1509-5025(+)|1509-5025(+)_1	type_I-F_CRISPR-associated_helicase_Cas3_[Acidovorax_sp.]	76.823	1152	258	6	26	1168	1	1152	0	1769
JGI26540J51217_10000085:137513-153632:1509-5025(+)|1509-5025(+)_1	type_I-F_CRISPR-associated_helicase_Cas3f_[Acidovorax_sp._JS42]	76.49	1191	246	8	1	1171	1	1177	0	1765
JGI26540J51217_10000085:137513-153632:1509-5025(+)|1509-5025(+)_1	type_I-F_CRISPR-associated_helicase_Cas3_[Pseudacidovorax_sp.]	74.45	1182	279	6	1	1171	1	1170	0	1758
JGI26540J51217_10000085:137513-153632:1509-5025(+)|1509-5025(+)_1	type_I-F_CRISPR-associated_helicase_Cas3_[Pseudacidovorax_sp.]	74.281	1182	281	6	1	1171	1	1170	0	1756
JGI26540J51217_10000085:137513-153632:7198-8269(+)|7198-8269(+)_1	type_I-F_CRISPR-associated_protein_Csy2_[Comamonas_sp.]	100	356	0	0	1	356	1	356	0	722
JGI26540J51217_10000085:137513-153632:7198-8269(+)|7198-8269(+)_1	type_I-F_CRISPR-associated_protein_Csy2_[Simplicispira_hankyongi]	89.385	358	36	1	1	356	1	358	0	641
JGI26540J51217_10000085:137513-153632:7198-8269(+)|7198-8269(+)_1	type_I-F_CRISPR-associated_protein_Csy2_[Comamonadaceae_bacterium]	82.778	360	58	1	1	356	1	360	0	595
JGI26540J51217_10000085:137513-153632:7198-8269(+)|7198-8269(+)_1	type_I-F_CRISPR-associated_protein_Csy2_[Comamonadaceae_bacterium]	82.73	359	57	2	3	356	5	363	0	595
JGI26540J51217_10000085:137513-153632:7198-8269(+)|7198-8269(+)_1	type_I-F_CRISPR-associated_protein_Csy2_[Pseudacidovorax_sp.]	81.894	359	58	2	3	356	5	361	0	587
JGI26540J51217_10000085:137513-153632:7198-8269(+)|7198-8269(+)_1	type_I-F_CRISPR-associated_protein_Csy2_[Pseudacidovorax_sp.]	80.663	362	61	2	4	356	6	367	0	585
JGI26540J51217_10000085:137513-153632:7198-8269(+)|7198-8269(+)_1	type_I-F_CRISPR-associated_protein_Csy2_[Acidovorax_sp.]	81.18	356	64	2	4	356	11	366	0	575
JGI26540J51217_10000085:137513-153632:7198-8269(+)|7198-8269(+)_1	type_I-F_CRISPR-associated_protein_Csy2_[Xylophilus_sp.]	81.18	356	64	2	4	356	11	366	0	574
JGI26540J51217_10000085:137513-153632:7198-8269(+)|7198-8269(+)_1	type_I-F_CRISPR-associated_protein_Csy2_[Burkholderiales_bacterium]	79.178	365	66	3	1	356	1	364	0	572
JGI26540J51217_10000085:137513-153632:7198-8269(+)|7198-8269(+)_1	type_I-F_CRISPR-associated_protein_Csy2_[Proteobacteria_bacterium]	81.686	344	62	1	3	346	5	347	0	571
JGI26540J51217_10000085:137513-153632:7198-8269(+)|7198-8269(+)_1	type_I-F_CRISPR-associated_protein_Csy2_[Acidovorax_cattleyae]	78.729	362	71	1	1	356	1	362	0	566
JGI26540J51217_10000085:137513-153632:7198-8269(+)|7198-8269(+)_1	type_I-F_CRISPR-associated_protein_Csy2_[Comamonas_denitrificans]	79.33	358	72	1	1	356	1	358	0	563
JGI26540J51217_10000085:137513-153632:7198-8269(+)|7198-8269(+)_1	type_I-F_CRISPR-associated_protein_Csy2_[Acidovorax_sp.]	80.337	356	64	3	5	356	3	356	0	563
JGI26540J51217_10000085:137513-153632:7198-8269(+)|7198-8269(+)_1	type_I-F_CRISPR-associated_protein_Csy2_[Curvibacter_sp._AEP1-3]	77.747	364	72	3	1	356	1	363	0	561
JGI26540J51217_10000085:137513-153632:7198-8269(+)|7198-8269(+)_1	type_I-F_CRISPR-associated_protein_Csy2_[Diaphorobacter_sp._JS3050]	77.437	359	77	2	1	356	1	358	0	558
JGI26540J51217_10000085:137513-153632:7198-8269(+)|7198-8269(+)_1	type_I-F_CRISPR-associated_protein_Csy2_[Proteobacteria_bacterium]	79.944	359	66	2	3	356	5	362	0	558
JGI26540J51217_10000085:137513-153632:7198-8269(+)|7198-8269(+)_1	type_I-F_CRISPR-associated_protein_Csy2_[Diaphorobacter_sp._J5-51]	78.177	362	71	4	1	356	1	360	0	557
JGI26540J51217_10000085:137513-153632:7198-8269(+)|7198-8269(+)_1	type_I-F_CRISPR-associated_protein_Csy2_[Ramlibacter_sp.]	77.008	361	77	2	1	356	1	360	0	555
JGI26540J51217_10000085:137513-153632:7198-8269(+)|7198-8269(+)_1	type_I-F_CRISPR-associated_protein_Csy2_[Acidovorax_sp._JS42]	77.031	357	78	2	3	356	5	360	0	551
JGI26540J51217_10000085:137513-153632:7198-8269(+)|7198-8269(+)_1	type_I-F_CRISPR-associated_protein_Csy2_[Comamonas_sp.]	81.682	333	60	1	1	333	1	332	0	550
JGI26534J51046_1001322:10880-21780:499-1504(+)|499-1504(+)_1	WYL_domain-containing_protein_[Thiobacillus_sp.]	99.701	334	1	0	1	334	1	334	0	672
JGI26534J51046_1001322:10880-21780:499-1504(+)|499-1504(+)_1	WYL_domain-containing_protein_[Betaproteobacteria_bacterium_SCN1]	80.851	329	63	0	1	329	1	329	0	540
JGI26534J51046_1001322:10880-21780:499-1504(+)|499-1504(+)_1	WYL_domain-containing_protein_[Serpentinomonas_raichei]	74.164	329	85	0	1	329	1	329	4.66e-177	503
JGI26534J51046_1001322:10880-21780:499-1504(+)|499-1504(+)_1	WYL_domain-containing_protein_[Serpentinomonas_raichei]	74.772	329	83	0	1	329	1	329	7.6e-177	503
JGI26534J51046_1001322:10880-21780:499-1504(+)|499-1504(+)_1	transcriptional_regulator_[Thiobacillus_sp._65-29]	76.22	328	77	1	1	327	1	328	4.07e-175	499
JGI26534J51046_1001322:10880-21780:499-1504(+)|499-1504(+)_1	transcriptional_regulator_[Thiobacillus_sp._SCN_63-1177]	72.424	330	90	1	1	329	1	330	2.41e-171	489
JGI26534J51046_1001322:10880-21780:499-1504(+)|499-1504(+)_1	WYL_domain-containing_protein_[Thiobacillus_thioparus]	72.372	333	91	1	1	332	1	333	6.24e-171	488
JGI26534J51046_1001322:10880-21780:499-1504(+)|499-1504(+)_1	transcriptional_regulator_[Hydrogenophilales_bacterium_17-61-9]	73.394	327	86	1	1	326	1	327	2.9e-168	481
JGI26534J51046_1001322:10880-21780:499-1504(+)|499-1504(+)_1	WYL_domain-containing_protein_[Thiobacillus_sp.]	72.531	324	88	1	1	323	1	324	1.84e-166	477
JGI26534J51046_1001322:10880-21780:499-1504(+)|499-1504(+)_1	WYL_domain-containing_protein_[Gammaproteobacteria_bacterium]	71.733	329	92	1	1	328	1	329	3.04e-166	476
JGI26534J51046_1001322:10880-21780:499-1504(+)|499-1504(+)_1	transcriptional_regulator_[Hydrogenophilales_bacterium_17-64-11]	72.897	321	86	1	1	320	1	321	1.84e-165	474
JGI26534J51046_1001322:10880-21780:499-1504(+)|499-1504(+)_1	WYL_domain-containing_protein_[Thiobacillus_sp.]	70.27	333	98	1	1	332	1	333	5.21e-164	471
JGI26534J51046_1001322:10880-21780:499-1504(+)|499-1504(+)_1	transcriptional_regulator_[Thiobacillus_sp._63-78]	69.88	332	99	1	1	331	1	332	1.15e-162	467
JGI26534J51046_1001322:10880-21780:499-1504(+)|499-1504(+)_1	transcriptional_regulator_[Thiobacillus_sp._65-1059]	70.948	327	94	1	1	326	1	327	1.33e-162	467
JGI26534J51046_1001322:10880-21780:499-1504(+)|499-1504(+)_1	YafY_family_transcriptional_regulator_[Hydrogenophilaceae_bacterium]	66.562	320	106	1	1	319	1	320	2.48e-155	448
JGI26534J51046_1001322:10880-21780:499-1504(+)|499-1504(+)_1	WYL_domain-containing_protein_[Betaproteobacteria_bacterium]	65	320	111	1	1	319	1	320	2.41e-145	423
JGI26534J51046_1001322:10880-21780:499-1504(+)|499-1504(+)_1	WYL_domain-containing_protein_[Sulfuriferula_multivorans]	63.438	320	116	1	1	319	1	320	2.95e-142	415
JGI26534J51046_1001322:10880-21780:499-1504(+)|499-1504(+)_1	WYL_domain-containing_protein_[Sulfuriferula_plumbiphila]	63.125	320	117	1	1	319	1	320	6.72e-139	406
JGI26534J51046_1001322:10880-21780:499-1504(+)|499-1504(+)_1	WYL_domain-containing_protein_[Ferrovum_sp.]	61.25	320	123	1	1	319	1	320	2.07e-136	400
JGI26534J51046_1001322:10880-21780:499-1504(+)|499-1504(+)_1	WYL_domain-containing_protein_[Thiobacillus_sp.]	62.424	330	93	2	1	329	1	300	1.23e-133	392
JGI26524J50256_1002293:199-11817:7650-8271(+)|7650-8271(+)_1	CRISPR-associated_protein_Cas4_[Thiobacillus_sp._65-1059]	100	206	0	0	1	206	1	206	2.86e-150	425
JGI26524J50256_1002293:199-11817:7650-8271(+)|7650-8271(+)_1	CRISPR-associated_protein_Cas4_[Hydrogenophilales_bacterium_17-64-11]	98.544	206	3	0	1	206	1	206	1.66e-147	418
JGI26524J50256_1002293:199-11817:7650-8271(+)|7650-8271(+)_1	CRISPR-associated_protein_Cas4_[Gammaproteobacteria_bacterium]	94.66	206	11	0	1	206	1	206	1.75e-142	405
JGI26524J50256_1002293:199-11817:7650-8271(+)|7650-8271(+)_1	CRISPR-associated_protein_Cas4_[Thiobacillus_sp._SCN_63-1177]	93.204	206	0	1	1	206	1	192	1.92e-135	387
JGI26524J50256_1002293:199-11817:7650-8271(+)|7650-8271(+)_1	CRISPR-associated_protein_Cas4_[Thiobacillus_sp.]	87.317	205	26	0	1	205	1	205	2.31e-131	377
JGI26524J50256_1002293:199-11817:7650-8271(+)|7650-8271(+)_1	CRISPR-associated_protein_Cas4_[Hydrogenophilaceae_bacterium]	86.408	206	28	0	1	206	1	206	1.24e-130	375
JGI26524J50256_1002293:199-11817:7650-8271(+)|7650-8271(+)_1	CRISPR-associated_protein_Cas4_[Thiobacillus_sp._SCN_63-1177]	85.437	206	28	1	1	204	1	206	7.19e-128	369
JGI26524J50256_1002293:199-11817:7650-8271(+)|7650-8271(+)_1	CRISPR-associated_protein_Cas4_[Thiobacillus_sp.]	85.854	205	29	0	1	205	1	205	1.58e-127	368
JGI26524J50256_1002293:199-11817:7650-8271(+)|7650-8271(+)_1	CRISPR-associated_protein_Cas4_[Thiobacillus_thioparus]	85.854	205	29	0	1	205	1	205	3.83e-127	367
JGI26524J50256_1002293:199-11817:7650-8271(+)|7650-8271(+)_1	CRISPR-associated_protein_Cas4_[Sulfuriferula_multivorans]	83.902	205	33	0	1	205	1	205	3.96e-125	362
JGI26524J50256_1002293:199-11817:7650-8271(+)|7650-8271(+)_1	CRISPR-associated_protein_Cas4_[Betaproteobacteria_bacterium_SCN1]	84.878	205	31	0	1	205	1	205	3.15e-123	357
JGI26524J50256_1002293:199-11817:7650-8271(+)|7650-8271(+)_1	CRISPR-associated_protein_Cas4_[Herminiimonas_sp._CN]	83.582	201	33	0	5	205	7	207	1.06e-122	355
JGI26524J50256_1002293:199-11817:7650-8271(+)|7650-8271(+)_1	CRISPR-associated_protein_Cas4_[Burkholderiales_bacterium]	81.463	205	38	0	2	206	5	209	2.87e-121	352
JGI26524J50256_1002293:199-11817:7650-8271(+)|7650-8271(+)_1	CRISPR-associated_protein_Cas4_[Sulfuriferula_multivorans]	82.09	201	36	0	5	205	7	207	7.78e-121	351
JGI26524J50256_1002293:199-11817:7650-8271(+)|7650-8271(+)_1	CRISPR-associated_protein_Cas4_[Burkholderiales_bacterium_RIFCSPLOWO2_02_FULL_57_36]	82.673	202	35	0	5	206	7	208	1.5e-120	350
JGI26524J50256_1002293:199-11817:7650-8271(+)|7650-8271(+)_1	CRISPR-associated_protein_Cas4_[Gammaproteobacteria_bacterium]	81	200	38	0	4	203	8	207	9.01e-120	348
JGI26524J50256_1002293:199-11817:7650-8271(+)|7650-8271(+)_1	CRISPR-associated_protein_Cas4_[Acidithiobacillus_sulfuriphilus]	79.412	204	42	0	2	205	3	206	2.32e-118	345
JGI26524J50256_1002293:199-11817:7650-8271(+)|7650-8271(+)_1	CRISPR-associated_protein_Cas4_[Halothiobacillus_neapolitanus]	79.803	203	41	0	1	203	1	203	1.97e-117	342
JGI26524J50256_1002293:199-11817:7650-8271(+)|7650-8271(+)_1	CRISPR-associated_protein_Cas4_[Hydrogenophilales_bacterium]	82.292	192	34	0	1	192	1	192	7.25e-117	341
JGI26524J50256_1002293:199-11817:7650-8271(+)|7650-8271(+)_1	CRISPR-associated_protein_Cas4_[Sulfuriferula_plumbiphila]	81.313	198	37	0	5	202	7	204	7.77e-117	341
JGI26523J50269_1000589:8078-19981:11110-11404(+)|11110-11404(+)_1	type_I-E_CRISPR-associated_endoribonuclease_Cas2_['Candidatus_Kapabacteria'_thiocyanatum]	100	97	0	0	1	97	2	98	6e-63	196
JGI26523J50269_1000589:8078-19981:11110-11404(+)|11110-11404(+)_1	type_I-E_CRISPR-associated_endoribonuclease_Cas2_[Candidatus_Kapabacteria_bacterium]	78.261	92	20	0	1	92	2	93	2.74e-43	146
JGI26523J50269_1000589:8078-19981:11110-11404(+)|11110-11404(+)_1	type_I-E_CRISPR-associated_endoribonuclease_Cas2_[Desulfonatronum_thioautotrophicum]	71.579	95	26	1	1	95	2	95	5.07e-41	140
JGI26523J50269_1000589:8078-19981:11110-11404(+)|11110-11404(+)_1	type_I-E_CRISPR-associated_endoribonuclease_Cas2_[Candidatus_Kapabacteria_bacterium]	75	96	19	2	1	92	2	96	5.52e-41	140
JGI26523J50269_1000589:8078-19981:11110-11404(+)|11110-11404(+)_1	type_I-E_CRISPR-associated_endoribonuclease_Cas2_[Proteobacteria_bacterium]	71.579	95	26	1	1	95	2	95	4.98e-40	138
JGI26523J50269_1000589:8078-19981:11110-11404(+)|11110-11404(+)_1	type_I-E_CRISPR-associated_endoribonuclease_Cas2_[Ramlibacter_sp.]	73.118	93	24	1	1	93	2	93	5.64e-40	137
JGI26523J50269_1000589:8078-19981:11110-11404(+)|11110-11404(+)_1	type_I-E_CRISPR-associated_endoribonuclease_Cas2_[bacterium]	71.739	92	25	1	1	92	2	92	6.31e-40	137
JGI26523J50269_1000589:8078-19981:11110-11404(+)|11110-11404(+)_1	type_I-E_CRISPR-associated_endoribonuclease_Cas2_[Nitrospiraceae_bacterium]	73.913	92	23	1	1	92	2	92	1.67e-39	137
JGI26523J50269_1000589:8078-19981:11110-11404(+)|11110-11404(+)_1	type_I-E_CRISPR-associated_endoribonuclease_Cas2_[Deltaproteobacteria_bacterium]	70.526	95	27	1	1	95	2	95	1.87e-39	137
JGI26523J50269_1000589:8078-19981:11110-11404(+)|11110-11404(+)_1	type_I-E_CRISPR-associated_endoribonuclease_Cas2_[Syntrophotalea_carbinolica]	72.826	92	24	1	1	92	2	92	2.01e-39	136
JGI26523J50269_1000589:8078-19981:11110-11404(+)|11110-11404(+)_1	type_I-E_CRISPR-associated_endoribonuclease_Cas2_[Methanohalophilus_sp._RSK]	72.826	92	24	1	1	92	2	92	2.38e-39	136
JGI26523J50269_1000589:8078-19981:11110-11404(+)|11110-11404(+)_1	type_I-E_CRISPR-associated_endoribonuclease_Cas2_[Desulfonatronum_lacustre]	69.474	95	28	1	1	95	2	95	3e-39	136
JGI26523J50269_1000589:8078-19981:11110-11404(+)|11110-11404(+)_1	type_I-E_CRISPR-associated_endoribonuclease_Cas2_[Deltaproteobacteria_bacterium]	75.556	90	21	1	1	90	2	90	3.89e-39	135
JGI26523J50269_1000589:8078-19981:11110-11404(+)|11110-11404(+)_1	type_I-E_CRISPR-associated_endoribonuclease_Cas2_[Gammaproteobacteria_bacterium_28-57-27]	70.652	92	26	1	1	92	2	92	4.33e-39	135
JGI26523J50269_1000589:8078-19981:11110-11404(+)|11110-11404(+)_1	type_I-E_CRISPR-associated_endoribonuclease_Cas2_[Methyloversatilis_discipulorum]	68.041	97	30	1	1	97	2	97	4.53e-39	135
JGI26523J50269_1000589:8078-19981:11110-11404(+)|11110-11404(+)_1	type_I-E_CRISPR-associated_endoribonuclease_Cas2_[Geobacter_lovleyi]	69.072	97	29	1	1	97	2	97	5.02e-39	135
JGI26523J50269_1000589:8078-19981:11110-11404(+)|11110-11404(+)_1	type_I-E_CRISPR-associated_endoribonuclease_Cas2_[Desulfovibrio_sp._FSS-1]	72.222	90	24	1	1	90	2	90	5.24e-39	135
JGI26523J50269_1000589:8078-19981:11110-11404(+)|11110-11404(+)_1	type_I-E_CRISPR-associated_endoribonuclease_Cas2_[Desulfuromonadaceae_bacterium]	69.892	93	27	1	1	93	2	93	5.52e-39	135
JGI26523J50269_1000589:8078-19981:11110-11404(+)|11110-11404(+)_1	type_I-E_CRISPR-associated_endoribonuclease_Cas2_[Leptothrix_mobilis]	71.739	92	25	1	1	92	2	92	5.77e-39	135
JGI26523J50269_1000589:8078-19981:11110-11404(+)|11110-11404(+)_1	type_I-E_CRISPR-associated_endoribonuclease_Cas2_[Rubrivivax_sp.]	67.01	97	31	1	1	97	2	97	6.16e-39	135
JGI26533J51211_1001982:2118-12359:7980-9615(+)|7980-9615(+)_1	CRISPR-associated_endonuclease_Cas1_[Myxococcales_bacterium]	99.247	531	4	0	14	544	1	531	0	1059
JGI26533J51211_1001982:2118-12359:7980-9615(+)|7980-9615(+)_1	CRISPR-associated_endonuclease_Cas1_[Labilithrix_sp.]	81.418	522	94	3	5	526	7	525	0	776
JGI26533J51211_1001982:2118-12359:7980-9615(+)|7980-9615(+)_1	CRISPR-associated_endonuclease_Cas1_[Labilithrix_sp.]	80.077	522	94	3	5	526	7	518	0	775
JGI26533J51211_1001982:2118-12359:7980-9615(+)|7980-9615(+)_1	CRISPR-associated_endonuclease_Cas1_[Labilithrix_sp.]	79.389	524	97	3	6	526	5	520	0	770
JGI26533J51211_1001982:2118-12359:7980-9615(+)|7980-9615(+)_1	CRISPR-associated_endonuclease_Cas1_[Labilithrix_sp.]	79.389	524	95	3	5	526	4	516	0	765
JGI26533J51211_1001982:2118-12359:7980-9615(+)|7980-9615(+)_1	CRISPR-associated_endonuclease_Cas1_[Labilithrix_sp.]	80.691	492	83	2	38	526	1	483	0	746
JGI26533J51211_1001982:2118-12359:7980-9615(+)|7980-9615(+)_1	CRISPR-associated_endonuclease_Cas1_[Labilithrix_sp.]	74.168	511	106	6	16	526	16	500	0	740
JGI26533J51211_1001982:2118-12359:7980-9615(+)|7980-9615(+)_1	CRISPR-associated_endonuclease_Cas1_[Labilithrix_sp.]	72.727	517	113	5	10	526	15	503	0	687
JGI26533J51211_1001982:2118-12359:7980-9615(+)|7980-9615(+)_1	CRISPR-associated_endonuclease_Cas1_[Sorangium_cellulosum]	60.721	555	180	8	3	526	6	553	0	583
JGI26533J51211_1001982:2118-12359:7980-9615(+)|7980-9615(+)_1	CRISPR-associated_endonuclease_Cas1_[Myxococcales_bacterium]	59.808	520	174	9	16	526	18	511	0	571
JGI26533J51211_1001982:2118-12359:7980-9615(+)|7980-9615(+)_1	CRISPR-associated_endonuclease_Cas1_[Myxococcales_bacterium]	62.475	501	166	9	38	526	1	491	0	563
JGI26533J51211_1001982:2118-12359:7980-9615(+)|7980-9615(+)_1	CRISPR-associated_endonuclease_Cas1_[Polyangiaceae_bacterium]	58.095	525	196	5	16	526	21	535	0	537
JGI26533J51211_1001982:2118-12359:7980-9615(+)|7980-9615(+)_1	CRISPR-associated_endonuclease_Cas1_[Polyangiaceae_bacterium]	56.121	531	204	9	10	525	15	531	2.91e-176	522
JGI26533J51211_1001982:2118-12359:7980-9615(+)|7980-9615(+)_1	CRISPR-associated_endonuclease_Cas1_[Myxococcales_bacterium]	55.599	509	184	9	38	526	1	487	1.23e-175	519
JGI26533J51211_1001982:2118-12359:7980-9615(+)|7980-9615(+)_1	CRISPR-associated_endonuclease_Cas1_[Myxococcales_bacterium]	55.422	498	156	5	29	526	25	456	1.59e-174	515
JGI26533J51211_1001982:2118-12359:7980-9615(+)|7980-9615(+)_1	CRISPR-associated_protein_Cas4/endonuclease_Cas1_fusion_[Deltaproteobacteria_bacterium_ADurb.Bin207]	53.282	518	207	7	16	526	18	507	3.63e-173	513
JGI26533J51211_1001982:2118-12359:7980-9615(+)|7980-9615(+)_1	CRISPR-associated_endonuclease_Cas1_[Myxococcales_bacterium]	55.847	496	204	6	38	526	1	488	5.14e-173	512
JGI26533J51211_1001982:2118-12359:7980-9615(+)|7980-9615(+)_1	CRISPR-associated_endonuclease_Cas1_[Sorangium_cellulosum]	55.135	555	176	9	38	526	1	548	6.79e-172	511
JGI26533J51211_1001982:2118-12359:7980-9615(+)|7980-9615(+)_1	CRISPR-associated_endonuclease_Cas1_[Polyangiaceae_bacterium]	54.495	545	222	11	1	526	17	554	8.05e-172	511
JGI26533J51211_1001982:2118-12359:7980-9615(+)|7980-9615(+)_1	CRISPR-associated_endonuclease_Cas1_[Deltaproteobacteria_bacterium]	55.918	490	177	8	38	526	1	452	6.06e-170	503
Ga0066631_10005464:1-5021:25-208(+)|25-208(+)_1	CRISPR-associated_helicase_Cas3'_[Nitrospirae_bacterium]	75.51	49	12	0	6	54	5	53	2.35e-19	90.9
Ga0066631_10005464:1-5021:25-208(+)|25-208(+)_1	hypothetical_protein_[Nitrospiraceae_bacterium]	75	48	12	0	7	54	50	97	2.54e-18	82
Ga0066631_10005464:1-5021:25-208(+)|25-208(+)_1	CRISPR-associated_endonuclease_Cas3''_[Anaerolineae_bacterium]	68.75	48	15	0	7	54	5	52	5.03e-17	77.8
Ga0066631_10005464:1-5021:25-208(+)|25-208(+)_1	CRISPR-associated_helicase/endonuclease_Cas3_[Geobacteraceae_bacterium_GWC2_55_20]	72.34	47	13	0	8	54	7	53	4e-16	81.6
Ga0066631_10005464:1-5021:25-208(+)|25-208(+)_1	CRISPR-associated_endonuclease_Cas3''_[Geobacter_sp.]	70.213	47	14	0	8	54	7	53	6.57e-16	80.9
Ga0066631_10005464:1-5021:25-208(+)|25-208(+)_1	CRISPR-associated_helicase_Cas3'_[Geobacter_argillaceus]	70.213	47	14	0	8	54	6	52	1.04e-15	80.5
Ga0066631_10005464:1-5021:25-208(+)|25-208(+)_1	CRISPR-associated_Cas3_family_helicase_[Geobacter_argillaceus]	70.213	47	14	0	8	54	14	60	1.18e-15	80.1
Ga0066631_10005464:1-5021:25-208(+)|25-208(+)_1	CRISPR-associated_helicase_Cas3'_[Nitrospirae_bacterium]	63.265	49	18	0	6	54	3	51	6.75e-15	78.2
Ga0066631_10005464:1-5021:25-208(+)|25-208(+)_1	CRISPR-associated_helicase_Cas3'_[Geobacter_grbiciae]	68.75	48	15	0	7	54	5	52	1.27e-14	77.4
Ga0066631_10005464:1-5021:25-208(+)|25-208(+)_1	CRISPR-associated_endonuclease_Cas3''_[Nitrospirae_bacterium]	61.224	49	19	0	6	54	4	52	5.71e-14	75.5
Ga0066631_10005464:1-5021:25-208(+)|25-208(+)_1	hypothetical_protein_A2060_00260_[Planctomycetes_bacterium_GWA2_50_13]	60.417	48	19	0	7	54	9	56	1.21e-13	68.9
Ga0066631_10005464:1-5021:25-208(+)|25-208(+)_1	hypothetical_protein_[Desulfobulbaceae_bacterium]	55.556	54	24	0	1	54	1	54	1.76e-13	68.2
Ga0066631_10005464:1-5021:25-208(+)|25-208(+)_1	CRISPR-associated_helicase/endonuclease_Cas3_[Geobacter_metallireducens]	66.667	48	16	0	7	54	5	52	2.23e-13	73.9
Ga0066631_10005464:1-5021:25-208(+)|25-208(+)_1	CRISPR-associated_helicase_Cas3'_[Deltaproteobacteria_bacterium]	61.224	49	19	0	6	54	8	56	4.55e-13	72.8
Ga0066631_10005464:1-5021:25-208(+)|25-208(+)_1	CRISPR-associated_helicase_Cas3'_[candidate_division_Zixibacteria_bacterium]	57.692	52	22	0	3	54	2	53	6.41e-13	72.4
Ga0066631_10005464:1-5021:25-208(+)|25-208(+)_1	CRISPR-associated_helicase_Cas3'_[Nitrospirae_bacterium]	61.224	49	19	0	6	54	12	60	1.5e-12	71.6
Ga0066631_10005464:1-5021:25-208(+)|25-208(+)_1	CRISPR-associated_endonuclease_Cas3'',_partial_[candidate_division_Zixibacteria_bacterium_CG_4_9_14_3_um_filter_46_8]	56	50	22	0	5	54	3	52	2.3e-12	70.9
Ga0066631_10005464:1-5021:25-208(+)|25-208(+)_1	CRISPR-associated_endonuclease_Cas3''_[Deltaproteobacteria_bacterium]	62	50	19	0	6	55	4	53	3.86e-12	67.8
Ga0066631_10005464:1-5021:25-208(+)|25-208(+)_1	CRISPR-associated_endonuclease_Cas3''_[Syntrophobacteraceae_bacterium_CG2_30_61_12]	63.265	49	18	0	6	54	4	52	6.22e-12	69.7
Ga0066631_10005464:1-5021:25-208(+)|25-208(+)_1	CRISPR-associated_endonuclease_Cas3''_[Syntrophobacteraceae_bacterium_CG07_land_8_20_14_0_80_61_8]	63.265	49	18	0	6	54	4	52	6.53e-12	69.7
Ga0210013_1000031:137413-144630:2672-3527(+)|2672-3527(+)_1	hypothetical_protein_AUK36_02830_[Zetaproteobacteria_bacterium_CG2_30_59_37]	100	284	0	0	1	284	1	284	0	587
Ga0210013_1000031:137413-144630:2672-3527(+)|2672-3527(+)_1	hypothetical_protein_CO017_10580_[Zetaproteobacteria_bacterium_CG_4_8_14_3_um_filter_59_5]	99.648	284	1	0	1	284	1	284	0	585
Ga0210013_1000031:137413-144630:2672-3527(+)|2672-3527(+)_1	hypothetical_protein_COW62_11545_[Zetaproteobacteria_bacterium_CG17_big_fil_post_rev_8_21_14_2_50_50_13]	92.254	284	22	0	1	284	1	284	0	544
Ga0210013_1000031:137413-144630:2672-3527(+)|2672-3527(+)_1	hypothetical_protein_AUJ56_09410_[Zetaproteobacteria_bacterium_CG1_02_49_23]	91.197	284	25	0	1	284	1	284	0	538
Ga0210013_1000031:137413-144630:2672-3527(+)|2672-3527(+)_1	antirepressor_[Marinomonas_sp._BSi20584]	85.106	282	42	0	1	282	1	282	6.5e-180	506
Ga0210013_1000031:137413-144630:2672-3527(+)|2672-3527(+)_1	Bro-N_domain-containing_protein_[Marinomonas_sp._BSi20584]	85.252	278	41	0	5	282	1	278	9.61e-178	501
Ga0210013_1000031:137413-144630:2672-3527(+)|2672-3527(+)_1	hypothetical_protein_[Gammaproteobacteria_bacterium]	80.634	284	55	0	1	284	1	284	2.29e-170	483
Ga0210013_1000031:137413-144630:2672-3527(+)|2672-3527(+)_1	hypothetical_protein_[Marinomonas_sp._M1K-6]	80.496	282	55	0	1	282	3	284	1.62e-168	478
Ga0210013_1000031:137413-144630:2672-3527(+)|2672-3527(+)_1	hypothetical_protein_[Marinomonas_sp._M1K-6]	80.496	282	55	0	1	282	1	282	1.62e-168	478
Ga0210013_1000031:137413-144630:2672-3527(+)|2672-3527(+)_1	Bro-N_domain-containing_protein_[Gammaproteobacteria_bacterium]	80.144	277	55	0	1	277	1	277	3.94e-168	477
Ga0210013_1000031:137413-144630:2672-3527(+)|2672-3527(+)_1	Bro-N_domain-containing_protein_[Gammaproteobacteria_bacterium]	81.338	284	50	2	1	284	1	281	5.22e-168	476
Ga0210013_1000031:137413-144630:2672-3527(+)|2672-3527(+)_1	antirepressor_[Gallionellales_bacterium_RIFCSPLOWO2_02_FULL_59_110]	81.319	273	51	0	1	273	1	273	3.49e-165	469
Ga0210013_1000031:137413-144630:2672-3527(+)|2672-3527(+)_1	hypothetical_protein_[Betaproteobacteria_bacterium]	79.928	279	56	0	1	279	1	279	3.49e-165	469
Ga0210013_1000031:137413-144630:2672-3527(+)|2672-3527(+)_1	hypothetical_protein_[Ectothiorhodospiraceae_bacterium]	81.319	273	51	0	1	273	1	273	5.79e-165	469
Ga0210013_1000031:137413-144630:2672-3527(+)|2672-3527(+)_1	Bro-N_domain-containing_protein_[Acidithiobacillus_ferrivorans]	80.072	276	55	0	1	276	1	276	5.5e-164	466
Ga0210013_1000031:137413-144630:2672-3527(+)|2672-3527(+)_1	hypothetical_protein_COA71_13760_[SAR86_cluster_bacterium]	79.577	284	56	1	1	284	1	282	1.58e-163	465
Ga0210013_1000031:137413-144630:2672-3527(+)|2672-3527(+)_1	hypothetical_protein_COA54_13545_[Thiotrichaceae_bacterium]	78.571	280	60	0	1	280	1	280	2.04e-163	465
Ga0210013_1000031:137413-144630:2672-3527(+)|2672-3527(+)_1	Bro-N_domain-containing_protein_[Gammaproteobacteria_bacterium]	81.852	270	49	0	1	270	1	270	2.13e-163	465
Ga0210013_1000031:137413-144630:2672-3527(+)|2672-3527(+)_1	Bro-N_domain-containing_protein_[Gallionella_sp.]	81.111	270	51	0	1	270	1	270	1.33e-161	460
Ga0210013_1000031:137413-144630:2672-3527(+)|2672-3527(+)_1	Bro-N_domain-containing_protein_[Colwellia_sp.]	80.515	272	53	0	1	272	1	272	1.74e-161	460
Ga0066636_10016022:1-4660:16-2443(+)|16-2443(+)_1	type_V_CRISPR-associated_protein_Cpf1,_partial_[Candidatus_Moranbacteria_bacterium_CG_4_8_14_3_um_filter_41_13]	100	772	0	0	37	808	1	772	0	1594
Ga0066636_10016022:1-4660:16-2443(+)|16-2443(+)_1	type_V_CRISPR-associated_protein_Cpf1,_partial_[Candidatus_Moranbacteria_bacterium_CG_4_10_14_3_um_filter_41_65]	82.726	851	100	7	5	808	1	851	0	1372
Ga0066636_10016022:1-4660:16-2443(+)|16-2443(+)_1	type_V_CRISPR-associated_protein_Cpf1,_partial_[Candidatus_Moranbacteria_bacterium_CG_4_9_14_0_8_um_filter_41_43]	100	530	0	0	279	808	1	530	0	1091
Ga0066636_10016022:1-4660:16-2443(+)|16-2443(+)_1	type_V_CRISPR-associated_protein_Cas12a/Cpf1_[Candidatus_Moranbacteria_bacterium]	99.811	530	1	0	279	808	1	530	0	1089
Ga0066636_10016022:1-4660:16-2443(+)|16-2443(+)_1	hypothetical_protein_US54_C0016G0015_[Candidatus_Roizmanbacteria_bacterium_GW2011_GWA2_37_7]	58.663	808	299	12	5	800	494	1278	0	935
Ga0066636_10016022:1-4660:16-2443(+)|16-2443(+)_1	type_V_CRISPR-associated_protein_Cas12a/Cpf1_[Candidatus_Peregrinibacteria_bacterium]	59.176	801	294	11	11	800	491	1269	0	931
Ga0066636_10016022:1-4660:16-2443(+)|16-2443(+)_1	type_V_CRISPR-associated_protein_Cas12a/Cpf1_[Candidatus_Gottesmanbacteria_bacterium]	59.232	807	299	14	4	801	498	1283	0	931
Ga0066636_10016022:1-4660:16-2443(+)|16-2443(+)_1	type_V_CRISPR-associated_protein_Cas12a/Cpf1_[bacterium]	58.209	804	297	16	10	799	497	1275	0	882
Ga0066636_10016022:1-4660:16-2443(+)|16-2443(+)_1	hypothetical_protein_CO024_01065_[Candidatus_Gracilibacteria_bacterium_CG_4_9_14_0_2_um_filter_38_7]	54.524	840	322	11	11	801	479	1307	0	857
Ga0066636_10016022:1-4660:16-2443(+)|16-2443(+)_1	hypothetical_protein_AUJ87_04110_[Candidatus_Gracilibacteria_bacterium_CG1_02_38_174]	54.524	840	322	11	11	801	500	1328	0	857
Ga0066636_10016022:1-4660:16-2443(+)|16-2443(+)_1	type_V_CRISPR-associated_protein_Cas12a/Cpf1_[Candidatus_Gracilibacteria_bacterium]	54.524	840	322	11	11	801	500	1328	0	857
Ga0066636_10016022:1-4660:16-2443(+)|16-2443(+)_1	hypothetical_protein_COW68_02110_[Candidatus_Gracilibacteria_bacterium_CG18_big_fil_WC_8_21_14_2_50_38_16]	53.452	840	310	12	11	801	500	1307	0	831
Ga0066636_10016022:1-4660:16-2443(+)|16-2443(+)_1	hypothetical_protein_COX05_04950_[candidate_division_WWE3_bacterium_CG22_combo_CG10-13_8_21_14_all_39_12]	51.839	843	335	16	9	801	522	1343	0	818
Ga0066636_10016022:1-4660:16-2443(+)|16-2443(+)_1	type_V_CRISPR-associated_protein_Cas12a/Cpf1_[Patescibacteria_group_bacterium]	52.387	817	340	15	15	800	527	1325	0	788
Ga0066636_10016022:1-4660:16-2443(+)|16-2443(+)_1	type_V_CRISPR-associated_protein_Cpf1_[Candidatus_Uhrbacteria_bacterium_CG11_big_fil_rev_8_21_14_0_20_41_9]	52.547	805	312	18	11	801	489	1237	0	760
Ga0066636_10016022:1-4660:16-2443(+)|16-2443(+)_1	type_V_CRISPR-associated_protein_Cpf1,_partial_[Candidatus_Uhrbacteria_bacterium_CG_4_10_14_0_2_um_filter_41_7]	52.547	805	312	18	11	801	160	908	0	759
Ga0066636_10016022:1-4660:16-2443(+)|16-2443(+)_1	type_V_CRISPR-associated_protein_Cas12a/Cpf1_[Candidatus_Moranbacteria_bacterium]	49.646	848	360	20	8	803	531	1363	0	731
Ga0066636_10016022:1-4660:16-2443(+)|16-2443(+)_1	type_V_CRISPR-associated_protein_Cas12a/Cpf1_[Patescibacteria_group_bacterium]	59.934	604	229	4	15	614	527	1121	0	721
Ga0066636_10016022:1-4660:16-2443(+)|16-2443(+)_1	type_V_CRISPR-associated_protein_Cas12a/Cpf1_[Candidatus_Gracilibacteria_bacterium]	48.821	848	352	17	14	801	502	1327	0	714
Ga0066636_10016022:1-4660:16-2443(+)|16-2443(+)_1	type_V_CRISPR-associated_protein_Cpf1_[Candidatus_Campbellbacteria_bacterium_RIFCSPLOWO2_01_FULL_34_15]	47.356	870	356	18	11	803	517	1361	0	697
Ga0210013_1000031:137413-144630:2672-3527(+)|2672-3527(+)_1	hypothetical_protein_AUK36_02830_[Zetaproteobacteria_bacterium_CG2_30_59_37]	100	284	0	0	1	284	1	284	0	587
Ga0210013_1000031:137413-144630:2672-3527(+)|2672-3527(+)_1	hypothetical_protein_CO017_10580_[Zetaproteobacteria_bacterium_CG_4_8_14_3_um_filter_59_5]	99.648	284	1	0	1	284	1	284	0	585
Ga0210013_1000031:137413-144630:2672-3527(+)|2672-3527(+)_1	hypothetical_protein_COW62_11545_[Zetaproteobacteria_bacterium_CG17_big_fil_post_rev_8_21_14_2_50_50_13]	92.254	284	22	0	1	284	1	284	0	544
Ga0210013_1000031:137413-144630:2672-3527(+)|2672-3527(+)_1	hypothetical_protein_AUJ56_09410_[Zetaproteobacteria_bacterium_CG1_02_49_23]	91.197	284	25	0	1	284	1	284	0	538
Ga0210013_1000031:137413-144630:2672-3527(+)|2672-3527(+)_1	antirepressor_[Marinomonas_sp._BSi20584]	85.106	282	42	0	1	282	1	282	6.5e-180	506
Ga0210013_1000031:137413-144630:2672-3527(+)|2672-3527(+)_1	Bro-N_domain-containing_protein_[Marinomonas_sp._BSi20584]	85.252	278	41	0	5	282	1	278	9.61e-178	501
Ga0210013_1000031:137413-144630:2672-3527(+)|2672-3527(+)_1	hypothetical_protein_[Gammaproteobacteria_bacterium]	80.634	284	55	0	1	284	1	284	2.29e-170	483
Ga0210013_1000031:137413-144630:2672-3527(+)|2672-3527(+)_1	hypothetical_protein_[Marinomonas_sp._M1K-6]	80.496	282	55	0	1	282	3	284	1.62e-168	478
Ga0210013_1000031:137413-144630:2672-3527(+)|2672-3527(+)_1	hypothetical_protein_[Marinomonas_sp._M1K-6]	80.496	282	55	0	1	282	1	282	1.62e-168	478
Ga0210013_1000031:137413-144630:2672-3527(+)|2672-3527(+)_1	Bro-N_domain-containing_protein_[Gammaproteobacteria_bacterium]	80.144	277	55	0	1	277	1	277	3.94e-168	477
Ga0210013_1000031:137413-144630:2672-3527(+)|2672-3527(+)_1	Bro-N_domain-containing_protein_[Gammaproteobacteria_bacterium]	81.338	284	50	2	1	284	1	281	5.22e-168	476
Ga0210013_1000031:137413-144630:2672-3527(+)|2672-3527(+)_1	antirepressor_[Gallionellales_bacterium_RIFCSPLOWO2_02_FULL_59_110]	81.319	273	51	0	1	273	1	273	3.49e-165	469
Ga0210013_1000031:137413-144630:2672-3527(+)|2672-3527(+)_1	hypothetical_protein_[Betaproteobacteria_bacterium]	79.928	279	56	0	1	279	1	279	3.49e-165	469
Ga0210013_1000031:137413-144630:2672-3527(+)|2672-3527(+)_1	hypothetical_protein_[Ectothiorhodospiraceae_bacterium]	81.319	273	51	0	1	273	1	273	5.79e-165	469
Ga0210013_1000031:137413-144630:2672-3527(+)|2672-3527(+)_1	Bro-N_domain-containing_protein_[Acidithiobacillus_ferrivorans]	80.072	276	55	0	1	276	1	276	5.5e-164	466
Ga0210013_1000031:137413-144630:2672-3527(+)|2672-3527(+)_1	hypothetical_protein_COA71_13760_[SAR86_cluster_bacterium]	79.577	284	56	1	1	284	1	282	1.58e-163	465
Ga0210013_1000031:137413-144630:2672-3527(+)|2672-3527(+)_1	hypothetical_protein_COA54_13545_[Thiotrichaceae_bacterium]	78.571	280	60	0	1	280	1	280	2.04e-163	465
Ga0210013_1000031:137413-144630:2672-3527(+)|2672-3527(+)_1	Bro-N_domain-containing_protein_[Gammaproteobacteria_bacterium]	81.852	270	49	0	1	270	1	270	2.13e-163	465
Ga0210013_1000031:137413-144630:2672-3527(+)|2672-3527(+)_1	Bro-N_domain-containing_protein_[Gallionella_sp.]	81.111	270	51	0	1	270	1	270	1.33e-161	460
Ga0210013_1000031:137413-144630:2672-3527(+)|2672-3527(+)_1	Bro-N_domain-containing_protein_[Colwellia_sp.]	80.515	272	53	0	1	272	1	272	1.74e-161	460
Ga0066637_10003625:1-7260:153-315(+)|153-315(+)_1	CRISPR-associated_helicase_Cas3'_[Nitrospirae_bacterium]	71.111	45	13	0	6	50	5	49	1.86e-15	79.3
Ga0066637_10003625:1-7260:153-315(+)|153-315(+)_1	CRISPR-associated_endonuclease_Cas3''_[Anaerolineae_bacterium]	65.909	44	15	0	7	50	5	48	1.98e-13	68.6
Ga0066637_10003625:1-7260:153-315(+)|153-315(+)_1	hypothetical_protein_[Nitrospiraceae_bacterium]	68.182	44	14	0	7	50	50	93	2.55e-13	68.9
Ga0066637_10003625:1-7260:153-315(+)|153-315(+)_1	CRISPR-associated_helicase/endonuclease_Cas3_[Geobacteraceae_bacterium_GWC2_55_20]	69.767	43	13	0	8	50	7	49	3.54e-12	70.1
Ga0066637_10003625:1-7260:153-315(+)|153-315(+)_1	CRISPR-associated_endonuclease_Cas3''_[Geobacter_sp.]	67.442	43	14	0	8	50	7	49	7.21e-12	69.3
Ga0066637_10003625:1-7260:153-315(+)|153-315(+)_1	CRISPR-associated_helicase_Cas3'_[Geobacter_argillaceus]	69.767	43	13	0	8	50	6	48	1.02e-11	68.6
Ga0066637_10003625:1-7260:153-315(+)|153-315(+)_1	CRISPR-associated_Cas3_family_helicase_[Geobacter_argillaceus]	69.767	43	13	0	8	50	14	56	1.07e-11	68.6
Ga0066637_10003625:1-7260:153-315(+)|153-315(+)_1	CRISPR-associated_helicase_Cas3'_[Nitrospirae_bacterium]	57.778	45	19	0	6	50	3	47	7.65e-11	66.2
Ga0066637_10003625:1-7260:153-315(+)|153-315(+)_1	hypothetical_protein_[Desulfobulbaceae_bacterium]	54	50	23	0	1	50	1	50	3.05e-10	59.7
Ga0066637_10003625:1-7260:153-315(+)|153-315(+)_1	CRISPR-associated_helicase_Cas3'_[Geobacter_grbiciae]	61.364	44	17	0	7	50	5	48	3.65e-10	64.3
Ga0066637_10003625:1-7260:153-315(+)|153-315(+)_1	hypothetical_protein_A2060_00260_[Planctomycetes_bacterium_GWA2_50_13]	56.818	44	19	0	7	50	9	52	3.8e-10	59.7
Ga0066637_10003625:1-7260:153-315(+)|153-315(+)_1	metal_dependent_[Geobacteraceae_bacterium]	62.222	45	17	0	6	50	5	49	8.79e-10	58.5
Ga0066637_10003625:1-7260:153-315(+)|153-315(+)_1	CRISPR-associated_endonuclease_Cas3''_[Nitrospirae_bacterium]	55.556	45	20	0	6	50	4	48	8.88e-10	63.2
Ga0066637_10003625:1-7260:153-315(+)|153-315(+)_1	CRISPR-associated_helicase/endonuclease_Cas3_[Geobacter_metallireducens]	61.364	44	17	0	7	50	5	48	1.29e-09	62.8
Ga0066637_10003625:1-7260:153-315(+)|153-315(+)_1	CRISPR-associated_endonuclease_Cas3''_[Syntrophobacteraceae_bacterium_CG07_land_8_20_14_0_80_61_8]	60	45	18	0	6	50	4	48	3.52e-09	61.6
Ga0066637_10003625:1-7260:153-315(+)|153-315(+)_1	CRISPR-associated_helicase_Cas3'_[candidate_division_Zixibacteria_bacterium]	54.167	48	22	0	3	50	2	49	4.67e-09	61.2
Ga0066637_10003625:1-7260:153-315(+)|153-315(+)_1	CRISPR-associated_helicase_Cas3'_[Deltaproteobacteria_bacterium]	55.556	45	20	0	6	50	8	52	7.68e-09	60.5
Ga0066637_10003625:1-7260:153-315(+)|153-315(+)_1	CRISPR-associated_endonuclease_Cas3'',_partial_[candidate_division_Zixibacteria_bacterium_CG_4_9_14_3_um_filter_46_8]	52.174	46	22	0	5	50	3	48	1.42e-08	59.7
Ga0066637_10003625:1-7260:153-315(+)|153-315(+)_1	CRISPR-associated_helicase_Cas3'_[Nitrospirae_bacterium]	55.556	45	20	0	6	50	12	56	2.21e-08	59.3
Ga0066637_10003625:1-7260:153-315(+)|153-315(+)_1	CRISPR-associated_endonuclease_Cas3''_[Syntrophobacteraceae_bacterium_CG2_30_61_12]	60	45	18	0	6	50	4	48	7.29e-08	57.8
Ga0066639_10007855:2387-8784:499-4378(+)|499-4378(+)_1	type_V_CRISPR-associated_protein_Cas12a/Cpf1_[Candidatus_Peregrinibacteria_bacterium]	73.623	1289	319	9	1	1288	1	1269	0	1898
Ga0066639_10007855:2387-8784:499-4378(+)|499-4378(+)_1	type_V_CRISPR-associated_protein_Cas12a/Cpf1_[bacterium]	70.416	1298	343	14	4	1288	7	1276	0	1775
Ga0066639_10007855:2387-8784:499-4378(+)|499-4378(+)_1	hypothetical_protein_US54_C0016G0015_[Candidatus_Roizmanbacteria_bacterium_GW2011_GWA2_37_7]	64.575	1307	407	21	6	1288	4	1278	0	1644
Ga0066639_10007855:2387-8784:499-4378(+)|499-4378(+)_1	type_V_CRISPR-associated_protein_Cas12a/Cpf1_[Candidatus_Gottesmanbacteria_bacterium]	56.217	1311	522	20	1	1288	1	1282	0	1449
Ga0066639_10007855:2387-8784:499-4378(+)|499-4378(+)_1	type_V_CRISPR-associated_protein_Cpf1_[Candidatus_Uhrbacteria_bacterium_CG11_big_fil_rev_8_21_14_0_20_41_9]	59.211	1292	453	21	9	1288	7	1236	0	1409
Ga0066639_10007855:2387-8784:499-4378(+)|499-4378(+)_1	hypothetical_protein_COZ82_03725_[Candidatus_Kaiserbacteria_bacterium_CG_4_8_14_3_um_filter_38_9]	53.76	1343	525	24	9	1288	13	1322	0	1290
Ga0066639_10007855:2387-8784:499-4378(+)|499-4378(+)_1	hypothetical_protein_AUJ87_04110_[Candidatus_Gracilibacteria_bacterium_CG1_02_38_174]	50.7	1357	555	25	9	1288	8	1327	0	1213
Ga0066639_10007855:2387-8784:499-4378(+)|499-4378(+)_1	type_V_CRISPR-associated_protein_Cas12a/Cpf1_[Candidatus_Gracilibacteria_bacterium]	50.626	1357	556	25	9	1288	8	1327	0	1209
Ga0066639_10007855:2387-8784:499-4378(+)|499-4378(+)_1	hypothetical_protein_CO024_01065_[Candidatus_Gracilibacteria_bacterium_CG_4_9_14_0_2_um_filter_38_7]	50.335	1343	553	25	23	1288	1	1306	0	1190
Ga0066639_10007855:2387-8784:499-4378(+)|499-4378(+)_1	hypothetical_protein_COW68_02110_[Candidatus_Gracilibacteria_bacterium_CG18_big_fil_WC_8_21_14_2_50_38_16]	50.147	1356	543	25	9	1288	8	1306	0	1189
Ga0066639_10007855:2387-8784:499-4378(+)|499-4378(+)_1	type_V_CRISPR-associated_protein_Cas12a/Cpf1_[Patescibacteria_group_bacterium]	49.186	1352	584	29	6	1288	8	1325	0	1176
Ga0066639_10007855:2387-8784:499-4378(+)|499-4378(+)_1	type_V_CRISPR-associated_protein_Cas12a/Cpf1_[Candidatus_Moranbacteria_bacterium]	49.241	1383	569	34	9	1291	14	1363	0	1170
Ga0066639_10007855:2387-8784:499-4378(+)|499-4378(+)_1	type_V_CRISPR-associated_protein_Cpf1_[Candidatus_Campbellbacteria_bacterium_RIFCSPLOWO2_01_FULL_34_15]	49.137	1390	559	32	9	1291	13	1361	0	1158
Ga0066639_10007855:2387-8784:499-4378(+)|499-4378(+)_1	type_V_CRISPR-associated_protein_Cas12a/Cpf1_[Patescibacteria_group_bacterium]	54.237	1121	447	22	6	1085	8	1103	0	1117
Ga0066639_10007855:2387-8784:499-4378(+)|499-4378(+)_1	type_V_CRISPR-associated_protein_Cas12a/Cpf1_[Candidatus_Gracilibacteria_bacterium]	47.461	1359	598	33	8	1288	6	1326	0	1067
Ga0066639_10007855:2387-8784:499-4378(+)|499-4378(+)_1	type_V_CRISPR-associated_protein_Cas12a/Cpf1_[Patescibacteria_group_bacterium]	46.052	1355	590	36	4	1288	7	1290	0	1065
Ga0066639_10007855:2387-8784:499-4378(+)|499-4378(+)_1	type_V_CRISPR-associated_protein_Cpf1_[Candidatus_Ryanbacteria_bacterium_CG10_big_fil_rev_8_21_14_0_10_43_42]	46.165	1382	584	40	2	1285	3	1322	0	1041
Ga0066639_10007855:2387-8784:499-4378(+)|499-4378(+)_1	hypothetical_protein_G01um101433_161_[Parcubacteria_group_bacterium_Gr01-1014_33]	44.996	1349	612	33	4	1288	5	1287	0	1017
Ga0066639_10007855:2387-8784:499-4378(+)|499-4378(+)_1	type_V_CRISPR-associated_protein_Cpf1_[Candidatus_Wildermuthbacteria_bacterium_RIFCSPHIGHO2_01_FULL_45_20]	42.362	1414	650	33	2	1287	10	1386	0	1009
Ga0066639_10007855:2387-8784:499-4378(+)|499-4378(+)_1	type_V_CRISPR-associated_protein_Cpf1,_partial_[Candidatus_Uhrbacteria_bacterium_CG_4_10_14_0_2_um_filter_41_7]	56.172	956	359	16	344	1288	1	907	0	994
Ga0066640_10018091:1-4150:2043-3789(+)|2043-3789(+)_1	CRISPR-associated_RAMP_Csd1_family_protein_[Gammaproteobacteria_bacterium]	60.832	577	217	3	1	576	1	569	0	733
Ga0066640_10018091:1-4150:2043-3789(+)|2043-3789(+)_1	CRISPR-associated_RAMP_Csd1_family_protein_[Nitrosomonas_europaea]	60.377	583	216	5	1	581	1	570	0	712
Ga0066640_10018091:1-4150:2043-3789(+)|2043-3789(+)_1	type_I-C_CRISPR-associated_protein_Cas8c/Csd1_[Nitrosomonas_sp.]	60.206	583	217	5	1	581	1	570	0	711
Ga0066640_10018091:1-4150:2043-3789(+)|2043-3789(+)_1	type_I-C_CRISPR-associated_protein_Cas8c/Csd1_[Nitrosomonas_sp.]	60.206	583	217	5	1	581	1	570	0	707
Ga0066640_10018091:1-4150:2043-3789(+)|2043-3789(+)_1	type_I-C_CRISPR-associated_protein_Cas8c/Csd1_[Gallionellales_bacterium_GWA2_60_18]	59.691	583	220	5	1	581	1	570	0	705
Ga0066640_10018091:1-4150:2043-3789(+)|2043-3789(+)_1	type_I-C_CRISPR-associated_protein_Cas8c/Csd1_[Methylococcus_capsulatus]	60.449	579	212	6	1	576	1	565	0	704
Ga0066640_10018091:1-4150:2043-3789(+)|2043-3789(+)_1	type_I-C_CRISPR-associated_protein_Cas8c/Csd1_[Nitrosomonas_nitrosa]	59.375	576	220	4	1	575	1	563	0	703
Ga0066640_10018091:1-4150:2043-3789(+)|2043-3789(+)_1	type_I-C_CRISPR-associated_protein_Cas8c/Csd1_[Deltaproteobacteria_bacterium]	59.516	578	219	6	1	574	1	567	0	703
Ga0066640_10018091:1-4150:2043-3789(+)|2043-3789(+)_1	type_I-C_CRISPR-associated_protein_Cas8c/Csd1_[Methylococcus_capsulatus]	60.449	579	212	6	1	576	1	565	0	702
Ga0066640_10018091:1-4150:2043-3789(+)|2043-3789(+)_1	type_I-C_CRISPR-associated_protein_Cas8c/Csd1_[Proteobacteria_bacterium]	59.52	583	221	5	1	581	1	570	0	702
Ga0066640_10018091:1-4150:2043-3789(+)|2043-3789(+)_1	type_I-C_CRISPR-associated_protein_Cas8c/Csd1_[Nitrosomonas_sp.]	58.834	583	225	5	1	581	1	570	0	695
Ga0066640_10018091:1-4150:2043-3789(+)|2043-3789(+)_1	type_I-C_CRISPR-associated_protein_Cas8c/Csd1_[Nitrospira_sp.]	58.043	603	218	10	1	579	1	592	0	694
Ga0066640_10018091:1-4150:2043-3789(+)|2043-3789(+)_1	type_I-C_CRISPR-associated_protein_Cas8c/Csd1_[Nitrosomonas_marina]	59.52	583	221	5	1	581	1	570	0	694
Ga0066640_10018091:1-4150:2043-3789(+)|2043-3789(+)_1	CRISPR-associated_protein_(Cas_Csd1)_[Candidatus_Hydrogenedentes_bacterium_ADurb.Bin179]	58.003	581	232	4	1	578	1	572	0	692
Ga0066640_10018091:1-4150:2043-3789(+)|2043-3789(+)_1	type_I-C_CRISPR-associated_protein_Cas8c/Csd1_[Mariprofundus_erugo]	59.658	585	215	7	1	579	1	570	0	691
Ga0066640_10018091:1-4150:2043-3789(+)|2043-3789(+)_1	type_I-C_CRISPR-associated_protein_Cas8c/Csd1_[Gammaproteobacteria_bacterium]	58.793	580	228	5	1	579	1	570	0	691
Ga0066640_10018091:1-4150:2043-3789(+)|2043-3789(+)_1	type_I-C_CRISPR-associated_protein_Cas8c/Csd1_[Zetaproteobacteria_bacterium_CG2_30_59_37]	58.562	584	223	8	1	579	1	570	0	690
Ga0066640_10018091:1-4150:2043-3789(+)|2043-3789(+)_1	type_I-C_CRISPR-associated_protein_Cas8c/Csd1_[Nitrospinae_bacterium]	58.02	586	226	6	1	581	1	571	0	685
Ga0066640_10018091:1-4150:2043-3789(+)|2043-3789(+)_1	type_I-C_CRISPR-associated_protein_Cas8c/Csd1_[Geobacter_argillaceus]	56.923	585	235	4	1	575	1	578	0	684
Ga0066640_10018091:1-4150:2043-3789(+)|2043-3789(+)_1	type_I-C_CRISPR-associated_protein_Cas8c/Csd1_[Chlorobium_sp.]	56.507	584	238	3	1	575	1	577	0	684
Ga0066641_10010465:124-4096:499-1516(+)|499-1516(+)_1	type_I-C_CRISPR-associated_protein_Cas7/Csd2_[Armatimonadetes_bacterium]	99.704	338	1	0	1	338	1	338	0	700
Ga0066641_10010465:124-4096:499-1516(+)|499-1516(+)_1	type_I-C_CRISPR-associated_protein_Cas7/Csd2_[Armatimonadetes_bacterium]	99.408	338	2	0	1	338	1	338	0	697
Ga0066641_10010465:124-4096:499-1516(+)|499-1516(+)_1	hypothetical_protein_[Chloroflexi_bacterium]	76.418	335	79	0	1	335	1	335	0	558
Ga0066641_10010465:124-4096:499-1516(+)|499-1516(+)_1	hypothetical_protein_BWY06_00505_[Candidatus_Latescibacteria_bacterium_ADurb.Bin168]	77.745	337	73	1	1	337	1	335	0	550
Ga0066641_10010465:124-4096:499-1516(+)|499-1516(+)_1	type_I-C_CRISPR-associated_protein_Cas7/Csd2_[candidate_division_WS1_bacterium]	76.036	338	80	1	1	338	1	337	0	541
Ga0066641_10010465:124-4096:499-1516(+)|499-1516(+)_1	type_I-C_CRISPR-associated_protein_Cas7/Csd2_[Armatimonadetes_bacterium]	75.668	337	82	0	1	337	1	337	0	540
Ga0066641_10010465:124-4096:499-1516(+)|499-1516(+)_1	type_I-C_CRISPR-associated_protein_Cas7/Csd2_[Chloroflexi_bacterium]	76.488	336	79	0	1	336	1	336	0	539
Ga0066641_10010465:124-4096:499-1516(+)|499-1516(+)_1	type_I-C_CRISPR-associated_protein_Cas7/Csd2_[candidate_division_WS1_bacterium]	73.964	338	88	0	1	338	1	338	0	534
Ga0066641_10010465:124-4096:499-1516(+)|499-1516(+)_1	type_I-C_CRISPR-associated_protein_Cas7/Csd2_[Dehalococcoidia_bacterium]	75.595	336	81	1	1	335	1	336	0	531
Ga0066641_10010465:124-4096:499-1516(+)|499-1516(+)_1	type_I-C_CRISPR-associated_protein_Cas7/Csd2,_partial_[Armatimonadetes_bacterium_CG_4_9_14_3_um_filter_66_14]	99.216	255	2	0	1	255	1	255	0	524
Ga0066641_10010465:124-4096:499-1516(+)|499-1516(+)_1	type_I-C_CRISPR-associated_protein_Cas7/Csd2_[Proteobacteria_bacterium]	72.948	329	88	1	1	329	1	328	0	516
Ga0066641_10010465:124-4096:499-1516(+)|499-1516(+)_1	type_I-C_CRISPR-associated_protein_Cas7/Csd2_[Armatimonadetes_bacterium]	72.997	337	90	1	1	337	1	336	0	514
Ga0066641_10010465:124-4096:499-1516(+)|499-1516(+)_1	type_I-C_CRISPR-associated_protein_Cas7/Csd2_[Candidatus_Hakubanella_thermoalkaliphilus]	75	320	75	1	1	315	1	320	1.35e-180	513
Ga0066641_10010465:124-4096:499-1516(+)|499-1516(+)_1	type_I-C_CRISPR-associated_protein_Cas7/Csd2_[Candidatus_Bathyarchaeota_archaeon]	76.508	315	73	1	1	315	1	314	3.31e-178	507
Ga0066641_10010465:124-4096:499-1516(+)|499-1516(+)_1	type_I-C_CRISPR-associated_protein_Cas7/Csd2_[candidate_division_TA06_bacterium_B3_TA06]	71.988	332	91	2	2	332	6	336	4.5e-178	506
Ga0066641_10010465:124-4096:499-1516(+)|499-1516(+)_1	type_I-C_CRISPR-associated_protein_Cas7/Csd2_[candidate_division_Zixibacteria_bacterium]	72.524	313	85	1	1	313	1	312	4.93e-175	498
Ga0066641_10010465:124-4096:499-1516(+)|499-1516(+)_1	type_I-C_CRISPR-associated_protein_Cas7/Csd2_[Pirellulales_bacterium]	75.079	317	77	2	1	317	2	316	6.99e-174	495
Ga0066641_10010465:124-4096:499-1516(+)|499-1516(+)_1	type_I-C_CRISPR-associated_protein_Cas7/Csd2_[Pirellulaceae_bacterium]	74.763	317	78	2	1	317	1	315	2.4e-173	494
Ga0066641_10010465:124-4096:499-1516(+)|499-1516(+)_1	type_I-C_CRISPR-associated_protein_Cas7/Csd2_[Chloroflexi_bacterium]	70.118	338	96	3	1	337	1	334	6.16e-173	493
Ga0066641_10010465:124-4096:499-1516(+)|499-1516(+)_1	type_I-C_CRISPR-associated_protein_Cas7/Csd2_[candidate_division_WS1_bacterium]	74.286	315	78	2	1	315	1	312	7.03e-173	493
Ga0066642_10002119:1-8317:6530-7355(+)|6530-7355(+)_1	hypothetical_protein_COW02_18280_[Comamonadaceae_bacterium_CG12_big_fil_rev_8_21_14_0_65_59_15]	100	274	0	0	1	274	1	274	0	569
Ga0066642_10002119:1-8317:6530-7355(+)|6530-7355(+)_1	MULTISPECIES:_Bro-N_domain-containing_protein_[unclassified_Acidovorax]	89.781	274	28	0	1	274	1	274	0	525
Ga0066642_10002119:1-8317:6530-7355(+)|6530-7355(+)_1	hypothetical_protein_[Rhodoferax_sp.]	92.164	268	21	0	1	268	1	268	0	524
Ga0066642_10002119:1-8317:6530-7355(+)|6530-7355(+)_1	Bro-N_domain-containing_protein_[Burkholderiales_bacterium]	89.781	274	28	0	1	274	1	274	0	520
Ga0066642_10002119:1-8317:6530-7355(+)|6530-7355(+)_1	hypothetical_protein_[Polaromonas_sp.]	89.051	274	30	0	1	274	1	274	0	516
Ga0066642_10002119:1-8317:6530-7355(+)|6530-7355(+)_1	Bro-N_domain-containing_protein_[Burkholderiales_bacterium]	89.591	269	28	0	1	269	1	269	0	515
Ga0066642_10002119:1-8317:6530-7355(+)|6530-7355(+)_1	hypothetical_protein_[Burkholderiaceae_bacterium]	88.433	268	31	0	1	268	1	268	0	509
Ga0066642_10002119:1-8317:6530-7355(+)|6530-7355(+)_1	Bro-N_domain-containing_protein_[Burkholderiales_bacterium]	86.131	274	38	0	1	274	1	274	4.77e-178	501
Ga0066642_10002119:1-8317:6530-7355(+)|6530-7355(+)_1	Bro-N_domain-containing_protein_[Rhodoferax_sp.]	86.131	274	38	0	1	274	1	274	1.45e-176	498
Ga0066642_10002119:1-8317:6530-7355(+)|6530-7355(+)_1	Bro-N_domain-containing_protein_[Rhodoferax_sp._AJA081-3]	84.982	273	41	0	1	273	1	273	1.03e-175	495
Ga0066642_10002119:1-8317:6530-7355(+)|6530-7355(+)_1	Bro-N_domain-containing_protein_[Rhodoferax_antarcticus]	85.401	274	40	0	1	274	1	274	1.26e-175	495
Ga0066642_10002119:1-8317:6530-7355(+)|6530-7355(+)_1	hypothetical_protein_[Comamonadaceae_bacterium]	87.361	269	34	0	1	269	1	269	3.45e-175	495
Ga0066642_10002119:1-8317:6530-7355(+)|6530-7355(+)_1	hypothetical_protein_E6Q29_07945_[Alicycliphilus_sp.]	86.617	269	36	0	1	269	1	269	8.62e-175	494
Ga0066642_10002119:1-8317:6530-7355(+)|6530-7355(+)_1	antirepressor_[Burkholderiales_bacterium_RIFCSPHIGHO2_02_FULL_64_19]	86.245	269	37	0	1	269	1	269	4.86e-174	492
Ga0066642_10002119:1-8317:6530-7355(+)|6530-7355(+)_1	Bro-N_domain-containing_protein_[Simplicispira_lacusdiani]	88.848	269	30	0	1	269	1	269	5.2e-174	492
Ga0066642_10002119:1-8317:6530-7355(+)|6530-7355(+)_1	hypothetical_protein_CVU24_12375_[Betaproteobacteria_bacterium_HGW-Betaproteobacteria-18]	85.874	269	38	0	1	269	1	269	8.07e-174	491
Ga0066642_10002119:1-8317:6530-7355(+)|6530-7355(+)_1	Bro-N_domain-containing_protein_[Rhodoferax_bucti]	84	275	43	1	1	274	1	275	3.42e-172	486
Ga0066642_10002119:1-8317:6530-7355(+)|6530-7355(+)_1	antirepressor_[Acidovorax_sp._RAC01]	85.13	269	40	0	1	269	1	269	1.98e-171	485
Ga0066642_10002119:1-8317:6530-7355(+)|6530-7355(+)_1	hypothetical_protein_[Acidovorax_sp._JG5]	85.874	269	36	1	1	269	1	267	2.79e-171	484
Ga0066642_10002119:1-8317:6530-7355(+)|6530-7355(+)_1	hypothetical_protein_[Rhizobacter_sp.]	83.955	268	43	0	1	268	1	268	1.2e-170	483
Ga0066646_10001756:358-9992:6313-7303(+)|6313-7303(+)_1	type_I-F_CRISPR-associated_protein_Csy2_[Gammaproteobacteria_bacterium]	97.872	329	7	0	1	329	1	329	0	670
Ga0066646_10001756:358-9992:6313-7303(+)|6313-7303(+)_1	type_I-F_CRISPR-associated_protein_Csy2_[Thalassolituus_sp._TTPB476]	96.049	329	13	0	1	329	1	329	0	656
Ga0066646_10001756:358-9992:6313-7303(+)|6313-7303(+)_1	type_I-F_CRISPR-associated_protein_Csy2_[Thalassolituus_sp._C2-1]	93.769	337	13	1	1	329	1	337	0	640
Ga0066646_10001756:358-9992:6313-7303(+)|6313-7303(+)_1	type_I-F_CRISPR-associated_protein_Csy2_[Thalassolituus_sp._C2-1]	93.433	335	14	1	3	329	1	335	0	635
Ga0066646_10001756:358-9992:6313-7303(+)|6313-7303(+)_1	type_I-F_CRISPR-associated_protein_Csy2_[Thalassolituus_sp._ST750PaO-4]	86.626	329	29	1	1	329	1	314	0	593
Ga0066646_10001756:358-9992:6313-7303(+)|6313-7303(+)_1	type_I-F_CRISPR-associated_protein_Csy2_[Cellvibrio_polysaccharolyticus]	65.549	328	91	5	1	323	1	311	2.88e-150	435
Ga0066646_10001756:358-9992:6313-7303(+)|6313-7303(+)_1	type_I-F_CRISPR-associated_protein_Csy2_[Nevskiales_bacterium]	60.542	332	109	5	4	326	5	323	1.29e-136	401
Ga0066646_10001756:358-9992:6313-7303(+)|6313-7303(+)_1	type_I-F_CRISPR-associated_protein_Csy2_[Abyssibacter_profundi]	60.241	332	110	5	4	326	5	323	4.97e-136	399
Ga0066646_10001756:358-9992:6313-7303(+)|6313-7303(+)_1	type_I-F_CRISPR-associated_protein_Csy2_[Abyssibacter_profundi]	61.043	326	105	5	10	326	1	313	9.31e-135	396
Ga0066646_10001756:358-9992:6313-7303(+)|6313-7303(+)_1	type_I-F_CRISPR-associated_protein_Csy2_[Salinicola_sp._MIT1003]	60.423	331	103	6	4	323	5	318	2.6e-134	395
Ga0066646_10001756:358-9992:6313-7303(+)|6313-7303(+)_1	type_I-F_CRISPR-associated_protein_Csy2_[Azotobacter_chroococcum]	59.517	331	106	4	4	323	5	318	4.68e-133	392
Ga0066646_10001756:358-9992:6313-7303(+)|6313-7303(+)_1	type_I-F_CRISPR-associated_protein_Csy2_[Candidatus_Competibacteraceae_bacterium]	59.271	329	110	5	4	323	5	318	5.65e-132	389
Ga0066646_10001756:358-9992:6313-7303(+)|6313-7303(+)_1	type_I-F_CRISPR-associated_protein_Csy2_[Corticimicrobacter_populi]	58.055	329	123	4	4	323	5	327	8.06e-132	389
Ga0066646_10001756:358-9992:6313-7303(+)|6313-7303(+)_1	type_I-F_CRISPR-associated_protein_Csy2_[Sinobacteraceae_bacterium_R2A-3]	60.182	329	105	6	6	323	7	320	1.49e-131	388
Ga0066646_10001756:358-9992:6313-7303(+)|6313-7303(+)_1	type_I-F_CRISPR-associated_protein_Csy2_[Azotobacter_beijerinckii]	58.61	331	109	4	4	323	5	318	1.86e-131	388
Ga0066646_10001756:358-9992:6313-7303(+)|6313-7303(+)_1	type_I-F_CRISPR-associated_protein_Csy2_[Rhodocyclaceae_bacterium]	60.486	329	106	5	4	323	5	318	2.67e-131	387
Ga0066646_10001756:358-9992:6313-7303(+)|6313-7303(+)_1	type_I-F_CRISPR-associated_protein_Csy2_[Lysobacter_maris]	58.383	334	116	4	4	328	5	324	3.18e-131	387
Ga0066646_10001756:358-9992:6313-7303(+)|6313-7303(+)_1	type_I-F_CRISPR-associated_protein_Csy2_[Azoarcus_rhizosphaerae]	60.423	331	105	5	2	323	4	317	4.6e-131	387
Ga0066646_10001756:358-9992:6313-7303(+)|6313-7303(+)_1	type_I-F_CRISPR-associated_protein_Csy2_[Pseudoxanthomonas_broegbernensis]	59.517	331	106	6	4	323	5	318	2.32e-130	385
Ga0066646_10001756:358-9992:6313-7303(+)|6313-7303(+)_1	type_I-F_CRISPR-associated_protein_Csy2_[Xanthomonas_sp._D-109]	59.215	331	106	5	4	323	5	317	6.45e-130	384
Ga0066647_10009654:1-4231:1863-4152(+)|1863-4152(+)_1	CRISPR-associated_helicase/endonuclease_Cas3_[Bacteroidetes_bacterium_CG02_land_8_20_14_3_00_31_25]	99.869	762	1	0	1	762	1	762	0	1543
Ga0066647_10009654:1-4231:1863-4152(+)|1863-4152(+)_1	CRISPR-associated_helicase/endonuclease_Cas3_[Bacteroidetes_bacterium_CG_4_8_14_3_um_filter_31_14]	99.738	762	2	0	1	762	1	762	0	1540
Ga0066647_10009654:1-4231:1863-4152(+)|1863-4152(+)_1	CRISPR-associated_helicase/endonuclease_Cas3_[Bacteroidetes_bacterium]	52.356	764	342	11	1	760	1	746	0	761
Ga0066647_10009654:1-4231:1863-4152(+)|1863-4152(+)_1	CRISPR-associated_helicase_Cas3'_[Chlorobi_bacterium]	53.141	764	335	11	3	762	2	746	0	756
Ga0066647_10009654:1-4231:1863-4152(+)|1863-4152(+)_1	CRISPR-associated_helicase_Cas3'_[Paludibacter_sp.]	52.031	763	345	11	2	753	8	760	0	755
Ga0066647_10009654:1-4231:1863-4152(+)|1863-4152(+)_1	hypothetical_protein_BGP01_14035_[Paludibacter_sp._47-17]	52.507	758	335	12	2	746	8	753	0	748
Ga0066647_10009654:1-4231:1863-4152(+)|1863-4152(+)_1	CRISPR-associated_helicase_Cas3'_[Bacteroidales_bacterium]	52.722	753	337	9	3	746	9	751	0	740
Ga0066647_10009654:1-4231:1863-4152(+)|1863-4152(+)_1	CRISPR-associated_helicase/endonuclease_Cas3_[Hydrotalea_flava]	50.775	774	352	11	1	752	1	767	0	738
Ga0066647_10009654:1-4231:1863-4152(+)|1863-4152(+)_1	CRISPR-associated_helicase/endonuclease_Cas3_[Hydrotalea_flava]	50.904	774	351	12	1	752	1	767	0	738
Ga0066647_10009654:1-4231:1863-4152(+)|1863-4152(+)_1	CRISPR-associated_helicase_Cas3'_[Clostridiales_bacterium]	52.507	758	337	10	1	753	1	740	0	735
Ga0066647_10009654:1-4231:1863-4152(+)|1863-4152(+)_1	CRISPR-associated_helicase_Cas3'_[Bacteroidetes_bacterium]	52.583	755	338	11	1	752	1	738	0	729
Ga0066647_10009654:1-4231:1863-4152(+)|1863-4152(+)_1	CRISPR-associated_helicase/endonuclease_Cas3_[Thermophagus_xiamenensis]	51.194	754	343	13	1	749	13	746	0	709
Ga0066647_10009654:1-4231:1863-4152(+)|1863-4152(+)_1	CRISPR-associated_helicase_Cas3'_[Adhaeribacter_pallidiroseus]	49.672	763	354	14	2	746	8	758	0	701
Ga0066647_10009654:1-4231:1863-4152(+)|1863-4152(+)_1	CRISPR-associated_helicase/endonuclease_Cas3_[Niastella_populi]	47.933	774	371	12	3	753	4	768	0	697
Ga0066647_10009654:1-4231:1863-4152(+)|1863-4152(+)_1	hypothetical_protein_A2X18_01390_[Bacteroidetes_bacterium_GWF2_40_14]	49.544	767	358	11	2	756	7	756	0	697
Ga0066647_10009654:1-4231:1863-4152(+)|1863-4152(+)_1	CRISPR-associated_helicase/endonuclease_Cas3_[Spirosoma_aerolatum]	48.638	771	365	13	2	752	7	766	0	696
Ga0066647_10009654:1-4231:1863-4152(+)|1863-4152(+)_1	CRISPR-associated_helicase_Cas3'_[Prolixibacteraceae_bacterium]	49.084	764	362	9	2	754	7	754	0	696
Ga0066647_10009654:1-4231:1863-4152(+)|1863-4152(+)_1	CRISPR-associated_helicase/endonuclease_Cas3_[Microscilla_marina]	47.014	787	373	12	1	761	1	769	0	694
Ga0066647_10009654:1-4231:1863-4152(+)|1863-4152(+)_1	CRISPR-associated_helicase_Cas3'_[Chryseobacterium_sp.]	48.903	775	362	14	1	752	1	764	0	691
Ga0066647_10009654:1-4231:1863-4152(+)|1863-4152(+)_1	CRISPR-associated_helicase_Cas3'_[Clostridia_bacterium]	48.254	773	369	12	2	761	7	761	0	687
Ga0066649_10002852:1-10195:6515-7340(+)|6515-7340(+)_1	hypothetical_protein_COW02_18280_[Comamonadaceae_bacterium_CG12_big_fil_rev_8_21_14_0_65_59_15]	100	274	0	0	1	274	1	274	0	569
Ga0066649_10002852:1-10195:6515-7340(+)|6515-7340(+)_1	MULTISPECIES:_Bro-N_domain-containing_protein_[unclassified_Acidovorax]	89.781	274	28	0	1	274	1	274	0	525
Ga0066649_10002852:1-10195:6515-7340(+)|6515-7340(+)_1	hypothetical_protein_[Rhodoferax_sp.]	92.164	268	21	0	1	268	1	268	0	524
Ga0066649_10002852:1-10195:6515-7340(+)|6515-7340(+)_1	Bro-N_domain-containing_protein_[Burkholderiales_bacterium]	89.781	274	28	0	1	274	1	274	0	520
Ga0066649_10002852:1-10195:6515-7340(+)|6515-7340(+)_1	hypothetical_protein_[Polaromonas_sp.]	89.051	274	30	0	1	274	1	274	0	516
Ga0066649_10002852:1-10195:6515-7340(+)|6515-7340(+)_1	Bro-N_domain-containing_protein_[Burkholderiales_bacterium]	89.591	269	28	0	1	269	1	269	0	515
Ga0066649_10002852:1-10195:6515-7340(+)|6515-7340(+)_1	hypothetical_protein_[Burkholderiaceae_bacterium]	88.433	268	31	0	1	268	1	268	0	509
Ga0066649_10002852:1-10195:6515-7340(+)|6515-7340(+)_1	Bro-N_domain-containing_protein_[Burkholderiales_bacterium]	86.131	274	38	0	1	274	1	274	4.77e-178	501
Ga0066649_10002852:1-10195:6515-7340(+)|6515-7340(+)_1	Bro-N_domain-containing_protein_[Rhodoferax_sp.]	86.131	274	38	0	1	274	1	274	1.45e-176	498
Ga0066649_10002852:1-10195:6515-7340(+)|6515-7340(+)_1	Bro-N_domain-containing_protein_[Rhodoferax_sp._AJA081-3]	84.982	273	41	0	1	273	1	273	1.03e-175	495
Ga0066649_10002852:1-10195:6515-7340(+)|6515-7340(+)_1	Bro-N_domain-containing_protein_[Rhodoferax_antarcticus]	85.401	274	40	0	1	274	1	274	1.26e-175	495
Ga0066649_10002852:1-10195:6515-7340(+)|6515-7340(+)_1	hypothetical_protein_[Comamonadaceae_bacterium]	87.361	269	34	0	1	269	1	269	3.45e-175	495
Ga0066649_10002852:1-10195:6515-7340(+)|6515-7340(+)_1	hypothetical_protein_E6Q29_07945_[Alicycliphilus_sp.]	86.617	269	36	0	1	269	1	269	8.62e-175	494
Ga0066649_10002852:1-10195:6515-7340(+)|6515-7340(+)_1	antirepressor_[Burkholderiales_bacterium_RIFCSPHIGHO2_02_FULL_64_19]	86.245	269	37	0	1	269	1	269	4.86e-174	492
Ga0066649_10002852:1-10195:6515-7340(+)|6515-7340(+)_1	Bro-N_domain-containing_protein_[Simplicispira_lacusdiani]	88.848	269	30	0	1	269	1	269	5.2e-174	492
Ga0066649_10002852:1-10195:6515-7340(+)|6515-7340(+)_1	hypothetical_protein_CVU24_12375_[Betaproteobacteria_bacterium_HGW-Betaproteobacteria-18]	85.874	269	38	0	1	269	1	269	8.07e-174	491
Ga0066649_10002852:1-10195:6515-7340(+)|6515-7340(+)_1	Bro-N_domain-containing_protein_[Rhodoferax_bucti]	84	275	43	1	1	274	1	275	3.42e-172	486
Ga0066649_10002852:1-10195:6515-7340(+)|6515-7340(+)_1	antirepressor_[Acidovorax_sp._RAC01]	85.13	269	40	0	1	269	1	269	1.98e-171	485
Ga0066649_10002852:1-10195:6515-7340(+)|6515-7340(+)_1	hypothetical_protein_[Acidovorax_sp._JG5]	85.874	269	36	1	1	269	1	267	2.79e-171	484
Ga0066649_10002852:1-10195:6515-7340(+)|6515-7340(+)_1	hypothetical_protein_[Rhizobacter_sp.]	83.955	268	43	0	1	268	1	268	1.2e-170	483
Ga0122815_100253:1329-14662:1518-5007(+)|1518-5007(+)_1	MULTISPECIES:_type_I-F_CRISPR-associated_helicase_Cas3f_[Delftia]	98.881	1162	13	0	1	1162	1	1162	0	2325
Ga0122815_100253:1329-14662:1518-5007(+)|1518-5007(+)_1	type_I-F_CRISPR-associated_helicase_Cas3f_[Delftia_sp._BR1]	98.451	1162	18	0	1	1162	1	1162	0	2319
Ga0122815_100253:1329-14662:1518-5007(+)|1518-5007(+)_1	type_I-F_CRISPR-associated_helicase_Cas3f_[Delftia_lacustris]	98.537	1162	17	0	1	1162	1	1162	0	2318
Ga0122815_100253:1329-14662:1518-5007(+)|1518-5007(+)_1	type_I-F_CRISPR-associated_helicase_Cas3f_[Delftia_sp._CH05]	98.537	1162	17	0	1	1162	1	1162	0	2315
Ga0122815_100253:1329-14662:1518-5007(+)|1518-5007(+)_1	MULTISPECIES:_type_I-F_CRISPR-associated_helicase_Cas3f_[Delftia]	98.193	1162	21	0	1	1162	1	1162	0	2311
Ga0122815_100253:1329-14662:1518-5007(+)|1518-5007(+)_1	type_I-F_CRISPR-associated_helicase_Cas3f_[Delftia_lacustris]	98.193	1162	21	0	1	1162	1	1162	0	2309
Ga0122815_100253:1329-14662:1518-5007(+)|1518-5007(+)_1	type_I-F_CRISPR-associated_helicase_Cas3f_[Delftia_tsuruhatensis]	98.021	1162	23	0	1	1162	1	1162	0	2306
Ga0122815_100253:1329-14662:1518-5007(+)|1518-5007(+)_1	type_I-F_CRISPR-associated_helicase_Cas3f_[Delftia_sp._HK171]	97.935	1162	24	0	1	1162	1	1162	0	2304
Ga0122815_100253:1329-14662:1518-5007(+)|1518-5007(+)_1	CRISPR-associated_protein_Cas3_[Delftia_tsuruhatensis]	98.107	1162	22	0	1	1162	1	1162	0	2303
Ga0122815_100253:1329-14662:1518-5007(+)|1518-5007(+)_1	type_I-F_CRISPR-associated_helicase_Cas3f_[Delftia_lacustris]	98.021	1162	23	0	1	1162	1	1162	0	2301
Ga0122815_100253:1329-14662:1518-5007(+)|1518-5007(+)_1	type_I-F_CRISPR-associated_helicase_Cas3f_[Delftia_acidovorans]	97.674	1161	27	0	1	1161	1	1161	0	2298
Ga0122815_100253:1329-14662:1518-5007(+)|1518-5007(+)_1	CRISPR-associated_helicase_Cas3_family_[Delftia_sp._Cs1-4]	97.762	1162	26	0	1	1162	1	1162	0	2298
Ga0122815_100253:1329-14662:1518-5007(+)|1518-5007(+)_1	type_I-F_CRISPR-associated_helicase_Cas3f_[Delftia_sp._HK171]	97.849	1162	25	0	1	1162	1	1162	0	2294
Ga0122815_100253:1329-14662:1518-5007(+)|1518-5007(+)_1	type_I-F_CRISPR-associated_helicase_Cas3f_[Delftia_sp._JD2]	97.504	1162	29	0	1	1162	1	1162	0	2291
Ga0122815_100253:1329-14662:1518-5007(+)|1518-5007(+)_1	CRISPR-associated_endonuclease/helicase_Cas3_[Delftia_lacustris]	97.418	1162	30	0	1	1162	1	1162	0	2289
Ga0122815_100253:1329-14662:1518-5007(+)|1518-5007(+)_1	type_I-F_CRISPR-associated_helicase_Cas3f_[Delftia_acidovorans]	97.332	1162	31	0	1	1162	1	1162	0	2286
Ga0122815_100253:1329-14662:1518-5007(+)|1518-5007(+)_1	type_I-F_CRISPR-associated_helicase_Cas3f_[Delftia_acidovorans]	96.988	1162	35	0	1	1162	1	1162	0	2280
Ga0122815_100253:1329-14662:1518-5007(+)|1518-5007(+)_1	type_I-F_CRISPR-associated_helicase_Cas3f_[Delftia_acidovorans]	96.73	1162	38	0	1	1162	1	1162	0	2280
Ga0122815_100253:1329-14662:1518-5007(+)|1518-5007(+)_1	type_I-F_CRISPR-associated_helicase_Cas3f_[Delftia_acidovorans]	97.074	1162	34	0	1	1162	1	1162	0	2279
Ga0122815_100253:1329-14662:1518-5007(+)|1518-5007(+)_1	type_I-F_CRISPR-associated_helicase_Cas3_[Delftia_acidovorans]	96.472	1162	41	0	1	1162	1	1162	0	2273
Ga0067045_1002749:12190-23288:7157-8246(+)|7157-8246(+)_1	CRISPR-associated_protein_Csy2_[Delftia_sp._670]	100	362	0	0	1	362	1	362	0	736
Ga0067045_1002749:12190-23288:7157-8246(+)|7157-8246(+)_1	type_I-F_CRISPR-associated_protein_Csy2_[Delftia_acidovorans]	99.171	362	3	0	1	362	1	362	0	730
Ga0067045_1002749:12190-23288:7157-8246(+)|7157-8246(+)_1	type_I-F_CRISPR-associated_protein_Csy2_[Delftia_sp._BR1]	98.895	362	4	0	1	362	1	362	0	726
Ga0067045_1002749:12190-23288:7157-8246(+)|7157-8246(+)_1	MULTISPECIES:_type_I-F_CRISPR-associated_protein_Csy2_[Delftia]	98.619	362	5	0	1	362	1	362	0	725
Ga0067045_1002749:12190-23288:7157-8246(+)|7157-8246(+)_1	type_I-F_CRISPR-associated_protein_Csy2_[Delftia_lacustris]	98.343	362	6	0	1	362	1	362	0	723
Ga0067045_1002749:12190-23288:7157-8246(+)|7157-8246(+)_1	type_I-F_CRISPR-associated_protein_Csy2_[Delftia_sp._JD2]	98.066	362	5	1	1	362	1	360	0	718
Ga0067045_1002749:12190-23288:7157-8246(+)|7157-8246(+)_1	type_I-F_CRISPR-associated_protein_Csy2_[Delftia_acidovorans]	97.79	362	6	1	1	362	1	360	0	716
Ga0067045_1002749:12190-23288:7157-8246(+)|7157-8246(+)_1	type_I-F_CRISPR-associated_protein_Csy2_[Delftia_acidovorans]	97.514	362	7	1	1	362	1	360	0	715
Ga0067045_1002749:12190-23288:7157-8246(+)|7157-8246(+)_1	type_I-F_CRISPR-associated_protein_Csy2_[Delftia_acidovorans]	97.514	362	7	1	1	362	1	360	0	714
Ga0067045_1002749:12190-23288:7157-8246(+)|7157-8246(+)_1	type_I-F_CRISPR-associated_protein_Csy2_[Delftia_sp._HK171]	97.238	362	8	1	1	362	1	360	0	712
Ga0067045_1002749:12190-23288:7157-8246(+)|7157-8246(+)_1	type_I-F_CRISPR-associated_protein_Csy2_[Delftia_sp._HK171]	97.238	362	8	1	1	362	1	360	0	711
Ga0067045_1002749:12190-23288:7157-8246(+)|7157-8246(+)_1	type_I-F_CRISPR-associated_protein_Csy2_[Delftia_lacustris]	97.238	362	6	1	1	362	1	358	0	710
Ga0067045_1002749:12190-23288:7157-8246(+)|7157-8246(+)_1	type_I-F_CRISPR-associated_protein_Csy2_[Delftia_acidovorans]	96.961	362	9	1	1	362	1	360	0	708
Ga0067045_1002749:12190-23288:7157-8246(+)|7157-8246(+)_1	type_I-F_CRISPR-associated_protein_Csy2_[Delftia_acidovorans]	96.409	362	11	1	1	362	1	360	0	707
Ga0067045_1002749:12190-23288:7157-8246(+)|7157-8246(+)_1	CRISPR-associated_protein_Csy2_[Delftia_lacustris]	96.961	362	9	1	1	362	1	360	0	707
Ga0067045_1002749:12190-23288:7157-8246(+)|7157-8246(+)_1	type_I-F_CRISPR-associated_protein_Csy2_[Delftia_sp._CH05]	96.133	362	12	1	1	362	1	360	0	702
Ga0067045_1002749:12190-23288:7157-8246(+)|7157-8246(+)_1	type_I-F_CRISPR-associated_protein_Csy2_[Delftia_lacustris]	95.856	362	9	2	1	362	1	356	0	698
Ga0067045_1002749:12190-23288:7157-8246(+)|7157-8246(+)_1	type_I-F_CRISPR-associated_protein_Csy2_[Delftia_acidovorans]	95.028	362	14	2	1	362	1	358	0	660
Ga0067045_1002749:12190-23288:7157-8246(+)|7157-8246(+)_1	MULTISPECIES:_type_I-F_CRISPR-associated_protein_Csy2_[Delftia]	94.751	362	15	2	1	362	1	358	0	659
Ga0067045_1002749:12190-23288:7157-8246(+)|7157-8246(+)_1	CRISPR-associated_protein,_Csy2_family_[Delftia_sp._Cs1-4]	88.503	374	29	4	1	362	1	372	0	617
Ga0067045_1031495:3648-12113:6445-8068(+)|6445-8068(+)_1	type_I-U_CRISPR-associated_protein_Cas5/Cas6_[Planctomycetia_bacterium]	69.815	540	152	7	1	530	1	539	0	760
Ga0067045_1031495:3648-12113:6445-8068(+)|6445-8068(+)_1	type_I-U_CRISPR-associated_protein_Cas5/Cas6_[Phycisphaerae_bacterium]	69.944	539	147	4	1	530	1	533	0	750
Ga0067045_1031495:3648-12113:6445-8068(+)|6445-8068(+)_1	type_I-U_CRISPR-associated_protein_Cas5/Cas6_[Nitrospira_sp.]	67.73	533	161	4	1	528	1	527	0	738
Ga0067045_1031495:3648-12113:6445-8068(+)|6445-8068(+)_1	type_I-U_CRISPR-associated_protein_Cas5/Cas6_[Phycisphaerae_bacterium]	67.897	542	159	9	1	529	1	540	0	731
Ga0067045_1031495:3648-12113:6445-8068(+)|6445-8068(+)_1	type_I-U_CRISPR-associated_protein_Cas5/Cas6_[Planctomycetes_bacterium]	66.168	535	176	4	1	531	1	534	0	724
Ga0067045_1031495:3648-12113:6445-8068(+)|6445-8068(+)_1	type_I-U_CRISPR-associated_protein_Cas5/Cas6_[Halothiobacillaceae_bacterium]	66.478	531	167	3	1	528	1	523	0	712
Ga0067045_1031495:3648-12113:6445-8068(+)|6445-8068(+)_1	type_I-U_CRISPR-associated_protein_Cas5/Cas6_[Proteobacteria_bacterium]	65.201	546	168	5	1	530	1	540	0	707
Ga0067045_1031495:3648-12113:6445-8068(+)|6445-8068(+)_1	type_I-U_CRISPR-associated_protein_Cas5/Cas6_[Nitrospirae_bacterium]	68.815	481	139	4	1	476	1	475	0	677
Ga0067045_1031495:3648-12113:6445-8068(+)|6445-8068(+)_1	type_I-U_CRISPR-associated_protein_Cas5/Cas6_[Nitrospiraceae_bacterium]	62.868	544	170	5	1	530	1	526	0	677
Ga0067045_1031495:3648-12113:6445-8068(+)|6445-8068(+)_1	type_I-U_CRISPR-associated_protein_Cas5/Cas6_[Phycisphaerae_bacterium]	61.691	556	193	5	1	536	1	556	0	655
Ga0067045_1031495:3648-12113:6445-8068(+)|6445-8068(+)_1	type_I-U_CRISPR-associated_protein_Cas5/Cas6_[Phycisphaerae_bacterium]	62.991	535	188	7	1	530	1	530	0	633
Ga0067045_1031495:3648-12113:6445-8068(+)|6445-8068(+)_1	type_I-U_CRISPR-associated_protein_Cas5/Cas6_[Phycisphaerae_bacterium]	55.456	559	216	7	1	534	1	551	0	597
Ga0067045_1031495:3648-12113:6445-8068(+)|6445-8068(+)_1	type_I-U_CRISPR-associated_protein_Cas5/Cas6_[Phycisphaeraceae_bacterium]	54.513	565	229	10	1	537	1	565	0	565
Ga0067045_1031495:3648-12113:6445-8068(+)|6445-8068(+)_1	type_I-U_CRISPR-associated_protein_Cas5/Cas6_[Candidatus_Methylomirabilis_oxyfera]	54.898	541	229	8	1	530	1	537	0	536
Ga0067045_1031495:3648-12113:6445-8068(+)|6445-8068(+)_1	type_I-U_CRISPR-associated_protein_Cas5/Cas6_[Verrucomicrobia_bacterium]	54.679	545	225	10	1	531	1	537	0	533
Ga0067045_1031495:3648-12113:6445-8068(+)|6445-8068(+)_1	type_I-U_CRISPR-associated_protein_Cas5/Cas6_[Gemmatimonadetes_bacterium]	53.875	542	233	10	1	531	1	536	0	531
Ga0067045_1031495:3648-12113:6445-8068(+)|6445-8068(+)_1	type_I-U_CRISPR-associated_protein_Cas5/Cas6_[Acidobacteria_bacterium]	51.371	547	238	9	1	530	1	536	2.05e-179	526
Ga0067045_1031495:3648-12113:6445-8068(+)|6445-8068(+)_1	type_I-U_CRISPR-associated_protein_Cas5/Cas6_[Chthoniobacterales_bacterium]	49.546	551	253	11	1	533	1	544	5.81e-174	512
Ga0067045_1031495:3648-12113:6445-8068(+)|6445-8068(+)_1	type_I-U_CRISPR-associated_protein_Cas5/Cas6_[Verrucomicrobia_bacterium]	49.36	547	246	10	1	531	1	532	2.29e-167	495
Ga0067045_1031495:3648-12113:6445-8068(+)|6445-8068(+)_1	type_I-U_CRISPR-associated_protein_Cas5/Cas6_[Bryobacteraceae_bacterium]	49.186	553	252	9	1	537	1	540	1.96e-164	488
Ga0067045_1032949:1-9134:4128-5181(+)|4128-5181(+)_1	type_I-F_CRISPR-associated_protein_Csy2_[Alicycliphilus_denitrificans]	95.429	350	16	0	1	350	1	350	0	678
Ga0067045_1032949:1-9134:4128-5181(+)|4128-5181(+)_1	type_I-F_CRISPR-associated_protein_Csy2_[Delftia_acidovorans]	73.743	358	81	4	4	350	5	360	0	516
Ga0067045_1032949:1-9134:4128-5181(+)|4128-5181(+)_1	type_I-F_CRISPR-associated_protein_Csy2_[Ottowia_sp.]	74.432	352	82	2	4	350	7	355	0	516
Ga0067045_1032949:1-9134:4128-5181(+)|4128-5181(+)_1	type_I-F_CRISPR-associated_protein_Csy2_[Ottowia_sp.]	76.261	337	75	1	4	335	7	343	0	516
Ga0067045_1032949:1-9134:4128-5181(+)|4128-5181(+)_1	type_I-F_CRISPR-associated_protein_Csy2_[Delftia_acidovorans]	73.464	358	82	4	4	350	5	360	1.19e-180	514
Ga0067045_1032949:1-9134:4128-5181(+)|4128-5181(+)_1	MULTISPECIES:_type_I-F_CRISPR-associated_protein_Csy2_[Delftia]	73.464	358	82	4	4	350	7	362	5.68e-180	513
Ga0067045_1032949:1-9134:4128-5181(+)|4128-5181(+)_1	type_I-F_CRISPR-associated_protein_Csy2_[Delftia_lacustris]	73.446	354	85	4	4	350	5	356	4.21e-178	508
Ga0067045_1032949:1-9134:4128-5181(+)|4128-5181(+)_1	type_I-F_CRISPR-associated_protein_Csy2_[Delftia_sp._CH05]	72.753	356	88	3	4	350	5	360	4.71e-178	508
Ga0067045_1032949:1-9134:4128-5181(+)|4128-5181(+)_1	type_I-F_CRISPR-associated_protein_Csy2_[Delftia_sp._HK171]	73.315	356	86	3	4	350	5	360	5.92e-178	508
Ga0067045_1032949:1-9134:4128-5181(+)|4128-5181(+)_1	type_I-F_CRISPR-associated_protein_Csy2_[Delftia_sp._HK171]	73.315	356	86	3	4	350	5	360	6.54e-178	508
Ga0067045_1032949:1-9134:4128-5181(+)|4128-5181(+)_1	type_I-F_CRISPR-associated_protein_Csy2_[Curvibacter_sp._AEP1-3]	68.871	363	100	3	1	350	1	363	2.08e-177	506
Ga0067045_1032949:1-9134:4128-5181(+)|4128-5181(+)_1	type_I-F_CRISPR-associated_protein_Csy2_[Delftia_acidovorans]	73.034	356	87	3	4	350	5	360	2.11e-177	506
Ga0067045_1032949:1-9134:4128-5181(+)|4128-5181(+)_1	CRISPR-associated_protein_Csy2_[Delftia_lacustris]	73.315	356	86	3	4	350	5	360	2.13e-177	506
Ga0067045_1032949:1-9134:4128-5181(+)|4128-5181(+)_1	type_I-F_CRISPR-associated_protein_Csy2_[Delftia_sp._JD2]	73.034	356	87	3	4	350	5	360	4.34e-177	505
Ga0067045_1032949:1-9134:4128-5181(+)|4128-5181(+)_1	CRISPR-associated_protein_Csy2_[Delftia_sp._670]	73.315	356	86	3	4	350	7	362	7.72e-177	505
Ga0067045_1032949:1-9134:4128-5181(+)|4128-5181(+)_1	type_I-F_CRISPR-associated_protein_Csy2_[Delftia_acidovorans]	73.034	356	87	3	4	350	5	360	8.47e-177	504
Ga0067045_1032949:1-9134:4128-5181(+)|4128-5181(+)_1	type_I-F_CRISPR-associated_protein_Csy2_[Delftia_sp._BR1]	73.034	356	87	3	4	350	7	362	1.25e-176	504
Ga0067045_1032949:1-9134:4128-5181(+)|4128-5181(+)_1	type_I-F_CRISPR-associated_protein_Csy2_[Delftia_acidovorans]	73.034	356	87	3	4	350	7	362	1.28e-176	504
Ga0067045_1032949:1-9134:4128-5181(+)|4128-5181(+)_1	type_I-F_CRISPR-associated_protein_Csy2_[Delftia_acidovorans]	72.753	356	88	3	4	350	5	360	6.63e-176	502
Ga0067045_1032949:1-9134:4128-5181(+)|4128-5181(+)_1	type_I-F_CRISPR-associated_protein_Csy2_[Delftia_acidovorans]	72.599	354	90	2	4	350	5	358	7.85e-176	502
Ga0067045_1033097:1-9223:5971-6823(+)|5971-6823(+)_1	type_I-C_CRISPR-associated_protein_Cas7/Csd2_[Ignavibacteria_bacterium]	100	283	0	0	1	283	1	283	0	594
Ga0067045_1033097:1-9223:5971-6823(+)|5971-6823(+)_1	type_I-C_CRISPR-associated_protein_Cas7/Csd2_[Ignavibacterium_album]	90.071	282	27	1	1	282	1	281	0	535
Ga0067045_1033097:1-9223:5971-6823(+)|5971-6823(+)_1	CRISPR-associated_protein,_Csd2/Csh2_family_[Ignavibacteriae_bacterium]	89.716	282	28	1	1	282	1	281	0	527
Ga0067045_1033097:1-9223:5971-6823(+)|5971-6823(+)_1	type_I-C_CRISPR-associated_protein_Cas7/Csd2_[Ignavibacteriaceae_bacterium]	85.816	282	39	1	1	282	1	281	1.42e-180	508
Ga0067045_1033097:1-9223:5971-6823(+)|5971-6823(+)_1	type_I-C_CRISPR-associated_protein_Cas7/Csd2_[Ignavibacteria_bacterium]	85.816	282	39	1	1	282	1	281	1.75e-180	508
Ga0067045_1033097:1-9223:5971-6823(+)|5971-6823(+)_1	type_I-C_CRISPR-associated_protein_Cas7/Csd2_[Ignavibacterium_album]	86.879	282	36	1	1	282	1	281	7.55e-179	504
Ga0067045_1033097:1-9223:5971-6823(+)|5971-6823(+)_1	type_I-C_CRISPR-associated_protein_Cas7/Csd2_[Ignavibacteria_bacterium]	85.816	282	39	1	1	282	1	281	2.38e-178	503
Ga0067045_1033097:1-9223:5971-6823(+)|5971-6823(+)_1	type_I-C_CRISPR-associated_protein_Cas7/Csd2_[Ignavibacterium_sp.]	82.867	286	45	2	1	283	1	285	6.62e-175	494
Ga0067045_1033097:1-9223:5971-6823(+)|5971-6823(+)_1	type_I-C_CRISPR-associated_protein_Cas7/Csd2_[Melioribacteraceae_bacterium]	84.698	281	43	0	1	281	1	281	3.72e-174	492
Ga0067045_1033097:1-9223:5971-6823(+)|5971-6823(+)_1	type_I-C_CRISPR-associated_protein_Cas7/Csd2_[Ignavibacterium_sp.]	81.754	285	48	2	1	282	1	284	2.84e-173	490
Ga0067045_1033097:1-9223:5971-6823(+)|5971-6823(+)_1	type_I-C_CRISPR-associated_protein_Cas7/Csd2_[Ignavibacteria_bacterium]	81.533	287	48	3	1	283	1	286	6.21e-171	484
Ga0067045_1033097:1-9223:5971-6823(+)|5971-6823(+)_1	type_I-C_CRISPR-associated_protein_Cas7/Csd2_[Cytophaga_hutchinsonii]	78.859	298	47	2	1	282	1	298	1.22e-168	479
Ga0067045_1033097:1-9223:5971-6823(+)|5971-6823(+)_1	type_I-C_CRISPR-associated_protein_Cas7/Csd2_[Calditrichaeota_bacterium]	75.532	282	68	1	1	282	1	281	2.94e-160	457
Ga0067045_1033097:1-9223:5971-6823(+)|5971-6823(+)_1	type_I-C_CRISPR-associated_protein_Cas7/Csd2_[Ignavibacteriaceae_bacterium]	78.049	287	57	4	1	282	1	286	2.15e-153	439
Ga0067045_1033097:1-9223:5971-6823(+)|5971-6823(+)_1	type_I-C_CRISPR-associated_protein_Cas7/Csd2_[Candidatus_Omnitrophica_bacterium]	71.071	280	80	1	3	282	4	282	1.88e-146	422
Ga0067045_1033097:1-9223:5971-6823(+)|5971-6823(+)_1	type_I-C_CRISPR-associated_protein_Cas7/Csd2_[Ignavibacteriae_bacterium]	67.774	301	79	2	1	283	1	301	2.37e-145	420
Ga0067045_1033097:1-9223:5971-6823(+)|5971-6823(+)_1	type_I-C_CRISPR-associated_protein_Cas7/Csd2_[Candidatus_Peregrinibacteria_bacterium]	67.719	285	88	2	1	282	2	285	2.67e-143	414
Ga0067045_1033097:1-9223:5971-6823(+)|5971-6823(+)_1	type_I-C_CRISPR-associated_protein_Cas7/Csd2_[Deltaproteobacteria_bacterium_CG11_big_fil_rev_8_21_14_0_20_49_13]	68.551	283	85	2	3	282	6	287	3.32e-142	411
Ga0067045_1033097:1-9223:5971-6823(+)|5971-6823(+)_1	type_I-C_CRISPR-associated_protein_Cas7/Csd2,_partial_[Nitrospirae_bacterium]	69.888	269	77	2	3	271	4	268	7.51e-142	410
Ga0067045_1033097:1-9223:5971-6823(+)|5971-6823(+)_1	type_I-C_CRISPR-associated_protein_Cas7/Csd2_[Candidatus_Omnitrophica_bacterium]	67.018	285	90	2	1	282	1	284	1.27e-141	410
Ga0067045_1039940:1-4796:2564-4280(+)|2564-4280(+)_1	CRISPR-associated_endonuclease_Cas1_[Candidatus_Omnitrophica_bacterium]	99.636	549	2	0	23	571	1	549	0	1117
Ga0067045_1039940:1-4796:2564-4280(+)|2564-4280(+)_1	CRISPR-associated_endonuclease_Cas1_[bacterium]	61.525	551	209	3	23	571	1	550	0	701
Ga0067045_1039940:1-4796:2564-4280(+)|2564-4280(+)_1	CRISPR-associated_endonuclease_Cas4/Cas1_[Sulfobacillus_thermosulfidooxidans]	56.007	566	239	4	12	571	9	570	0	645
Ga0067045_1039940:1-4796:2564-4280(+)|2564-4280(+)_1	CRISPR-associated_endonuclease_Cas1_[Candidatus_Hydrogenedentes_bacterium]	58.053	565	220	5	23	571	1	564	0	644
Ga0067045_1039940:1-4796:2564-4280(+)|2564-4280(+)_1	CRISPR-associated_endonuclease_Cas1_[Candidatus_Hydrogenedens_sp.]	56.071	560	234	5	23	571	1	559	0	634
Ga0067045_1039940:1-4796:2564-4280(+)|2564-4280(+)_1	CRISPR-associated_endonuclease_Cas4/Cas1_[Firmicutes_bacterium]	57.35	551	225	5	23	571	1	543	0	630
Ga0067045_1039940:1-4796:2564-4280(+)|2564-4280(+)_1	CRISPR-associated_endonuclease_Cas1_[Kofleriaceae_bacterium]	57.398	561	226	6	16	571	9	561	0	625
Ga0067045_1039940:1-4796:2564-4280(+)|2564-4280(+)_1	CRISPR-associated_endonuclease_Cas1_[Candidatus_Hydrogenedentes_bacterium]	57.193	570	222	5	23	571	1	569	0	625
Ga0067045_1039940:1-4796:2564-4280(+)|2564-4280(+)_1	CRISPR-associated_endonuclease_Cas1_[Thermoplasmata_archaeon]	55.354	551	239	4	23	571	1	546	0	624
Ga0067045_1039940:1-4796:2564-4280(+)|2564-4280(+)_1	CRISPR-associated_endonuclease_Cas1_[Thermoplasmata_archaeon]	54.628	551	243	4	23	571	1	546	0	619
Ga0067045_1039940:1-4796:2564-4280(+)|2564-4280(+)_1	CRISPR-associated_endonuclease_Cas1_[Firmicutes_bacterium]	54.628	551	241	5	23	571	1	544	0	617
Ga0067045_1039940:1-4796:2564-4280(+)|2564-4280(+)_1	CRISPR-associated_endonuclease_Cas1_[Fimbriimonadaceae_bacterium]	56.53	559	229	8	18	571	16	565	0	617
Ga0067045_1039940:1-4796:2564-4280(+)|2564-4280(+)_1	CRISPR-associated_endonuclease_Cas1_[Planctomycetes_bacterium]	56.781	553	229	5	23	571	1	547	0	616
Ga0067045_1039940:1-4796:2564-4280(+)|2564-4280(+)_1	CRISPR-associated_endonuclease_Cas1_[Chloroflexi_bacterium]	55.993	559	230	6	23	571	1	553	0	616
Ga0067045_1039940:1-4796:2564-4280(+)|2564-4280(+)_1	CRISPR-associated_endonuclease_Cas1_[Firmicutes_bacterium]	51.87	615	235	6	16	571	5	617	0	615
Ga0067045_1039940:1-4796:2564-4280(+)|2564-4280(+)_1	CRISPR-associated_endonuclease_Cas1_[Chloroflexi_bacterium]	55.676	555	234	5	23	571	1	549	0	615
Ga0067045_1039940:1-4796:2564-4280(+)|2564-4280(+)_1	CRISPR-associated_endonuclease_Cas1_[Deltaproteobacteria_bacterium]	58.333	552	221	6	23	571	1	546	0	613
Ga0067045_1039940:1-4796:2564-4280(+)|2564-4280(+)_1	CRISPR-associated_endonuclease_Cas1_[Chloroflexi_bacterium]	56.835	556	230	6	23	571	1	553	0	613
Ga0067045_1039940:1-4796:2564-4280(+)|2564-4280(+)_1	CRISPR-associated_endonuclease_Cas1_[Nitrospira_sp.]	55.576	556	240	5	18	571	10	560	0	612
Ga0067045_1039940:1-4796:2564-4280(+)|2564-4280(+)_1	CRISPR-associated_endonuclease_Cas4/Cas1_[Symbiobacterium_thermophilum]	57.35	551	226	5	23	571	1	544	0	612
Ga0209017_10001156:9326-21359:1385-2492(+)|1385-2492(+)_1	CRISPR-associated_ring_nuclease_Csm6_[Elioraea_sp._MS-P2]	99.185	368	3	0	1	368	1	368	0	711
Ga0209017_10001156:9326-21359:1385-2492(+)|1385-2492(+)_1	CRISPR-associated_ring_nuclease_Csm6_[Caldovatus_sp._SYSU_G05006]	59.29	366	142	2	1	366	1	359	6.49e-106	325
Ga0209017_10001156:9326-21359:1385-2492(+)|1385-2492(+)_1	CRISPR-associated_ring_nuclease_Csm6_[Caldovatus_sediminis]	54.848	361	159	2	7	367	1	357	5.11e-96	300
Ga0209017_10001156:9326-21359:1385-2492(+)|1385-2492(+)_1	CRISPR-associated_ring_nuclease_Csm6_[Crenalkalicoccus_roseus]	57.766	367	150	3	1	367	1	362	3.53e-93	293
Ga0209017_10001156:9326-21359:1385-2492(+)|1385-2492(+)_1	MULTISPECIES:_CRISPR-associated_ring_nuclease_Csm6_[Thioalkalivibrio]	40.533	375	206	8	3	365	4	373	1.43e-67	228
Ga0209017_10001156:9326-21359:1385-2492(+)|1385-2492(+)_1	CRISPR-associated_ring_nuclease_Csm6_[Nitrosomonas_sp._HPC101]	40.691	376	199	9	2	363	4	369	1.88e-67	228
Ga0209017_10001156:9326-21359:1385-2492(+)|1385-2492(+)_1	TIGR02584_family_CRISPR-associated_protein_[Gammaproteobacteria_bacterium]	41.274	361	200	6	13	363	13	371	1.55e-66	226
Ga0209017_10001156:9326-21359:1385-2492(+)|1385-2492(+)_1	TIGR02584_family_CRISPR-associated_protein_[Burkholderiales_bacterium]	40.426	376	200	9	2	363	4	369	3.45e-66	224
Ga0209017_10001156:9326-21359:1385-2492(+)|1385-2492(+)_1	TIGR02584_family_CRISPR-associated_protein_[Deltaproteobacteria_bacterium]	42.473	372	191	9	13	368	11	375	6.33e-66	224
Ga0209017_10001156:9326-21359:1385-2492(+)|1385-2492(+)_1	CRISPR-associated_ring_nuclease_Csm6_[Thioalkalivibrio_sp._ALgr3]	40	370	205	8	8	365	9	373	1.21e-65	223
Ga0209017_10001156:9326-21359:1385-2492(+)|1385-2492(+)_1	CRISPR-associated_ring_nuclease_Csm6_[Candidatus_Symbiobacter_mobilis]	41.509	371	203	6	2	361	6	373	1.54e-65	223
Ga0209017_10001156:9326-21359:1385-2492(+)|1385-2492(+)_1	TIGR02584_family_CRISPR-associated_protein_[Comamonadaceae_bacterium]	40.327	367	195	9	13	363	11	369	1.57e-65	222
Ga0209017_10001156:9326-21359:1385-2492(+)|1385-2492(+)_1	CRISPR-associated_ring_nuclease_Csm6_[Candidatus_Symbiobacter_mobilis]	41.24	371	204	6	2	361	6	373	4.31e-65	221
Ga0209017_10001156:9326-21359:1385-2492(+)|1385-2492(+)_1	MULTISPECIES:_CRISPR-associated_ring_nuclease_Csm6_[Nitrosomonas]	40	370	205	7	4	363	6	368	8.63e-65	221
Ga0209017_10001156:9326-21359:1385-2492(+)|1385-2492(+)_1	CRISPR-associated_ring_nuclease_Csm6_[Thauera_butanivorans]	38.032	376	211	7	3	364	2	369	9.97e-65	220
Ga0209017_10001156:9326-21359:1385-2492(+)|1385-2492(+)_1	TIGR02584_family_CRISPR-associated_protein,_partial_[Candidatus_Dadabacteria_bacterium]	42.09	354	189	6	13	354	31	380	1.32e-64	221
Ga0209017_10001156:9326-21359:1385-2492(+)|1385-2492(+)_1	TIGR02584_family_CRISPR-associated_protein_[Giesbergeria_sp.]	40.374	374	198	10	7	363	1	366	1.61e-64	219
Ga0209017_10001156:9326-21359:1385-2492(+)|1385-2492(+)_1	TIGR02584_family_CRISPR-associated_protein_[Methyloceanibacter_sp.]	45.109	368	178	6	13	365	14	372	1.72e-64	220
Ga0209017_10001156:9326-21359:1385-2492(+)|1385-2492(+)_1	CRISPR-associated_ring_nuclease_Csm6_[Candidatus_Accumulibacter_phosphatis]	42.588	371	188	11	13	366	16	378	1.75e-64	220
Ga0209017_10001156:9326-21359:1385-2492(+)|1385-2492(+)_1	TIGR02584_family_CRISPR-associated_protein_[Acidobacteria_bacterium]	40.72	361	198	7	13	362	23	378	1.95e-64	221
Ga0209691_1002444:31-9627:499-3130(+)|499-3130(+)_1	type_I-U_CRISPR-associated_helicase/endonuclease_Cas3_[Elioraea_sp._MS-P2]	99.658	876	3	0	1	876	1	876	0	1697
Ga0209691_1002444:31-9627:499-3130(+)|499-3130(+)_1	type_I-U_CRISPR-associated_helicase/endonuclease_Cas3_[Gammaproteobacteria_bacterium]	45.708	897	422	25	9	870	13	879	0	636
Ga0209691_1002444:31-9627:499-3130(+)|499-3130(+)_1	hypothetical_protein_[Pseudorhodoplanes_sp.]	45.838	925	419	26	4	875	13	908	0	630
Ga0209691_1002444:31-9627:499-3130(+)|499-3130(+)_1	type_I-U_CRISPR-associated_helicase/endonuclease_Cas3_[Propylenella_binzhouense]	47.875	894	373	24	17	870	22	862	0	630
Ga0209691_1002444:31-9627:499-3130(+)|499-3130(+)_1	type_I-U_CRISPR-associated_helicase/endonuclease_Cas3_[Propylenella_binzhouense]	47.768	896	375	24	17	872	9	851	0	629
Ga0209691_1002444:31-9627:499-3130(+)|499-3130(+)_1	type_I-U_CRISPR-associated_helicase/endonuclease_Cas3_[Gimesia_panareensis]	44.093	948	419	24	17	876	16	940	0	624
Ga0209691_1002444:31-9627:499-3130(+)|499-3130(+)_1	Type_III_restriction_enzyme,_res_subunit_[Gimesia_panareensis]	44.139	947	418	24	17	875	36	959	0	624
Ga0209691_1002444:31-9627:499-3130(+)|499-3130(+)_1	type_I-U_CRISPR-associated_helicase/endonuclease_Cas3_[Rhodospirillales_bacterium]	45.005	931	425	24	9	875	12	919	0	620
Ga0209691_1002444:31-9627:499-3130(+)|499-3130(+)_1	type_I-U_CRISPR-associated_helicase/endonuclease_Cas3_[Gammaproteobacteria_bacterium]	43.992	957	418	27	1	876	3	922	0	620
Ga0209691_1002444:31-9627:499-3130(+)|499-3130(+)_1	type_I-U_CRISPR-associated_helicase/endonuclease_Cas3_[Nitratireductor_sp._XY-223]	44.432	925	422	26	6	876	6	892	0	615
Ga0209691_1002444:31-9627:499-3130(+)|499-3130(+)_1	type_I-U_CRISPR-associated_helicase/endonuclease_Cas3_[Candidatus_Thiodictyon_syntrophicum]	44.597	944	427	26	9	870	7	936	0	613
Ga0209691_1002444:31-9627:499-3130(+)|499-3130(+)_1	type_I-U_CRISPR-associated_helicase/endonuclease_Cas3_[Planctomycetaceae_bacterium]	43.81	945	421	26	17	874	18	939	0	613
Ga0209691_1002444:31-9627:499-3130(+)|499-3130(+)_1	type_I-U_CRISPR-associated_helicase/endonuclease_Cas3_[Planctomycetales_bacterium]	43.996	941	430	24	10	876	8	925	0	612
Ga0209691_1002444:31-9627:499-3130(+)|499-3130(+)_1	type_I-U_CRISPR-associated_helicase/endonuclease_Cas3_[Armatimonadetes_bacterium]	44.902	922	423	23	14	876	23	918	0	609
Ga0209691_1002444:31-9627:499-3130(+)|499-3130(+)_1	type_I-U_CRISPR-associated_helicase/endonuclease_Cas3_[Candidatus_Thiosymbion_ectosymbiont_of_Robbea_hypermnestra]	42.043	1018	429	30	6	870	8	1017	0	608
Ga0209691_1002444:31-9627:499-3130(+)|499-3130(+)_1	DEAD/DEAH_box_helicase_[uncultured_Defluviicoccus_sp.]	46.247	906	412	26	9	874	10	880	0	607
Ga0209691_1002444:31-9627:499-3130(+)|499-3130(+)_1	type_I-U_CRISPR-associated_helicase/endonuclease_Cas3_[Euryarchaeota_archaeon]	41.558	924	461	26	2	874	8	903	0	605
Ga0209691_1002444:31-9627:499-3130(+)|499-3130(+)_1	type_I-U_CRISPR-associated_helicase/endonuclease_Cas3_[Lamprocystis_purpurea]	43.46	948	426	27	8	870	19	941	0	605
Ga0209691_1002444:31-9627:499-3130(+)|499-3130(+)_1	type_I-U_CRISPR-associated_helicase/endonuclease_Cas3_[Lamprocystis_purpurea]	43.46	948	426	27	8	870	6	928	0	604
Ga0209691_1002444:31-9627:499-3130(+)|499-3130(+)_1	type_I-U_CRISPR-associated_helicase/endonuclease_Cas3_[Parvularculaceae_bacterium]	44.308	975	412	29	7	870	5	959	0	602
JGI20225J20221_1000742:35814-43922:499-5083(+)|499-5083(+)_1	type_II_CRISPR_RNA-guided_endonuclease_Cas9_[Bacteroides_sp._224]	65.737	1506	492	7	1	1505	1	1483	0	2020
JGI20225J20221_1000742:35814-43922:499-5083(+)|499-5083(+)_1	type_II_CRISPR_RNA-guided_endonuclease_Cas9_[Mariniphaga_sp.]	61.695	1522	561	11	1	1505	1	1517	0	1884
JGI20225J20221_1000742:35814-43922:499-5083(+)|499-5083(+)_1	type_II_CRISPR_RNA-guided_endonuclease_Cas9_[Bacteroidales_bacterium]	62.044	1536	526	21	1	1506	1	1509	0	1878
JGI20225J20221_1000742:35814-43922:499-5083(+)|499-5083(+)_1	type_II_CRISPR_RNA-guided_endonuclease_Cas9_[Williamwhitmania_taraxaci]	61.579	1520	556	15	1	1506	1	1506	0	1859
JGI20225J20221_1000742:35814-43922:499-5083(+)|499-5083(+)_1	type_II_CRISPR_RNA-guided_endonuclease_Cas9_[Bacteroides_eggerthii]	61.257	1528	543	20	1	1506	1	1501	0	1816
JGI20225J20221_1000742:35814-43922:499-5083(+)|499-5083(+)_1	type_II_CRISPR_RNA-guided_endonuclease_Cas9_[Bacteroides_sp._K03]	61.438	1530	535	22	1	1503	1	1502	0	1816
JGI20225J20221_1000742:35814-43922:499-5083(+)|499-5083(+)_1	hypothetical_protein_[Bacteroides_eggerthii]	61.191	1528	544	20	1	1506	1	1501	0	1816
JGI20225J20221_1000742:35814-43922:499-5083(+)|499-5083(+)_1	type_II_CRISPR_RNA-guided_endonuclease_Cas9_[Bacteroides_eggerthii]	61.126	1528	545	20	1	1506	1	1501	0	1815
JGI20225J20221_1000742:35814-43922:499-5083(+)|499-5083(+)_1	type_II_CRISPR_RNA-guided_endonuclease_Cas9_[Bacteroides_eggerthii]	61.191	1528	544	20	1	1506	1	1501	0	1815
JGI20225J20221_1000742:35814-43922:499-5083(+)|499-5083(+)_1	type_II_CRISPR_RNA-guided_endonuclease_Cas9_[Bacteroides_heparinolyticus]	60.43	1534	556	21	1	1510	1	1507	0	1814
JGI20225J20221_1000742:35814-43922:499-5083(+)|499-5083(+)_1	type_II_CRISPR_RNA-guided_endonuclease_Cas9_[Bacteroides_eggerthii]	61.126	1528	545	20	1	1506	1	1501	0	1813
JGI20225J20221_1000742:35814-43922:499-5083(+)|499-5083(+)_1	CRISPR-associated_protein_Csn1_[Bacteroides_eggerthii]	61.126	1528	545	20	1	1506	1	1501	0	1813
JGI20225J20221_1000742:35814-43922:499-5083(+)|499-5083(+)_1	type_II_CRISPR_RNA-guided_endonuclease_Cas9_[Bacteroides_eggerthii]	61.126	1528	545	20	1	1506	1	1501	0	1812
JGI20225J20221_1000742:35814-43922:499-5083(+)|499-5083(+)_1	type_II_CRISPR_RNA-guided_endonuclease_Cas9_[Bacteroides_eggerthii]	61.126	1528	545	20	1	1506	1	1501	0	1812
JGI20225J20221_1000742:35814-43922:499-5083(+)|499-5083(+)_1	type_II_CRISPR_RNA-guided_endonuclease_Cas9_[Bacteroides_nordii]	61.438	1530	535	22	1	1503	1	1502	0	1810
JGI20225J20221_1000742:35814-43922:499-5083(+)|499-5083(+)_1	type_II_CRISPR_RNA-guided_endonuclease_Cas9_[Bacteroides_eggerthii]	61.06	1528	546	20	1	1506	1	1501	0	1809
JGI20225J20221_1000742:35814-43922:499-5083(+)|499-5083(+)_1	type_II_CRISPR_RNA-guided_endonuclease_Cas9_[Bacteroides_nordii]	61.373	1530	536	22	1	1503	1	1502	0	1809
JGI20225J20221_1000742:35814-43922:499-5083(+)|499-5083(+)_1	type_II_CRISPR_RNA-guided_endonuclease_Cas9_[Bacteroides_nordii]	61.307	1530	537	22	1	1503	1	1502	0	1807
JGI20225J20221_1000742:35814-43922:499-5083(+)|499-5083(+)_1	hypothetical_protein_[Bacteroides_sp._HPS0048]	61.242	1530	538	22	1	1503	1	1502	0	1805
JGI20225J20221_1000742:35814-43922:499-5083(+)|499-5083(+)_1	MULTISPECIES:_type_II_CRISPR_RNA-guided_endonuclease_Cas9_[Bacteroides]	61.191	1528	544	19	1	1506	1	1501	0	1804
Ga0070399_1014885:90-4538:1443-2136(+)|1443-2136(+)_1	CRISPR-associated_protein_Cas4_[Bacteroidales_bacterium]	63.229	223	80	1	1	221	1	223	7.77e-101	302
Ga0070399_1014885:90-4538:1443-2136(+)|1443-2136(+)_1	CRISPR-associated_protein_Cas4_[Bacteroidales_bacterium]	64.253	221	77	1	3	221	2	222	1.72e-99	298
Ga0070399_1014885:90-4538:1443-2136(+)|1443-2136(+)_1	CRISPR-associated_protein_Cas4_[Bacteroidales_bacterium]	62.613	222	81	1	3	222	2	223	1.88e-99	298
Ga0070399_1014885:90-4538:1443-2136(+)|1443-2136(+)_1	CRISPR-associated_protein_Cas4_[Bacteroidaceae_bacterium]	64.253	221	77	1	3	221	2	222	2.05e-99	298
Ga0070399_1014885:90-4538:1443-2136(+)|1443-2136(+)_1	CRISPR-associated_protein_Cas4_[Bacteroidales_bacterium]	61.607	224	84	1	1	222	1	224	1.04e-97	294
Ga0070399_1014885:90-4538:1443-2136(+)|1443-2136(+)_1	CRISPR-associated_protein_Cas4_[Alistipes_sp.]	62.162	222	82	1	3	222	2	223	1.78e-97	293
Ga0070399_1014885:90-4538:1443-2136(+)|1443-2136(+)_1	CRISPR-associated_protein_Cas4_[Bacteroidales_bacterium]	61.261	222	84	1	1	220	1	222	2.05e-97	293
Ga0070399_1014885:90-4538:1443-2136(+)|1443-2136(+)_1	CRISPR-associated_protein_Cas4_[Escherichia_coli]	60.811	222	85	1	3	222	2	223	2.17e-97	293
Ga0070399_1014885:90-4538:1443-2136(+)|1443-2136(+)_1	CRISPR-associated_protein_Cas4_[Prevotella_copri]	60.36	222	86	1	3	222	2	223	1.02e-96	291
Ga0070399_1014885:90-4538:1443-2136(+)|1443-2136(+)_1	CRISPR-associated_protein_Cas4_[Phocaeicola_plebeius]	58.667	225	89	2	1	222	1	224	1.29e-96	291
Ga0070399_1014885:90-4538:1443-2136(+)|1443-2136(+)_1	CRISPR-associated_protein_Cas4_[Prevotella_copri]	60.36	222	86	1	3	222	2	223	2.54e-96	290
Ga0070399_1014885:90-4538:1443-2136(+)|1443-2136(+)_1	CRISPR-associated_protein_Cas4_[Prevotella_sp._P5-126]	60.36	222	86	1	3	222	2	223	3.06e-96	290
Ga0070399_1014885:90-4538:1443-2136(+)|1443-2136(+)_1	CRISPR-associated_protein_Cas4_[Bacteroidales_bacterium]	61.883	223	83	1	1	221	1	223	4.07e-96	290
Ga0070399_1014885:90-4538:1443-2136(+)|1443-2136(+)_1	CRISPR-associated_protein_Cas4_[Prevotella_copri]	59.91	222	87	1	3	222	2	223	4.25e-96	290
Ga0070399_1014885:90-4538:1443-2136(+)|1443-2136(+)_1	CRISPR-associated_protein_Cas4_[Parabacteroides_provencensis]	59.483	232	92	1	1	230	1	232	4.39e-96	290
Ga0070399_1014885:90-4538:1443-2136(+)|1443-2136(+)_1	CRISPR-associated_protein_Cas4_[Prevotellamassilia_timonensis]	60.811	222	85	1	3	222	2	223	8.75e-96	289
Ga0070399_1014885:90-4538:1443-2136(+)|1443-2136(+)_1	CRISPR-associated_protein_Cas4_[Prevotella_copri]	60.36	222	86	1	3	222	2	223	9.45e-96	289
Ga0070399_1014885:90-4538:1443-2136(+)|1443-2136(+)_1	CRISPR-associated_protein_Cas4_[Prevotella_copri]	59.459	222	88	1	3	222	2	223	1.02e-95	289
Ga0070399_1014885:90-4538:1443-2136(+)|1443-2136(+)_1	CRISPR-associated_protein_Cas4_[Prevotella_copri]	59.459	222	88	1	3	222	2	223	1.62e-95	288
Ga0070399_1014885:90-4538:1443-2136(+)|1443-2136(+)_1	CRISPR-associated_protein_Cas4_[Prevotella_copri]	59.459	222	88	1	3	222	2	223	5.32e-95	287
Ga0209061_1000028:329835-342602:3518-4604(+)|3518-4604(+)_1	type_I-U_CRISPR-associated_protein_Cas7_[Hyphomicrobiales_bacterium]	77.616	344	77	0	3	346	6	349	0	559
Ga0209061_1000028:329835-342602:3518-4604(+)|3518-4604(+)_1	type_I-U_CRISPR-associated_protein_Cas7_[Rhodospirillales_bacterium]	70.085	351	105	0	3	353	2	352	8.04e-177	505
Ga0209061_1000028:329835-342602:3518-4604(+)|3518-4604(+)_1	type_I-U_CRISPR-associated_protein_Cas7_[Rhodospirillales_bacterium]	67.714	350	113	0	3	352	6	355	9.53e-170	487
Ga0209061_1000028:329835-342602:3518-4604(+)|3518-4604(+)_1	type_I-U_CRISPR-associated_protein_Cas7_[Alphaproteobacteria_bacterium]	68.946	351	108	1	1	350	1	351	2.86e-168	484
Ga0209061_1000028:329835-342602:3518-4604(+)|3518-4604(+)_1	type_I-U_CRISPR-associated_RAMP_protein_Csb1/Cas7u_[Steroidobacter_sp._S1-65]	66.667	354	111	1	1	354	1	347	1.23e-165	476
Ga0209061_1000028:329835-342602:3518-4604(+)|3518-4604(+)_1	type_I-U_CRISPR-associated_RAMP_protein_Csb1/Cas7u_[Niveispirillum_irakense]	65.642	358	121	1	1	356	4	361	5.87e-162	468
Ga0209061_1000028:329835-342602:3518-4604(+)|3518-4604(+)_1	type_I-U_CRISPR-associated_protein_Cas7_[Gemmatimonadetes_bacterium]	67.335	349	114	0	4	352	5	353	4.16e-161	465
Ga0209061_1000028:329835-342602:3518-4604(+)|3518-4604(+)_1	type_I-U_CRISPR-associated_protein_Cas7_[Hydrogenophilaceae_bacterium]	65.029	346	114	1	1	346	1	339	3.94e-160	463
Ga0209061_1000028:329835-342602:3518-4604(+)|3518-4604(+)_1	type_I-U_CRISPR-associated_RAMP_protein_Csb1/Cas7u_[Candidatus_Thiodictyon_syntrophicum]	64.857	350	121	1	2	349	5	354	6.87e-159	461
Ga0209061_1000028:329835-342602:3518-4604(+)|3518-4604(+)_1	type_I-U_CRISPR-associated_protein_Cas7_[Gammaproteobacteria_bacterium]	65.507	345	119	0	3	347	4	348	3.97e-158	457
Ga0209061_1000028:329835-342602:3518-4604(+)|3518-4604(+)_1	type_I-U_CRISPR-associated_protein_Cas7_[Gammaproteobacteria_bacterium]	64.972	354	117	1	1	347	2	355	7.54e-158	457
Ga0209061_1000028:329835-342602:3518-4604(+)|3518-4604(+)_1	type_I-U_CRISPR-associated_RAMP_protein_Csb1/Cas7u_[Lamprocystis_purpurea]	63.333	360	130	1	1	358	4	363	4.05e-157	456
Ga0209061_1000028:329835-342602:3518-4604(+)|3518-4604(+)_1	type_I-U_CRISPR-associated_RAMP_protein_Csb1/Cas7u_[Oceanibacterium_hippocampi]	63.818	351	112	2	3	345	4	347	8.34e-157	454
Ga0209061_1000028:329835-342602:3518-4604(+)|3518-4604(+)_1	type_I-U_CRISPR-associated_protein_Cas7_[Parvularculaceae_bacterium]	63.218	348	116	2	4	346	3	343	2.73e-154	448
Ga0209061_1000028:329835-342602:3518-4604(+)|3518-4604(+)_1	type_I-U_CRISPR-associated_protein_Cas7_[Hyphomicrobiales_bacterium]	67.246	345	98	2	3	339	6	343	3.84e-154	447
Ga0209061_1000028:329835-342602:3518-4604(+)|3518-4604(+)_1	type_I-U_CRISPR-associated_RAMP_protein_Csb1/Cas7u_[Nitratireductor_sp._XY-223]	64.183	349	112	2	4	346	7	348	9.07e-154	446
Ga0209061_1000028:329835-342602:3518-4604(+)|3518-4604(+)_1	type_I-U_CRISPR-associated_protein_Cas7_[Myxococcales_bacterium]	62.712	354	119	3	1	348	1	347	1.45e-153	446
Ga0209061_1000028:329835-342602:3518-4604(+)|3518-4604(+)_1	type_I-U_CRISPR-associated_protein_Cas7_[Candidatus_Dadabacteria_bacterium]	65.507	345	106	4	3	342	4	340	8.05e-152	441
Ga0209061_1000028:329835-342602:3518-4604(+)|3518-4604(+)_1	MULTISPECIES:_type_I-U_CRISPR-associated_RAMP_protein_Csb1/Cas7u_[Cereibacter]	64.957	351	113	3	2	352	3	343	1.01e-151	441
Ga0209061_1000028:329835-342602:3518-4604(+)|3518-4604(+)_1	type_I-U_CRISPR-associated_protein_Cas7_[Chloroflexi_bacterium]	62.319	345	123	1	1	345	1	338	1.68e-151	440
Ga0209061_1000028:329835-342602:4607-6794(+)|4607-6794(+)_1	type_I-U_CRISPR-associated_protein_Cas5/Cas6_[Hyphomicrobiales_bacterium]	65.854	738	233	8	1	727	1	730	0	836
Ga0209061_1000028:329835-342602:4607-6794(+)|4607-6794(+)_1	type_I-U_CRISPR-associated_protein_Cas5/Cas6_[Betaproteobacteria_bacterium]	56.292	739	300	12	3	727	4	733	0	733
Ga0209061_1000028:329835-342602:4607-6794(+)|4607-6794(+)_1	hypothetical_protein_BURK2_00673_[Burkholderiales_bacterium]	53.753	746	318	16	1	725	1	740	0	710
Ga0209061_1000028:329835-342602:4607-6794(+)|4607-6794(+)_1	type_I-U_CRISPR-associated_protein_Csb2_[Candidatus_Thiodictyon_syntrophicum]	52.646	737	330	10	3	728	4	732	0	706
Ga0209061_1000028:329835-342602:4607-6794(+)|4607-6794(+)_1	type_I-U_CRISPR-associated_protein_Csb2_[Lamprocystis_purpurea]	53.07	733	325	10	3	724	4	728	0	702
Ga0209061_1000028:329835-342602:4607-6794(+)|4607-6794(+)_1	type_I-U_CRISPR-associated_protein_Cas5/Cas6_[Hydrogenophilaceae_bacterium]	54.172	755	298	17	1	724	1	738	0	697
Ga0209061_1000028:329835-342602:4607-6794(+)|4607-6794(+)_1	type_I-U_CRISPR-associated_protein_Cas5/Cas6_[Thauera_sp.]	53.171	741	316	16	3	725	4	731	0	686
Ga0209061_1000028:329835-342602:4607-6794(+)|4607-6794(+)_1	type_I-U_CRISPR-associated_protein_Cas5/Cas6_[Chloroflexi_bacterium]	53.197	735	324	10	1	724	1	726	0	684
Ga0209061_1000028:329835-342602:4607-6794(+)|4607-6794(+)_1	MULTISPECIES:_type_I-U_CRISPR-associated_protein_Csb2_[unclassified_Rhodanobacter]	52.426	742	307	17	3	727	4	716	0	672
Ga0209061_1000028:329835-342602:4607-6794(+)|4607-6794(+)_1	type_I-U_CRISPR-associated_protein_Cas5/Cas6_[Proteobacteria_bacterium]	52.909	739	307	20	4	726	5	718	0	670
Ga0209061_1000028:329835-342602:4607-6794(+)|4607-6794(+)_1	type_I-U_CRISPR-associated_protein_Cas5/Cas6_[Betaproteobacteria_bacterium]	51.556	739	333	14	4	724	5	736	0	667
Ga0209061_1000028:329835-342602:4607-6794(+)|4607-6794(+)_1	type_I-U_CRISPR-associated_protein_Cas5/Cas6_[Candidatus_Rokubacteria_bacterium]	51.837	735	334	11	1	724	1	726	0	667
Ga0209061_1000028:329835-342602:4607-6794(+)|4607-6794(+)_1	type_I-U_CRISPR-associated_protein_Cas5/Cas6_[Acidobacteria_bacterium]	50.681	734	343	11	2	725	3	727	0	664
Ga0209061_1000028:329835-342602:4607-6794(+)|4607-6794(+)_1	type_I-U_CRISPR-associated_protein_Cas5/Cas6_[Thauera_sp.]	51.887	742	324	17	3	725	4	731	0	655
Ga0209061_1000028:329835-342602:4607-6794(+)|4607-6794(+)_1	type_I-U_CRISPR-associated_protein_Csb2_[Acidobacterium_ailaaui]	51.417	741	318	16	3	727	4	718	0	652
Ga0209061_1000028:329835-342602:4607-6794(+)|4607-6794(+)_1	type_I-U_CRISPR-associated_protein_Cas5/Cas6_[Acidobacteria_bacterium]	51.015	739	343	11	1	728	1	731	0	644
Ga0209061_1000028:329835-342602:4607-6794(+)|4607-6794(+)_1	type_I-U_CRISPR-associated_protein_Cas5/Cas6_[Hyphomicrobiales_bacterium]	50.792	758	325	16	4	726	5	749	0	643
Ga0209061_1000028:329835-342602:4607-6794(+)|4607-6794(+)_1	type_I-U_CRISPR-associated_protein_Cas5/Cas6_[Gammaproteobacteria_bacterium]	49.589	730	349	9	4	725	5	723	0	643
Ga0209061_1000028:329835-342602:4607-6794(+)|4607-6794(+)_1	type_I-U_CRISPR-associated_protein_Csb2_[Thauera_phenylacetica]	52.022	742	323	17	3	725	4	731	0	638
Ga0209061_1000028:329835-342602:4607-6794(+)|4607-6794(+)_1	type_I-U_CRISPR-associated_protein_Cas5/Cas6_[Candidatus_Thiosymbion_ectosymbiont_of_Robbea_hypermnestra]	50.201	745	333	16	4	727	8	735	0	634
Ga0070734_10000413:61972-72731:8005-8899(+)|8005-8899(+)_1	type_III-B_CRISPR_module_RAMP_protein_Cmr4_[Gammaproteobacteria_bacterium]	60.606	297	101	6	1	297	1	281	7.23e-109	327
Ga0070734_10000413:61972-72731:8005-8899(+)|8005-8899(+)_1	type_III-B_CRISPR_module_RAMP_protein_Cmr4_[Candidatus_Schekmanbacteria_bacterium]	60.606	297	99	7	1	297	1	279	6.22e-106	320
Ga0070734_10000413:61972-72731:8005-8899(+)|8005-8899(+)_1	type_III-B_CRISPR_module_RAMP_protein_Cmr4_[Acidobacteria_bacterium]	60	295	104	6	1	295	1	281	2.25e-105	318
Ga0070734_10000413:61972-72731:8005-8899(+)|8005-8899(+)_1	type_III-B_CRISPR_module_RAMP_protein_Cmr4_[Candidatus_Sericytochromatia_bacterium]	57.86	299	117	5	1	295	1	294	7.65e-105	318
Ga0070734_10000413:61972-72731:8005-8899(+)|8005-8899(+)_1	type_III-B_CRISPR_module_RAMP_protein_Cmr4_[Trueperaceae_bacterium]	57.912	297	106	6	1	297	1	278	1.68e-104	316
Ga0070734_10000413:61972-72731:8005-8899(+)|8005-8899(+)_1	type_III-B_CRISPR_module_RAMP_protein_Cmr4_[Acidobacteria_bacterium]	59.661	295	100	7	1	295	1	276	1.54e-103	314
Ga0070734_10000413:61972-72731:8005-8899(+)|8005-8899(+)_1	type_III-B_CRISPR_module_RAMP_protein_Cmr4_[Chloracidobacterium_thermophilum]	59.322	295	101	6	1	295	1	276	2.09e-103	313
Ga0070734_10000413:61972-72731:8005-8899(+)|8005-8899(+)_1	type_III-B_CRISPR_module_RAMP_protein_Cmr4_[Planctomycetes_bacterium]	58.249	297	105	6	1	297	1	278	4.9e-103	313
Ga0070734_10000413:61972-72731:8005-8899(+)|8005-8899(+)_1	type_III-B_CRISPR_module_RAMP_protein_Cmr4_[Chloracidobacterium_sp._D]	59.322	295	101	6	1	295	1	276	6.21e-103	312
Ga0070734_10000413:61972-72731:8005-8899(+)|8005-8899(+)_1	type_III-B_CRISPR_module_RAMP_protein_Cmr4_[Labilithrix_sp.]	59.322	295	101	6	1	295	1	276	9.13e-103	312
Ga0070734_10000413:61972-72731:8005-8899(+)|8005-8899(+)_1	type_III-B_CRISPR_module_RAMP_protein_Cmr4_[Clostridia_bacterium]	56.566	297	115	6	1	295	1	285	7.79e-102	310
Ga0070734_10000413:61972-72731:8005-8899(+)|8005-8899(+)_1	type_III-B_CRISPR_module_RAMP_protein_Cmr4_[Candidatus_Obscuribacterales_bacterium]	55.892	297	112	6	1	295	1	280	1.47e-101	309
Ga0070734_10000413:61972-72731:8005-8899(+)|8005-8899(+)_1	type_III-B_CRISPR_module_RAMP_protein_Cmr4_[Sorangiineae_bacterium_NIC37A_2]	58.305	295	104	6	1	295	1	276	3.57e-99	303
Ga0070734_10000413:61972-72731:8005-8899(+)|8005-8899(+)_1	type_III-B_CRISPR_module_RAMP_protein_Cmr4_[Rhodospirillales_bacterium]	55.369	298	114	7	1	295	1	282	3.74e-98	300
Ga0070734_10000413:61972-72731:8005-8899(+)|8005-8899(+)_1	type_III-B_CRISPR_module_RAMP_protein_Cmr4_[Proteobacteria_bacterium]	55.932	295	111	6	1	295	1	276	9.22e-98	299
Ga0070734_10000413:61972-72731:8005-8899(+)|8005-8899(+)_1	type_III-B_CRISPR_module_RAMP_protein_Cmr4_[Bradymonadaceae_bacterium]	56.902	297	107	9	1	295	1	278	9.94e-96	294
Ga0070734_10000413:61972-72731:8005-8899(+)|8005-8899(+)_1	hypothetical_protein_BE21_06050_[Sorangium_cellulosum]	55.41	305	116	7	1	295	1	295	1.22e-93	289
Ga0070734_10000413:61972-72731:8005-8899(+)|8005-8899(+)_1	type_III-B_CRISPR_module_RAMP_protein_Cmr4_[Maritimibacter_sp.]	52.145	303	129	6	1	297	1	293	1.68e-91	284
Ga0070734_10000413:61972-72731:8005-8899(+)|8005-8899(+)_1	type_III-B_CRISPR_module_RAMP_protein_Cmr4_[Deltaproteobacteria_bacterium]	50.671	298	130	6	1	294	1	285	2.86e-88	275
Ga0070734_10000413:61972-72731:8005-8899(+)|8005-8899(+)_1	type_III-B_CRISPR_module_RAMP_protein_Cmr4_[Planctomycetes_bacterium]	51.827	301	125	7	1	295	1	287	6.3e-87	272
Ga0070738_10002328:19947-30082:499-3541(+)|499-3541(+)_1	type_I-U_CRISPR-associated_helicase/endonuclease_Cas3_[Hyphomicrobiales_bacterium]	55.046	981	375	19	51	1000	2	947	0	945
Ga0070738_10002328:19947-30082:499-3541(+)|499-3541(+)_1	hypothetical_protein_BURK2_00465_[Burkholderiales_bacterium]	53.26	997	360	18	56	997	1	946	0	911
Ga0070738_10002328:19947-30082:499-3541(+)|499-3541(+)_1	type_I-U_CRISPR-associated_helicase/endonuclease_Cas3_[Rehaibacterium_terrae]	52.561	976	376	18	52	999	2	918	0	893
Ga0070738_10002328:19947-30082:499-3541(+)|499-3541(+)_1	type_I-U_CRISPR-associated_helicase/endonuclease_Cas3_[Betaproteobacteria_bacterium]	50.967	1034	391	22	56	1002	115	1119	0	867
Ga0070738_10002328:19947-30082:499-3541(+)|499-3541(+)_1	type_I-U_CRISPR-associated_helicase/endonuclease_Cas3_[Nitratireductor_sp._XY-223]	51.717	961	366	20	56	993	5	890	0	852
Ga0070738_10002328:19947-30082:499-3541(+)|499-3541(+)_1	type_I-U_CRISPR-associated_helicase/endonuclease_Cas3_[Lamprocystis_purpurea]	51.639	976	394	21	55	995	15	947	0	852
Ga0070738_10002328:19947-30082:499-3541(+)|499-3541(+)_1	type_I-U_CRISPR-associated_helicase/endonuclease_Cas3_[Lamprocystis_purpurea]	51.639	976	394	21	55	995	2	934	0	851
Ga0070738_10002328:19947-30082:499-3541(+)|499-3541(+)_1	DEAD/DEAH_box_helicase_[bacterium_BMS3Bbin12]	52.923	958	344	23	56	995	3	871	0	848
Ga0070738_10002328:19947-30082:499-3541(+)|499-3541(+)_1	type_I-U_CRISPR-associated_helicase/endonuclease_Cas3_[Candidatus_Rokubacteria_bacterium]	52.96	963	368	19	68	999	104	1012	0	848
Ga0070738_10002328:19947-30082:499-3541(+)|499-3541(+)_1	type_I-U_CRISPR-associated_helicase/endonuclease_Cas3_[Rhodospirillales_bacterium]	51.411	992	371	20	49	998	1	923	0	847
Ga0070738_10002328:19947-30082:499-3541(+)|499-3541(+)_1	type_I-U_CRISPR-associated_helicase/endonuclease_Cas3_[Armatimonadetes_bacterium]	52.807	962	365	20	65	999	23	922	0	846
Ga0070738_10002328:19947-30082:499-3541(+)|499-3541(+)_1	type_I-U_CRISPR-associated_helicase/endonuclease_Cas3_[Acidobacterium_ailaaui]	50.05	995	392	19	46	995	10	944	0	843
Ga0070738_10002328:19947-30082:499-3541(+)|499-3541(+)_1	type_I-U_CRISPR-associated_helicase/endonuclease_Cas3_[Rhodospirillales_bacterium]	51.411	957	386	18	56	993	39	935	0	838
Ga0070738_10002328:19947-30082:499-3541(+)|499-3541(+)_1	type_I-U_CRISPR-associated_helicase/endonuclease_Cas3_[Desulfonatronum_thiodismutans]	52.174	943	359	19	56	993	3	858	0	832
Ga0070738_10002328:19947-30082:499-3541(+)|499-3541(+)_1	type_I-U_CRISPR-associated_helicase/endonuclease_Cas3_[Proteobacteria_bacterium]	50.856	993	388	23	56	998	252	1194	0	828
Ga0070738_10002328:19947-30082:499-3541(+)|499-3541(+)_1	MULTISPECIES:_type_I-U_CRISPR-associated_helicase/endonuclease_Cas3_[unclassified_Rhodanobacter]	50.101	994	387	19	52	995	10	944	0	828
Ga0070738_10002328:19947-30082:499-3541(+)|499-3541(+)_1	type_I-U_CRISPR-associated_helicase/endonuclease_Cas3_[Candidatus_Thiodictyon_syntrophicum]	51.125	978	400	25	55	993	2	940	0	822
Ga0070738_10002328:19947-30082:499-3541(+)|499-3541(+)_1	type_I-U_CRISPR-associated_helicase/endonuclease_Cas3_[Thermomicrobium_sp.]	50.505	990	378	21	67	993	21	961	0	816
Ga0070738_10002328:19947-30082:499-3541(+)|499-3541(+)_1	DEAD/DEAH_box_helicase_[uncultured_Defluviicoccus_sp.]	50.619	970	364	22	49	993	1	880	0	813
Ga0070738_10002328:19947-30082:499-3541(+)|499-3541(+)_1	type_I-U_CRISPR-associated_helicase/endonuclease_Cas3_[Acidobacteria_bacterium]	50.872	975	391	21	54	999	12	927	0	811
[truncated: 22,339 more rows]

## Sheet: GeneOverlapDescriptions
Structure	palindromic?	samestrandcoding	oppositestrandcoding	overlapping_gene
[truncated: 101 more rows]

[truncated: 3 more sheets: StructurePositions, AllStructure_Gene_Overlaps, DOIs used]
