# Supplementary material for: Identifying candidate structured RNAs in CRISPR operons
Source: RNA Biol. 2022 May 1;19(1):678–85. doi: 10.1080/15476286.2022.2067714 (PMC9067536; doi:10.1080/15476286.2022.2067714)
Supplement: Supplemental Material [file KRNB_A_2067714_SM8925.zip › all.cm.txt]

INFERNAL1/a [1.1.2 | July 2016]
NAME     CRISPRCas_100
STATES   145
NODES    36
CLEN     47
W        70
ALPH     RNA
RF       no
CONS     yes
MAP      yes
DATE     Mon Nov  1 15:07:12 2021
COM      [1] cmbuild -n CRISPRCas_100 -F CRISPRCas_100.cm CRISPRCas_100
COM      [2] cmcalibrate --cpu 12 CRISPRCas_100.cm
PBEGIN   0.05
PEND     0.05
WBETA    1e-07
QDBBETA1 1e-07
QDBBETA2 1e-15
N2OMEGA  1.52588e-05
N3OMEGA  1.52588e-05
ELSELF   -0.08926734
NSEQ     10
EFFN     10.000000
CKSUM    4062224360
NULL     0.000  0.000  0.000  0.000 
EFP7GF   -6.2872 0.73015
ECMLC    0.54877    -6.33751     4.09527     1600000      367796  0.003263
ECMGC    0.42747   -12.95793     1.13210     1600000      165135  0.002422
ECMLI    0.55342    -4.13368     5.69961     1600000      277073  0.004331
ECMGI    0.45340    -9.62373     3.02695     1600000      123900  0.003228
CM
                                             [ ROOT    0 ]      -      - - - - -
     S     0    -1 0     1     4     1     1    70    95  -8.667  -8.874  -0.016  -7.288                 
    IL     1     1 2     1     4     1    13    73    98  -1.686  -2.369  -1.117  -4.855                  0.000  0.000  0.000  0.000 
    IR     2     2 3     2     3     1    13    73    97  -1.442  -0.798  -4.142                          0.000  0.000  0.000  0.000 
                                             [ MATL    1 ]      1      - A - - -
    ML     3     2 3     5     3     1    12    70    95  -9.934  -0.006  -8.252                          1.278 -3.615  0.475 -3.268 
     D     4     2 3     5     3     0     8    69    94  -5.620  -0.734  -1.403                         
    IL     5     5 3     5     3     1    11    71    96  -1.925  -0.554  -4.164                          0.000  0.000  0.000  0.000 
                                             [ MATR    2 ]      -     60 - u - -
    MR     6     5 3     8     5     1    11    69    94  -8.608  -0.014  -8.423  -8.636  -9.527         -1.278 -1.093  0.458  0.804 
     D     7     5 3     8     5     0     7    68    93  -5.352  -0.707  -2.978  -4.409  -2.404         
    IR     8     8 3     8     5     1    10    70    94  -2.408  -0.496  -5.920  -4.087  -5.193          0.000  0.000  0.000  0.000 
                                             [ MATP    3 ]      2     59 C G - -
    MP     9     8 3    13     6     2    10    68    93 -10.014  -4.533  -0.146  -8.730  -9.010  -4.386 -5.722 -5.403 -5.415 -1.510 -4.118 -5.893  3.399 -4.868 -5.395  1.875 -5.707 -3.115 -0.460 -5.810 -1.743 -4.193 
    ML    10     8 3    13     6     1     9    67    91  -6.250  -6.596  -1.310  -1.005  -6.446  -3.975  0.368 -0.385 -0.191  0.094 
    MR    11     8 3    13     6     1     8    67    91  -6.988  -5.717  -1.625  -5.695  -0.829  -3.908  0.368 -0.385 -0.191  0.094 
     D    12     8 3    13     6     0     5    64    88  -9.049  -7.747  -3.544  -4.226  -4.244  -0.319 
    IL    13    13 5    13     6     1    10    68    93  -2.579  -2.842  -0.760  -4.497  -5.274  -4.934  0.000  0.000  0.000  0.000 
    IR    14    14 6    14     5     1    10    68    92  -2.965  -0.318  -6.477  -4.644  -5.750          0.000  0.000  0.000  0.000 
                                             [ MATP    4 ]      3     57 c g - -
    MP    15    14 6    19     6     2    11    66    91  -3.088  -9.885  -0.192  -8.661  -8.941  -9.336 -3.924 -3.674 -3.977  1.472 -3.266 -4.794  2.401 -3.815 -3.949  1.619 -4.460 -1.490  1.693 -4.119 -0.858 -2.797 
    ML    16    14 6    19     6     1     8    65    89  -6.250  -6.596  -1.310  -1.005  -6.446  -3.975  0.368 -0.385 -0.191  0.094 
    MR    17    14 6    19     6     1     8    64    89  -6.988  -5.717  -1.625  -5.695  -0.829  -3.908  0.368 -0.385 -0.191  0.094 
     D    18    14 6    19     6     0     5    61    86 -10.354  -9.053  -4.850  -5.532  -5.549  -0.121 
    IL    19    19 5    19     6     1    10    65    90  -4.186  -4.449  -0.208  -6.104  -6.880  -6.541  0.000  0.000  0.000  0.000 
    IR    20    20 6    20     5     1     9    66    90  -2.408  -0.496  -5.920  -4.087  -5.193          0.000  0.000  0.000  0.000 
                                             [ MATP    5 ]      5     56 a u - -
    MP    21    20 6    25     6     2     9    64    89  -9.946  -9.885  -0.012  -8.661  -8.941  -9.336 -3.504 -3.103 -3.593  2.163 -3.571 -4.434  0.468  0.928 -3.673  1.940 -4.177 -1.026  1.453 -3.712 -1.388 -2.640 
    ML    22    20 6    25     6     1     7    63    87  -6.250  -6.596  -1.310  -1.005  -6.446  -3.975  0.368 -0.385 -0.191  0.094 
    MR    23    20 6    25     6     1     7    63    87  -6.988  -5.717  -1.625  -5.695  -0.829  -3.908  0.368 -0.385 -0.191  0.094 
     D    24    20 6    25     6     0     4    60    84 -10.354  -9.053  -4.850  -5.532  -5.549  -0.121 
    IL    25    25 5    25     6     1     8    64    88  -2.579  -2.842  -0.760  -4.497  -5.274  -4.934  0.000  0.000  0.000  0.000 
    IR    26    26 6    26     5     1     8    64    88  -2.408  -0.496  -5.920  -4.087  -5.193          0.000  0.000  0.000  0.000 
                                             [ MATP    6 ]      6     55 C G - -
    MP    27    26 6    31     4     2     7    62    87  -1.503  -8.771  -1.671  -1.595                 -5.415 -4.898 -5.177 -1.071 -4.064 -5.699  3.108 -4.746 -5.163  2.400 -5.499 -2.580 -0.317 -5.480 -1.666 -3.961 
    ML    28    26 6    31     4     1     6    61    86  -3.758  -3.940  -0.507  -2.670                  0.368 -0.385 -0.191  0.094 
    MR    29    26 6    31     4     1     6    61    85  -4.809  -3.838  -1.706  -0.766                  0.368 -0.385 -0.191  0.094 
     D    30    26 6    31     4     0     4    59    84  -5.817  -5.498  -3.514  -0.197                 
    IL    31    31 5    31     4     1     7    61    86  -4.195  -4.879  -0.143  -7.364                  0.000  0.000  0.000  0.000 
    IR    32    32 6    32     3     1     7    62    87  -1.442  -0.798  -4.142                          0.000  0.000  0.000  0.000 
                                             [ MATL    7 ]      8      - G - - -
    ML    33    32 6    35     3     1     6    60    84  -9.303  -0.251  -2.659                         -1.338 -2.117  1.277 -0.073 
     D    34    32 6    35     3     0     4    59    83  -8.504  -0.350  -2.234                         
    IL    35    35 3    35     3     1     7    61    85  -1.925  -0.554  -4.164                          0.000  0.000  0.000  0.000 
                                             [ MATR    8 ]      -     54 - g - -
    MR    36    35 3    38     5     1     6    59    84  -8.354  -0.016  -8.170  -8.382  -9.274         -0.981  0.107  0.443  0.079 
     D    37    35 3    38     5     0     2    58    82  -7.076  -0.180  -4.703  -6.134  -4.128         
    IR    38    38 3    38     5     1     3    59    84  -2.408  -0.496  -5.920  -4.087  -5.193          0.000  0.000  0.000  0.000 
                                             [ MATP    9 ]      9     53 G C - -
    MP    39    38 3    43     6     2     5    58    83 -10.014  -9.953  -0.011  -8.730  -9.010  -9.405 -5.755 -4.034 -5.743 -0.702 -6.141 -5.580 -1.409 -6.056 -5.378  3.612 -5.655 -1.734  1.094 -5.335 -3.456 -4.641 
    ML    40    38 3    43     6     1     2    56    81  -6.250  -6.596  -1.310  -1.005  -6.446  -3.975  0.368 -0.385 -0.191  0.094 
    MR    41    38 3    43     6     1     2    56    81  -6.988  -5.717  -1.625  -5.695  -0.829  -3.908  0.368 -0.385 -0.191  0.094 
     D    42    38 3    43     6     0     0    54    79  -9.049  -7.747  -3.544  -4.226  -4.244  -0.319 
    IL    43    43 5    43     6     1     3    57    82  -2.579  -2.842  -0.760  -4.497  -5.274  -4.934  0.000  0.000  0.000  0.000 
    IR    44    44 6    44     5     1     2    57    82  -2.408  -0.496  -5.920  -4.087  -5.193          0.000  0.000  0.000  0.000 
                                             [ MATP   10 ]     10     52 C G - -
    MP    45    44 6    49     4     2     3    56    81  -8.667  -1.706  -0.546  -7.288                 -7.937 -8.111 -6.912 -4.363 -5.257 -6.882  3.956 -6.606 -7.411 -4.340 -6.922 -6.355 -2.415 -7.831 -3.407 -6.215 
    ML    46    44 6    49     4     1     1    55    79  -3.758  -3.940  -0.507  -2.670                  0.368 -0.385 -0.191  0.094 
    MR    47    44 6    49     4     1     1    54    79  -4.809  -3.838  -1.706  -0.766                  0.368 -0.385 -0.191  0.094 
     D    48    44 6    49     4     0     0    53    78  -4.568  -4.250  -2.265  -0.520                 
    IL    49    49 5    49     4     1     2    56    80  -1.686  -2.369  -1.117  -4.855                  0.000  0.000  0.000  0.000 
    IR    50    50 6    50     3     1     1    55    79  -1.488  -1.478  -1.813                          0.000  0.000  0.000  0.000 
                                             [ MATL   11 ]     11      - G - - -
    ML    51    50 6    53     3     1     2    53    78  -2.513  -0.285  -8.003                         -1.995 -0.716  1.563 -2.424 
     D    52    50 6    53     3     0     0    52    76  -7.567  -0.157  -3.350                         
    IL    53    53 3    53     3     1     1    53    78  -3.205  -0.203  -5.444                          0.000  0.000  0.000  0.000 
                                             [ MATR   12 ]      -     49 - G - -
    MR    54    53 3    56     5     1     1    52    76  -8.608  -0.014  -8.423  -8.636  -9.527         -1.031 -2.640  1.442 -0.659 
     D    55    53 3    56     5     0     0    50    75  -5.352  -0.707  -2.978  -4.409  -2.404         
    IR    56    56 3    56     5     1     1    52    77  -2.408  -0.496  -5.920  -4.087  -5.193          0.000  0.000  0.000  0.000 
                                             [ MATP   13 ]     13     48 U A - -
    MP    57    56 3    61     6     2     2    51    75 -10.014  -4.304  -0.085  -8.730  -9.010  -9.405 -4.611 -4.228 -4.617 -0.519 -3.951 -5.454  0.428 -4.443 -4.569  1.570 -5.051 -1.966  3.027 -4.899 -1.609  0.911 
    ML    58    56 3    61     6     1     1    49    74  -6.250  -6.596  -1.310  -1.005  -6.446  -3.975  0.368 -0.385 -0.191  0.094 
    MR    59    56 3    61     6     1     1    49    74  -6.988  -5.717  -1.625  -5.695  -0.829  -3.908  0.368 -0.385 -0.191  0.094 
     D    60    56 3    61     6     0     0    47    71  -9.049  -7.747  -3.544  -4.226  -4.244  -0.319 
    IL    61    61 5    61     6     1     1    51    75  -2.579  -2.842  -0.760  -4.497  -5.274  -4.934  0.000  0.000  0.000  0.000 
    IR    62    62 6    62     5     1     1    51    75  -1.506  -0.739  -6.995  -5.163  -6.269          0.000  0.000  0.000  0.000 
                                             [ MATP   14 ]     14     45 C G - -
    MP    63    62 6    67     6     2     2    49    73 -10.014  -9.953  -0.011  -8.730  -9.010  -9.405 -6.611 -6.831 -5.946 -3.036 -4.325  0.507  3.744 -5.269 -6.074 -2.980 -6.155 -5.114 -1.054 -6.480 -2.063 -4.875 
    ML    64    62 6    67     6     1     1    48    72  -6.250  -6.596  -1.310  -1.005  -6.446  -3.975  0.368 -0.385 -0.191  0.094 
    MR    65    62 6    67     6     1     1    47    72  -6.988  -5.717  -1.625  -5.695  -0.829  -3.908  0.368 -0.385 -0.191  0.094 
     D    66    62 6    67     6     0     0    45    70  -9.049  -7.747  -3.544  -4.226  -4.244  -0.319 
    IL    67    67 5    67     6     1     1    48    73  -2.579  -2.842  -0.760  -4.497  -5.274  -4.934  0.000  0.000  0.000  0.000 
    IR    68    68 6    68     5     1     1    48    72  -2.408  -0.496  -5.920  -4.087  -5.193          0.000  0.000  0.000  0.000 
                                             [ MATP   15 ]     15     44 G C - -
    MP    69    68 6    73     4     2     2    47    71  -8.667  -8.874  -0.281  -2.537                 -4.462 -3.177 -4.342  0.400 -5.140 -4.887  1.206 -4.904 -4.619  3.221 -0.563  0.089 -0.683 -4.207 -2.394 -3.300 
    ML    70    68 6    73     4     1     1    46    71  -3.758  -3.940  -0.507  -2.670                  0.368 -0.385 -0.191  0.094 
    MR    71    68 6    73     4     1     1    46    70  -4.809  -3.838  -1.706  -0.766                  0.368 -0.385 -0.191  0.094 
     D    72    68 6    73     4     0     0    45    69  -4.568  -4.250  -2.265  -0.520                 
    IL    73    73 5    73     4     1     1    48    72  -1.686  -2.369  -1.117  -4.855                  0.000  0.000  0.000  0.000 
    IR    74    74 6    74     3     1     1    47    72  -1.442  -0.798  -4.142                          0.000  0.000  0.000  0.000 
                                             [ MATL   16 ]     16      - A - - -
    ML    75    74 6    77     3     1     1    45    69  -9.354  -0.008  -8.008                          1.955 -4.914 -4.366 -4.628 
     D    76    74 6    77     3     0     0    41    66  -8.683  -4.196  -0.085                         
    IL    77    77 3    77     3     1     1    46    71  -1.442  -0.798  -4.142                          0.000  0.000  0.000  0.000 
                                             [ MATL   17 ]     17      - G - - -
    ML    78    77 3    80     3     1     1    44    68  -9.354  -0.293  -2.454                         -2.095 -3.007  1.577 -0.605 
     D    79    77 3    80     3     0     0    40    65  -8.683  -4.196  -0.085                         
    IL    80    80 3    80     3     1     1    45    70  -1.442  -0.798  -4.142                          0.000  0.000  0.000  0.000 
                                             [ MATL   18 ]     18      - A - - -
    ML    81    80 3    83     3     1     1    43    68  -9.409  -0.009  -7.727                          1.010 -2.716  0.697 -2.232 
     D    82    80 3    83     3     0     0    39    64  -8.318  -3.432  -0.145                         
    IL    83    83 3    83     3     1     1    44    68  -1.925  -0.554  -4.164                          0.000  0.000  0.000  0.000 
                                             [ MATR   19 ]      -     43 - G - -
    MR    84    83 3    86     3     1     1    42    67  -1.130  -0.893  -7.727                          0.634 -2.732  1.060 -2.237 
     D    85    83 3    86     3     0     0    37    60  -9.494  -0.116  -3.724                         
    IR    86    86 3    86     3     1     1    42    67  -1.098  -0.929  -7.007                          0.000  0.000  0.000  0.000 
                                             [ MATR   20 ]      -     40 - U - -
    MR    87    86 3    89     3     1     1    37    60  -9.934  -0.006  -8.252                         -2.606  0.434 -3.490  1.261 
     D    88    86 3    89     3     0     0    35    58  -6.390  -1.568  -0.620                         
    IR    89    89 3    89     3     1     1    38    60  -1.925  -0.554  -4.164                          0.000  0.000  0.000  0.000 
                                             [ MATR   21 ]      -     39 - G - -
    MR    90    89 3    92     5     1     1    36    59  -8.608  -0.014  -8.423  -8.636  -9.527         -0.079 -0.639  1.079 -1.740 
     D    91    89 3    92     5     0     0    34    57  -5.352  -0.707  -2.978  -4.409  -2.404         
    IR    92    92 3    92     5     1     1    36    59  -2.408  -0.496  -5.920  -4.087  -5.193          0.000  0.000  0.000  0.000 
                                             [ MATP   22 ]     19     38 U A - -
    MP    93    92 3    97     6     2     2    35    58 -10.014  -9.953  -0.011  -8.730  -9.010  -9.405 -6.075 -6.137 -5.597 -2.213 -4.070 -5.884  2.597 -4.931 -5.640 -2.087 -5.859 -4.139  3.151 -6.026 -1.732 -4.427 
    ML    94    92 3    97     6     1     1    33    56  -6.250  -6.596  -1.310  -1.005  -6.446  -3.975  0.368 -0.385 -0.191  0.094 
    MR    95    92 3    97     6     1     1    33    56  -6.988  -5.717  -1.625  -5.695  -0.829  -3.908  0.368 -0.385 -0.191  0.094 
     D    96    92 3    97     6     0     0    31    53  -9.049  -7.747  -3.544  -4.226  -4.244  -0.319 
    IL    97    97 5    97     6     1     1    34    57  -2.579  -2.842  -0.760  -4.497  -5.274  -4.934  0.000  0.000  0.000  0.000 
    IR    98    98 6    98     5     1     1    34    57  -2.408  -0.496  -5.920  -4.087  -5.193          0.000  0.000  0.000  0.000 
                                             [ MATP   23 ]     20     37 A U - -
    MP    99    98 6   103     6     2     2    33    56 -10.014  -9.953  -0.011  -8.730  -9.010  -9.405 -6.744 -5.463 -5.777  3.939 -8.192 -9.452 -3.843 -5.669 -6.502 -2.108 -7.128 -2.701 -4.124 -8.098 -5.721 -4.999 
    ML   100    98 6   103     6     1     1    31    54  -6.250  -6.596  -1.310  -1.005  -6.446  -3.975  0.368 -0.385 -0.191  0.094 
    MR   101    98 6   103     6     1     1    31    54  -6.988  -5.717  -1.625  -5.695  -0.829  -3.908  0.368 -0.385 -0.191  0.094 
     D   102    98 6   103     6     0     0    29    52  -9.049  -7.747  -3.544  -4.226  -4.244  -0.319 
    IL   103   103 5   103     6     1     1    32    55  -2.579  -2.842  -0.760  -4.497  -5.274  -4.934  0.000  0.000  0.000  0.000 
    IR   104   104 6   104     5     1     1    32    55  -2.408  -0.496  -5.920  -4.087  -5.193          0.000  0.000  0.000  0.000 
                                             [ MATP   24 ]     21     36 C G - -
    MP   105   104 6   109     6     2     2    31    54 -10.014  -9.953  -0.011  -8.730  -9.010  -9.405 -5.600 -5.109 -5.335 -1.276 -4.171 -5.836  3.158 -4.871 -5.320  2.378 -5.644 -2.793 -0.463 -5.667 -1.781 -4.120 
    ML   106   104 6   109     6     1     1    29    52  -6.250  -6.596  -1.310  -1.005  -6.446  -3.975  0.368 -0.385 -0.191  0.094 
    MR   107   104 6   109     6     1     1    29    52  -6.988  -5.717  -1.625  -5.695  -0.829  -3.908  0.368 -0.385 -0.191  0.094 
     D   108   104 6   109     6     0     0    27    50  -9.049  -7.747  -3.544  -4.226  -4.244  -0.319 
    IL   109   109 5   109     6     1     1    30    53  -2.579  -2.842  -0.760  -4.497  -5.274  -4.934  0.000  0.000  0.000  0.000 
    IR   110   110 6   110     5     1     1    30    53  -2.408  -0.496  -5.920  -4.087  -5.193          0.000  0.000  0.000  0.000 
                                             [ MATP   25 ]     22     35 C G - -
    MP   111   110 6   115     4     2     2    29    52  -2.684  -8.874  -0.259  -7.288                 -7.937 -8.111 -6.912 -4.363 -5.257 -6.882  3.956 -6.606 -7.411 -4.340 -6.922 -6.355 -2.415 -7.831 -3.407 -6.215 
    ML   112   110 6   115     4     1     1    28    51  -3.758  -3.940  -0.507  -2.670                  0.368 -0.385 -0.191  0.094 
    MR   113   110 6   115     4     1     1    28    50  -4.809  -3.838  -1.706  -0.766                  0.368 -0.385 -0.191  0.094 
     D   114   110 6   115     4     0     0    26    49  -4.568  -4.250  -2.265  -0.520                 
    IL   115   115 5   115     4     1     1    28    51  -3.367  -4.050  -0.265  -6.536                  0.000  0.000  0.000  0.000 
    IR   116   116 6   116     3     1     1    29    52  -1.442  -0.798  -4.142                          0.000  0.000  0.000  0.000 
                                             [ MATL   26 ]     24      - A - - -
    ML   117   116 6   119     3     1     1    26    49  -9.610  -0.007  -8.264                          1.204 -0.643 -0.433 -1.668 
     D   118   116 6   119     3     0     0    25    48  -6.174  -1.687  -0.566                         
    IL   119   119 3   119     3     1     1    28    51  -1.442  -0.798  -4.142                          0.000  0.000  0.000  0.000 
                                             [ MATL   27 ]     25      - G - - -
    ML   120   119 3   122     3     1     1    25    48  -9.610  -0.007  -8.264                         -4.276 -5.814  1.963 -5.009 
     D   121   119 3   122     3     0     0    23    46  -6.174  -1.687  -0.566                         
    IL   122   122 3   122     3     1     1    27    50  -1.442  -0.798  -4.142                          0.000  0.000  0.000  0.000 
                                             [ MATL   28 ]     26      - U - - -
    ML   123   122 3   125     3     1     1    24    47  -3.287  -0.161  -8.264                         -0.316 -0.410 -2.216  1.156 
     D   124   122 3   125     3     0     0    21    44  -6.174  -1.687  -0.566                         
    IL   125   125 3   125     3     1     1    26    49  -1.163  -0.915  -5.446                          0.000  0.000  0.000  0.000 
                                             [ MATL   29 ]     29      - U - - -
    ML   126   125 3   128     3     1     1    17    36  -9.610  -0.007  -8.264                         -2.606  0.434 -3.490  1.261 
     D   127   125 3   128     3     0     0    18    36  -6.174  -1.687  -0.566                         
    IL   128   128 3   128     3     1     1    21    40  -1.442  -0.798  -4.142                          0.000  0.000  0.000  0.000 
                                             [ MATL   30 ]     30      - G - - -
    ML   129   128 3   131     3     1     1    16    35  -9.610  -0.007  -8.264                         -4.276 -5.814  1.963 -5.009 
     D   130   128 3   131     3     0     0    16    35  -6.174  -1.687  -0.566                         
    IL   131   131 3   131     3     1     1    20    39  -1.442  -0.798  -4.142                          0.000  0.000  0.000  0.000 
                                             [ MATL   31 ]     31      - U - - -
    ML   132   131 3   134     3     1     1    15    33  -9.610  -0.007  -8.264                         -2.709  0.108 -3.547  1.424 
     D   133   131 3   134     3     0     0    15    34  -6.174  -1.687  -0.566                         
    IL   134   134 3   134     3     1     1    19    38  -1.442  -0.798  -4.142                          0.000  0.000  0.000  0.000 
                                             [ MATL   32 ]     32      - C - - -
    ML   135   134 3   137     3     1     1    14    32  -9.610  -0.450  -1.908                         -4.858  1.955 -5.405 -3.942 
     D   136   134 3   137     3     0     0    14    33  -6.174  -1.687  -0.566                         
    IL   137   137 3   137     3     1     1    19    37  -1.442  -0.798  -4.142                          0.000  0.000  0.000  0.000 
                                             [ MATL   33 ]     33      - G - - -
    ML   138   137 3   140     3     1     1    12    31  -9.169  -0.009  -7.823                         -1.464 -1.370  1.481 -1.122 
     D   139   137 3   140     3     0     0    11    30  -9.281  -4.794  -0.055                         
    IL   140   140 3   140     3     1     1    18    36  -1.442  -0.798  -4.142                          0.000  0.000  0.000  0.000 
                                             [ MATL   34 ]     34      - C - - -
    ML   141   140 3   143     2     1     1     1     1       *   0.000                                 -0.164  1.364 -2.754 -1.374 
     D   142   140 3   143     2     0     0     0     0       *   0.000                                 
    IL   143   143 3   143     2     1     1    13    28  -1.823  -0.479                                  0.000  0.000  0.000  0.000 
                                             [ END    35 ]      -      - - - - -
     E   144   143 3    -1     0     0     0     0     0                                                 
//
HMMER3/f [3.1b3 | July 2016]
NAME  CRISPRCas_100
LENG  47
MAXL  113
ALPH  RNA
RF    no
MM    no
CONS  yes
CS    yes
MAP   yes
DATE  Mon Nov  1 15:07:12 2021
COM   [1] cmbuild -n CRISPRCas_100 -F CRISPRCas_100.cm CRISPRCas_100
NSEQ  10
EFFN  9.731445
CKSUM 4062224360
STATS LOCAL MSV       -7.7064  0.73015
STATS LOCAL VITERBI   -8.6425  0.73015
STATS LOCAL FORWARD   -3.2624  0.73015
HMM          A        C        G        U   
            m->m     m->i     m->d     i->m     i->i     d->m     d->d
  COMPO   1.73205  1.28636  1.03803  1.64687
          1.38629  1.38629  1.38629  1.38629
          0.01653  4.80402  4.80402  1.46634  0.26236  0.00000        *
      1   0.50270  3.85442  1.05891  3.60883      1 A - - :
          1.38629  1.38629  1.38629  1.38629
          0.01653  4.80402  4.80402  1.46634  0.26236  1.09861  0.40547
      2   3.56494  0.41378  1.43194  2.63514      2 C - - <
          1.38629  1.38629  1.38629  1.38629
          0.08571  4.80402  2.60447  1.46634  0.26236  1.09861  0.40547
      3   1.67741  1.07379  1.50654  1.38727      3 c - - <
          1.38629  1.38629  1.38629  1.38629
          0.20618  1.72856  4.73601  0.09606  2.39040  2.39980  0.09512
      4   1.21752  1.54228  1.27773  1.55365      5 a - - <
          1.38629  1.38629  1.38629  1.38629
          0.01770  4.73601  4.73601  1.46634  0.26236  2.39980  0.09512
      5   3.24949  0.61558  1.07402  2.53517      6 C - - <
          1.38629  1.38629  1.38629  1.38629
          1.06643  1.07829  1.15333  0.05081  3.00502  2.39980  0.09512
      6   2.29173  2.82953  0.50754  1.43593      8 G - - -
          1.38629  1.38629  1.38629  1.38629
          0.02564  4.36956  4.36956  1.46634  0.26236  0.04446  3.13530
      7   3.01687  3.52656  0.25169  1.93686      9 G - - <
          1.38629  1.38629  1.38629  1.38629
          0.01653  4.80402  4.80402  1.46634  0.26236  1.09861  0.40547
      8   4.98470  0.03572  5.00456  3.83772     10 C - - <
          1.38629  1.38629  1.38629  1.38629
          0.19124  4.80402  1.79657  1.46634  0.26236  1.09861  0.40547
      9   2.74278  1.88572  0.30664  3.03714     11 G - - -
          1.38629  1.38629  1.38629  1.38629
          0.21348  1.70100  4.63244  0.10343  2.32015  0.09425  2.40855
     10   2.88742  2.33785  1.57611  0.44478     13 U - - <
          1.38629  1.38629  1.38629  1.38629
          0.01653  4.80402  4.80402  1.46634  0.26236  1.09861  0.40547
     11   4.42404  0.07775  4.33769  3.00071     14 C - - <
          1.38629  1.38629  1.38629  1.38629
          0.01653  4.80402  4.80402  1.46634  0.26236  1.09861  0.40547
     12   2.31879  1.89546  0.37384  2.76026     15 G - - <
          1.38629  1.38629  1.38629  1.38629
          0.19124  4.80402  1.79657  1.46634  0.26236  1.09861  0.40547
     13   0.03207  4.75832  4.37941  4.56130     16 A - - -
          1.38629  1.38629  1.38629  1.38629
          0.01965  4.63244  4.63244  1.46634  0.26236  3.10170  0.04602
     14   2.81147  3.44127  0.29631  1.80606     17 G - - -
          1.38629  1.38629  1.38629  1.38629
          0.21348  4.63244  1.70100  1.46634  0.26236  3.10170  0.04602
     15   0.68983  3.23717  0.90644  2.89857     18 A - - -
          1.38629  1.38629  1.38629  1.38629
          0.02381  4.44277  4.44277  1.46634  0.26236  0.05131  2.99549
     16   3.95968  0.95701  3.78864  0.55466     19 U - - <
          1.38629  1.38629  1.38629  1.38629
          0.01653  4.80402  4.80402  1.46634  0.26236  1.09861  0.40547
     17   0.04423  4.93388  3.59966  4.74058     20 A - - <
          1.38629  1.38629  1.38629  1.38629
          0.01653  4.80402  4.80402  1.46634  0.26236  1.09861  0.40547
     18   3.39770  0.58059  1.09310  2.63375     21 C - - <
          1.38629  1.38629  1.38629  1.38629
          0.01653  4.80402  4.80402  1.46634  0.26236  1.09861  0.40547
     19   5.10080  0.03382  5.08272  3.86513     22 C - - <
          1.38629  1.38629  1.38629  1.38629
          0.17664  1.87259  4.80402  0.10343  2.32015  1.09861  0.40547
     20   0.55535  1.83169  1.68618  2.51625     24 A - - _
          1.38629  1.38629  1.38629  1.38629
          0.01653  4.80402  4.80402  1.46634  0.26236  1.09861  0.40547
     21   4.32324  5.38498  0.02616  4.83123     25 G - - _
          1.38629  1.38629  1.38629  1.38629
          0.01653  4.80402  4.80402  1.46634  0.26236  1.09861  0.40547
     22   1.60275  1.66939  2.90322  0.58798     26 U - - _
          1.38629  1.38629  1.38629  1.38629
          0.12189  2.23907  4.80402  0.74721  0.64185  1.09861  0.40547
     23   3.16125  1.08769  3.77225  0.51478     29 U - - _
          1.38629  1.38629  1.38629  1.38629
          0.01653  4.80402  4.80402  1.46634  0.26236  1.09861  0.40547
     24   4.32324  5.38498  0.02616  4.83123     30 G - - _
          1.38629  1.38629  1.38629  1.38629
          0.01653  4.80402  4.80402  1.46634  0.26236  1.09861  0.40547
     25   3.23226  1.31317  3.81221  0.40128     31 U - - _
          1.38629  1.38629  1.38629  1.38629
          0.01653  4.80402  4.80402  1.46634  0.26236  1.09861  0.40547
     26   4.72587  0.03217  5.10870  4.08952     32 C - - _
          1.38629  1.38629  1.38629  1.38629
          0.31804  4.80402  1.33094  1.46634  0.26236  1.09861  0.40547
     27   2.38264  2.33206  0.36420  2.15552     33 G - - _
          1.38629  1.38629  1.38629  1.38629
          0.02228  4.50827  4.50827  1.46634  0.26236  3.53327  0.02964
     28   1.49836  0.44706  3.26503  2.31466     34 C - - _
          1.38629  1.38629  1.38629  1.38629
          0.02228  4.50827  4.50827  1.46634  0.26236  0.06019  2.84012
     29   4.12115  5.23633  0.02891  4.96831     35 G - - >
          1.38629  1.38629  1.38629  1.38629
          0.01653  4.80402  4.80402  1.46634  0.26236  1.09861  0.40547
     30   2.90287  1.11738  0.55409  3.13729     36 G - - >
          1.38629  1.38629  1.38629  1.38629
          0.01653  4.80402  4.80402  1.46634  0.26236  1.09861  0.40547
     31   4.99577  4.03524  4.77926  0.03340     37 U - - >
          1.38629  1.38629  1.38629  1.38629
          0.01653  4.80402  4.80402  1.46634  0.26236  1.09861  0.40547
     32   0.58346  3.96294  0.91818  3.73866     38 A - - >
          1.38629  1.38629  1.38629  1.38629
          0.01653  4.80402  4.80402  1.46634  0.26236  1.09861  0.40547
     33   1.43890  1.82980  0.64309  2.56785     39 G - - -
          1.38629  1.38629  1.38629  1.38629
          0.01653  4.80402  4.80402  1.46634  0.26236  1.09861  0.40547
     34   3.16125  1.08769  3.77225  0.51478     40 U - - -
          1.38629  1.38629  1.38629  1.38629
          1.00582  1.13053  1.16669  0.71094  0.67566  1.09861  0.40547
     35   0.94901  3.25134  0.65508  2.90497     43 G - - -
          1.38629  1.38629  1.38629  1.38629
          0.02381  4.44277  4.44277  1.46634  0.26236  0.05131  2.99549
     36   3.01678  0.52724  1.60417  1.83410     44 C - - >
          1.38629  1.38629  1.38629  1.38629
          0.01653  4.80402  4.80402  1.46634  0.26236  1.09861  0.40547
     37   3.29449  2.33383  0.16146  4.19360     45 G - - >
          1.38629  1.38629  1.38629  1.38629
          0.09072  2.54423  4.80402  0.76662  0.62470  1.09861  0.40547
     38   0.66784  1.64694  2.17483  1.70970     48 A - - >
          1.38629  1.38629  1.38629  1.38629
          0.01653  4.80402  4.80402  1.46634  0.26236  1.09861  0.40547
     39   2.09233  3.19485  0.38988  1.84205     49 G - - -
          1.38629  1.38629  1.38629  1.38629
          0.36461  1.21288  4.80402  0.46495  0.98931  1.09861  0.40547
     40   4.11250  5.22036  0.02927  4.95127     52 G - - >
          1.38629  1.38629  1.38629  1.38629
          0.01653  4.80402  4.80402  1.46634  0.26236  1.09861  0.40547
     41   1.98451  0.26826  3.38261  2.75071     53 C - - >
          1.38629  1.38629  1.38629  1.38629
          0.19906  4.80402  1.75850  1.46634  0.26236  1.09861  0.40547
     42   2.05035  1.31551  1.08388  1.32919     54 g - - -
          1.38629  1.38629  1.38629  1.38629
          0.01981  4.62477  4.62477  1.46634  0.26236  0.57146  0.83173
     43   2.79407  1.10188  0.58628  2.99199     55 G - - >
          1.38629  1.38629  1.38629  1.38629
          0.01770  4.73601  4.73601  1.46634  0.26236  2.39980  0.09512
     44   1.66888  1.36957  2.09294  0.83471     56 u - - >
          1.38629  1.38629  1.38629  1.38629
          0.01770  4.73601  4.73601  1.46634  0.26236  2.39980  0.09512
     45   1.52556  1.59482  0.99415  1.56295     57 g - - >
          1.38629  1.38629  1.38629  1.38629
          0.08511  2.61985  4.73601  0.22569  1.59931  0.20025  1.70665
     46   2.91234  1.45982  0.39080  3.30056     59 G - - >
          1.38629  1.38629  1.38629  1.38629
          0.01653  4.80402  4.80402  1.46634  0.26236  1.09861  0.40547
     47   2.25270  2.13716  1.07341  0.83228     60 u - - :
          1.38629  1.38629  1.38629  1.38629
          0.00830  4.79579        *  1.46634  0.26236  0.00000        *
//
INFERNAL1/a [1.1.2 | July 2016]
NAME     CRISPRCas_101
STATES   189
NODES    51
CLEN     60
W        74
ALPH     RNA
RF       no
CONS     yes
MAP      yes
DATE     Mon Nov  1 15:07:12 2021
COM      [1] cmbuild -n CRISPRCas_101 -F CRISPRCas_101.cm CRISPRCas_101
COM      [2] cmcalibrate --cpu 12 CRISPRCas_101.cm
PBEGIN   0.05
PEND     0.05
WBETA    1e-07
QDBBETA1 1e-07
QDBBETA2 1e-15
N2OMEGA  1.52588e-05
N3OMEGA  1.52588e-05
ELSELF   -0.08926734
NSEQ     12
EFFN     6.125977
CKSUM    2207680912
NULL     0.000  0.000  0.000  0.000 
EFP7GF   -9.4541 0.71940
ECMLC    0.54644   -10.51002     1.54382     1600000      870475  0.001379
ECMGC    0.45255   -15.25627    -2.08194     1600000      155369  0.002575
ECMLI    0.51485    -9.03664     2.93793     1600000      571012  0.002102
ECMGI    0.47175   -12.23326    -0.12071     1600000      121245  0.003299
CM
                                             [ ROOT    0 ]      -      - - - - -
     S     0    -1 0     1     4     0     1    74    93  -7.931  -9.177  -0.038  -5.630                 
    IL     1     1 2     1     4     1    10    75    95  -2.817  -4.319  -0.613  -2.698                  0.000  0.000  0.000  0.000 
    IR     2     2 3     2     3     1    11    76    95  -1.925  -0.554  -4.164                          0.000  0.000  0.000  0.000 
                                             [ MATR    1 ]      -     76 - g - -
    MR     3     2 3     5     3     1    11    74    93  -9.379  -0.009  -7.697                          0.837 -2.669  0.876 -2.172 
     D     4     2 3     5     3     0     6    72    91  -6.390  -1.568  -0.620                         
    IR     5     5 3     5     3     1    10    75    94  -1.925  -0.554  -4.164                          0.000  0.000  0.000  0.000 
                                             [ MATR    2 ]      -     75 - G - -
    MR     6     5 3     8     3     1    11    73    92  -9.379  -0.009  -7.697                          0.342 -2.751  1.247 -2.253 
     D     7     5 3     8     3     0     6    71    90  -6.390  -1.568  -0.620                         
    IR     8     8 3     8     3     1    10    74    93  -1.925  -0.554  -4.164                          0.000  0.000  0.000  0.000 
                                             [ MATR    3 ]      -     74 - A - -
    MR     9     8 3    11     3     1    10    72    91  -9.379  -0.009  -7.697                          1.937 -4.411 -3.882 -4.127 
     D    10     8 3    11     3     0     5    70    89  -6.390  -1.568  -0.620                         
    IR    11    11 3    11     3     1     9    73    92  -1.925  -0.554  -4.164                          0.000  0.000  0.000  0.000 
                                             [ MATR    4 ]      -     73 - C - -
    MR    12    11 3    14     3     1     9    71    90  -9.379  -0.009  -7.697                         -0.503  1.156 -0.949 -0.870 
     D    13    11 3    14     3     0     5    69    88  -6.390  -1.568  -0.620                         
    IR    14    14 3    14     3     1     8    72    91  -1.925  -0.554  -4.164                          0.000  0.000  0.000  0.000 
                                             [ MATR    5 ]      -     72 - G - -
    MR    15    14 3    17     3     1     8    70    89  -9.379  -0.009  -7.697                         -3.532 -4.973  1.937 -4.273 
     D    16    14 3    17     3     0     4    68    87  -6.390  -1.568  -0.620                         
    IR    17    17 3    17     3     1     7    71    90  -1.925  -0.554  -4.164                          0.000  0.000  0.000  0.000 
                                             [ MATR    6 ]      -     71 - A - -
    MR    18    17 3    20     3     1     7    69    88  -9.379  -0.009  -7.697                          1.564 -0.806 -2.333 -1.869 
     D    19    17 3    20     3     0     4    67    86  -6.390  -1.568  -0.620                         
    IR    20    20 3    20     3     1     7    70    89  -1.925  -0.554  -4.164                          0.000  0.000  0.000  0.000 
                                             [ MATR    7 ]      -     70 - c - -
    MR    21    20 3    23     3     1     6    68    87  -9.379  -0.215  -2.866                          0.211  0.222 -0.256 -0.254 
     D    22    20 3    23     3     0     3    66    85  -6.390  -1.568  -0.620                         
    IR    23    23 3    23     3     1     7    69    88  -1.925  -0.554  -4.164                          0.000  0.000  0.000  0.000 
                                             [ MATR    8 ]      -     69 - C - -
    MR    24    23 3    26     3     1     8    67    86  -9.174  -0.011  -7.492                         -3.698  1.900 -4.431 -2.795 
     D    25    23 3    26     3     0     3    64    83  -8.087  -3.265  -0.164                         
    IR    26    26 3    26     3     1     7    68    87  -1.925  -0.554  -4.164                          0.000  0.000  0.000  0.000 
                                             [ MATR    9 ]      -     68 - C - -
    MR    27    26 3    29     3     1     7    66    85  -9.174  -0.011  -7.492                         -3.698  1.900 -4.431 -2.795 
     D    28    26 3    29     3     0     2    63    83  -8.087  -3.265  -0.164                         
    IR    29    29 3    29     3     1     6    67    86  -1.925  -0.554  -4.164                          0.000  0.000  0.000  0.000 
                                             [ MATR   10 ]      -     67 - c - -
    MR    30    29 3    32     3     1     6    65    84  -9.174  -0.011  -7.492                         -0.254  0.216  0.207 -0.241 
     D    31    29 3    32     3     0     2    62    82  -8.087  -3.265  -0.164                         
    IR    32    32 3    32     3     1     6    66    85  -1.925  -0.554  -4.164                          0.000  0.000  0.000  0.000 
                                             [ MATR   11 ]      -     66 - C - -
    MR    33    32 3    35     3     1     5    64    83  -9.174  -0.011  -7.492                         -0.619  1.102 -0.720 -0.750 
     D    34    32 3    35     3     0     2    62    81  -8.087  -3.265  -0.164                         
    IR    35    35 3    35     3     1     5    65    84  -1.925  -0.554  -4.164                          0.000  0.000  0.000  0.000 
                                             [ MATR   12 ]      -     65 - G - -
    MR    36    35 3    38     3     1     4    63    82  -9.174  -0.011  -7.492                         -0.254 -1.689  1.064 -0.395 
     D    37    35 3    38     3     0     2    61    80  -8.087  -3.265  -0.164                         
    IR    38    38 3    38     3     1     4    64    83  -1.925  -0.554  -4.164                          0.000  0.000  0.000  0.000 
                                             [ MATR   13 ]      -     64 - u - -
    MR    39    38 3    41     2     1     3    62    81  -9.344  -0.002                                 -0.742  0.262 -0.511  0.586 
     D    40    38 3    41     2     0     2    61    80  -6.173  -0.020                                 
    IR    41    41 3    41     2     1     3    63    82  -1.823  -0.479                                  0.000  0.000  0.000  0.000 
                                             [ BIF    14 ]      -      - - - - -
     B    42    41 3    43    72     0     2    61    80                                                 
                                             [ BEGL   15 ]      -      - - - - -
     S    43    42 1    44     4     0     0    22    41  -0.345  -7.513  -2.586  -4.621                 
                                             [ MATP   16 ]     17     25 g c - -
    MP    44    43 1    48     6     2     2    22    41  -9.395  -9.334  -0.017  -8.111  -8.390  -8.785 -2.405 -2.273 -2.538  0.960 -2.533 -3.347  1.129 -2.856 -2.637  2.026 -3.160 -0.488  1.252  1.068 -0.548 -0.576 
    ML    45    43 1    48     6     1     1    22    41  -6.250  -6.596  -1.310  -1.005  -6.446  -3.975  0.368 -0.385 -0.191  0.094 
    MR    46    43 1    48     6     1     1    21    40  -8.672  -7.401  -3.309  -7.379  -0.211  -5.592 -0.781  0.923 -1.580  0.248 
     D    47    43 1    48     6     0     0    20    38  -9.835  -8.533  -4.330  -5.012  -5.030  -0.176 
    IL    48    48 5    48     6     1     1    22    41  -2.579  -2.842  -0.760  -4.497  -5.274  -4.934  0.000  0.000  0.000  0.000 
    IR    49    49 6    49     5     1     1    22    40  -2.408  -0.496  -5.920  -4.087  -5.193          0.000  0.000  0.000  0.000 
                                             [ MATP   17 ]     18     24 C G - -
    MP    50    49 6    54     4     2     2    20    39  -7.606  -7.813  -0.358  -2.252                 -5.930 -5.952 -5.367 -2.120 -3.853 -5.596  3.822 -4.806 -5.501 -2.014 -5.574 -3.962 -0.524 -5.902 -1.632 -4.309 
    ML    51    49 6    54     4     1     1    22    40  -3.758  -3.940  -0.507  -2.670                  0.368 -0.385 -0.191  0.094 
    MR    52    49 6    54     4     1     1    20    38  -6.637  -5.666  -0.737  -1.434                  0.690 -1.343  0.484 -0.752 
     D    53    49 6    54     4     0     0    20    38  -5.314  -4.995  -3.011  -0.287                 
    IL    54    54 5    54     4     1     1    23    42  -1.686  -2.369  -1.117  -4.855                  0.000  0.000  0.000  0.000 
    IR    55    55 6    55     3     1     1    22    40  -1.442  -0.798  -4.142                          0.000  0.000  0.000  0.000 
                                             [ MATL   18 ]     19      - G - - -
    ML    56    55 6    58     3     1     1    17    35  -8.626  -0.013  -7.280                         -1.043 -3.020  1.684 -2.483 
     D    57    55 6    58     3     0     0    16    34  -8.723  -0.977  -1.030                         
    IL    58    58 3    58     3     1     1    21    39  -1.442  -0.798  -4.142                          0.000  0.000  0.000  0.000 
                                             [ MATL   19 ]     20      - A - - -
    ML    59    58 3    61     3     1     1    15    34  -8.867  -0.011  -7.521                          1.922 -4.118 -3.605 -3.823 
     D    60    58 3    61     3     0     0    15    33  -7.848  -1.052  -0.962                         
    IL    61    61 3    61     3     1     1    20    38  -1.442  -0.798  -4.142                          0.000  0.000  0.000  0.000 
                                             [ MATL   20 ]     21      - A - - -
    ML    62    61 3    64     3     1     1    14    33  -8.966  -0.010  -7.620                          1.546 -2.732 -0.449 -2.348 
     D    63    61 3    64     3     0     0    14    32  -7.147  -2.660  -0.261                         
    IL    64    64 3    64     3     1     1    19    37  -1.442  -0.798  -4.142                          0.000  0.000  0.000  0.000 
                                             [ MATL   21 ]     22      - C - - -
    ML    65    64 3    67     3     1     1    12    31  -8.966  -0.010  -7.620                         -0.841  1.181 -1.375 -0.344 
     D    66    64 3    67     3     0     0    13    31  -7.147  -2.660  -0.261                         
    IL    67    67 3    67     3     1     1    18    36  -1.442  -0.798  -4.142                          0.000  0.000  0.000  0.000 
                                             [ MATL   22 ]     23      - G - - -
    ML    68    67 3    70     2     1     1     1     1       *   0.000                                 -3.425 -4.855  1.932 -4.167 
     D    69    67 3    70     2     0     0     0     0       *   0.000                                 
    IL    70    70 3    70     2     1     1    13    28  -1.823  -0.479                                  0.000  0.000  0.000  0.000 
                                             [ END    23 ]      -      - - - - -
     E    71    70 3    -1     0     0     0     0     0                                                 
                                             [ BEGR   24 ]      -      - - - - -
     S    72    42 1    73     3     0     0    52    71  -9.039  -0.083  -4.205                         
    IL    73    73 2    73     3     1     1    55    74  -1.442  -0.798  -4.142                          0.000  0.000  0.000  0.000 
                                             [ MATL   25 ]     26      - G - - -
    ML    74    73 2    76     3     1     1    52    71  -8.966  -0.010  -7.620                         -1.437 -2.249  1.365 -0.244 
     D    75    73 2    76     3     0     0    50    69  -7.147  -2.660  -0.261                         
    IL    76    76 3    76     3     1     1    54    73  -1.442  -0.798  -4.142                          0.000  0.000  0.000  0.000 
                                             [ MATL   26 ]     27      - G - - -
    ML    77    76 3    79     3     1     1    51    69  -8.966  -0.010  -7.620                         -2.008 -1.848  1.723 -2.530 
     D    78    76 3    79     3     0     0    49    68  -7.147  -2.660  -0.261                         
    IL    79    79 3    79     3     1     1    53    72  -1.442  -0.798  -4.142                          0.000  0.000  0.000  0.000 
                                             [ MATL   27 ]     28      - a - - -
    ML    80    79 3    82     3     1     1    49    68  -8.966  -0.010  -7.620                          0.446 -0.718 -0.202  0.214 
     D    81    79 3    82     3     0     0    48    67  -7.147  -2.660  -0.261                         
    IL    82    82 3    82     3     1     1    52    71  -1.442  -0.798  -4.142                          0.000  0.000  0.000  0.000 
                                             [ MATL   28 ]     29      - A - - -
    ML    83    82 3    85     3     1     1    48    67  -8.966  -0.010  -7.620                          1.219 -1.592 -0.976 -0.264 
     D    84    82 3    85     3     0     0    47    66  -7.147  -2.660  -0.261                         
    IL    85    85 3    85     3     1     1    51    70  -1.442  -0.798  -4.142                          0.000  0.000  0.000  0.000 
                                             [ MATL   29 ]     30      - C - - -
    ML    86    85 3    88     3     1     1    47    66  -8.966  -0.236  -2.748                         -1.566  1.719 -3.383 -1.862 
     D    87    85 3    88     3     0     0    46    65  -7.147  -2.660  -0.261                         
    IL    88    88 3    88     3     1     1    50    69  -1.442  -0.798  -4.142                          0.000  0.000  0.000  0.000 
                                             [ MATL   30 ]     31      - G - - -
    ML    89    88 3    91     3     1     1    46    65  -8.742  -0.012  -7.396                          0.139 -2.457  1.295 -1.928 
     D    90    88 3    91     3     0     0    45    64  -8.384  -3.897  -0.105                         
    IL    91    91 3    91     3     1     1    49    68  -1.442  -0.798  -4.142                          0.000  0.000  0.000  0.000 
                                             [ MATL   31 ]     32      - A - - -
    ML    92    91 3    94     5     1     1    45    64  -7.793  -0.024  -7.608  -7.820  -8.712          1.909 -3.897 -3.396 -3.587 
     D    93    91 3    94     5     0     0    44    63  -6.564  -0.218  -5.825  -4.200  -4.112         
    IL    94    94 3    94     5     1     1    46    65  -2.408  -0.496  -4.087  -5.920  -5.193          0.000  0.000  0.000  0.000 
                                             [ MATP   32 ]     33     63 G C - -
    MP    95    94 3    99     6     2     2    44    63  -9.648  -9.588  -0.014  -8.364  -8.644  -9.039 -6.707 -4.080 -7.343 -1.232 -7.883 -5.427 -2.764 -7.489 -5.432  3.890 -5.676 -1.904 -3.125 -5.689 -4.967 -6.195 
    ML    96    94 3    99     6     1     1    43    62  -6.250  -6.596  -1.310  -1.005  -6.446  -3.975  0.368 -0.385 -0.191  0.094 
    MR    97    94 3    99     6     1     1    43    62  -6.988  -5.717  -1.625  -5.695  -0.829  -3.908  0.368 -0.385 -0.191  0.094 
     D    98    94 3    99     6     0     0    40    59  -9.049  -7.747  -3.544  -4.226  -4.244  -0.319 
    IL    99    99 5    99     6     1     1    44    63  -2.579  -2.842  -0.760  -4.497  -5.274  -4.934  0.000  0.000  0.000  0.000 
    IR   100   100 6   100     5     1     1    44    63  -2.408  -0.496  -5.920  -4.087  -5.193          0.000  0.000  0.000  0.000 
                                             [ MATP   33 ]     34     62 A U - -
    MP   101   100 6   105     6     2     2    42    61  -9.648  -9.588  -0.014  -8.364  -8.644  -9.039 -5.157 -3.852 -5.148  3.748 -7.071 -8.084 -2.588 -5.173 -4.936 -0.408 -5.586  0.188 -2.646 -6.474 -4.456 -3.887 
    ML   102   100 6   105     6     1     1    41    60  -6.250  -6.596  -1.310  -1.005  -6.446  -3.975  0.368 -0.385 -0.191  0.094 
    MR   103   100 6   105     6     1     1    41    60  -6.988  -5.717  -1.625  -5.695  -0.829  -3.908  0.368 -0.385 -0.191  0.094 
     D   104   100 6   105     6     0     0    38    57  -9.049  -7.747  -3.544  -4.226  -4.244  -0.319 
    IL   105   105 5   105     6     1     1    42    61  -2.579  -2.842  -0.760  -4.497  -5.274  -4.934  0.000  0.000  0.000  0.000 
    IR   106   106 6   106     5     1     1    42    61  -2.408  -0.496  -5.920  -4.087  -5.193          0.000  0.000  0.000  0.000 
                                             [ MATP   34 ]     35     61 U A - -
    MP   107   106 6   111     6     2     2    40    59  -9.648  -9.588  -0.014  -8.364  -8.644  -9.039 -5.372 -5.431 -4.968 -1.604 -3.532 -5.301  0.810 -4.370 -5.011 -1.490 -5.259 -3.480  3.379 -5.372  1.423 -3.821 
    ML   108   106 6   111     6     1     1    39    58  -6.250  -6.596  -1.310  -1.005  -6.446  -3.975  0.368 -0.385 -0.191  0.094 
    MR   109   106 6   111     6     1     1    39    58  -6.988  -5.717  -1.625  -5.695  -0.829  -3.908  0.368 -0.385 -0.191  0.094 
     D   110   106 6   111     6     0     0    37    55  -9.049  -7.747  -3.544  -4.226  -4.244  -0.319 
    IL   111   111 5   111     6     1     1    40    59  -2.579  -2.842  -0.760  -4.497  -5.274  -4.934  0.000  0.000  0.000  0.000 
    IR   112   112 6   112     5     1     1    40    59  -2.408  -0.496  -5.920  -4.087  -5.193          0.000  0.000  0.000  0.000 
                                             [ MATP   35 ]     36     60 g c - -
    MP   113   112 6   117     6     2     2    38    57  -9.648  -9.588  -0.014  -8.364  -8.644  -9.039 -3.398 -2.453 -3.519  0.750 -3.795 -4.048  1.298 -3.821 -0.832  2.508 -3.853  1.701  0.123 -3.480 -1.454 -2.493 
    ML   114   112 6   117     6     1     1    37    56  -6.250  -6.596  -1.310  -1.005  -6.446  -3.975  0.368 -0.385 -0.191  0.094 
    MR   115   112 6   117     6     1     1    37    56  -6.988  -5.717  -1.625  -5.695  -0.829  -3.908  0.368 -0.385 -0.191  0.094 
     D   116   112 6   117     6     0     0    35    54  -9.049  -7.747  -3.544  -4.226  -4.244  -0.319 
    IL   117   117 5   117     6     1     1    38    57  -2.579  -2.842  -0.760  -4.497  -5.274  -4.934  0.000  0.000  0.000  0.000 
    IR   118   118 6   118     5     1     1    38    57  -2.408  -0.496  -5.920  -4.087  -5.193          0.000  0.000  0.000  0.000 
                                             [ MATP   36 ]     37     59 c g - -
    MP   119   118 6   123     6     2     2    36    55  -9.648  -9.588  -0.014  -8.364  -8.644  -9.039 -2.079  0.563 -0.946  0.746 -2.171 -3.106  2.338 -2.556 -0.196  0.664 -2.882 -0.812  1.015 -2.409 -0.329 -1.490 
    ML   120   118 6   123     6     1     1    36    55  -6.250  -6.596  -1.310  -1.005  -6.446  -3.975  0.368 -0.385 -0.191  0.094 
    MR   121   118 6   123     6     1     1    36    55  -6.988  -5.717  -1.625  -5.695  -0.829  -3.908  0.368 -0.385 -0.191  0.094 
     D   122   118 6   123     6     0     0    34    53  -9.049  -7.747  -3.544  -4.226  -4.244  -0.319 
    IL   123   123 5   123     6     1     1    36    55  -2.579  -2.842  -0.760  -4.497  -5.274  -4.934  0.000  0.000  0.000  0.000 
    IR   124   124 6   124     5     1     1    36    55  -2.408  -0.496  -5.920  -4.087  -5.193          0.000  0.000  0.000  0.000 
                                             [ MATP   37 ]     38     58 G C - -
    MP   125   124 6   129     4     2     2    34    53  -8.080  -8.287  -0.248  -2.726                 -4.217 -3.263 -4.320  0.134 -4.727 -4.977 -0.670 -4.621  0.820  3.013  1.465 -0.985 -0.939 -4.389 -2.481 -3.302 
    ML   126   124 6   129     4     1     1    36    55  -3.758  -3.940  -0.507  -2.670                  0.368 -0.385 -0.191  0.094 
    MR   127   124 6   129     4     1     1    35    54  -4.809  -3.838  -1.706  -0.766                  0.368 -0.385 -0.191  0.094 
     D   128   124 6   129     4     0     0    34    53  -4.568  -4.250  -2.265  -0.520                 
    IL   129   129 5   129     4     1     1    37    56  -1.686  -2.369  -1.117  -4.855                  0.000  0.000  0.000  0.000 
    IR   130   130 6   130     3     1     1    36    55  -1.442  -0.798  -4.142                          0.000  0.000  0.000  0.000 
                                             [ MATL   38 ]     39      - C - - -
    ML   131   130 6   133     5     1     1    32    50  -7.871  -0.023  -7.687  -7.899  -8.790         -3.698  1.900 -4.431 -2.795 
     D   132   130 6   133     5     0     0    30    48  -6.281  -2.124  -5.542  -3.917  -0.578         
    IL   133   133 3   133     5     1     1    32    51  -2.408  -0.496  -4.087  -5.920  -5.193          0.000  0.000  0.000  0.000 
                                             [ MATP   39 ]     40     57 C G - -
    MP   134   133 3   138     6     2     2    31    49  -9.526  -9.465  -0.016  -8.242  -8.521  -8.916 -4.547 -4.484 -4.369 -0.569 -3.145 -4.911  3.033 -3.896 -4.352 -0.393 -4.726 -2.358  2.108 -4.659  0.363 -3.169 
    ML   135   133 3   138     6     1     1    29    48  -6.250  -6.596  -1.310  -1.005  -6.446  -3.975  0.368 -0.385 -0.191  0.094 
    MR   136   133 3   138     6     1     1    29    48  -6.988  -5.717  -1.625  -5.695  -0.829  -3.908  0.368 -0.385 -0.191  0.094 
     D   137   133 3   138     6     0     0    26    45 -10.636  -9.334  -5.131  -5.813  -5.831  -0.099 
    IL   138   138 5   138     6     1     1    31    49  -2.579  -2.842  -0.760  -4.497  -5.274  -4.934  0.000  0.000  0.000  0.000 
    IR   139   139 6   139     5     1     1    30    49  -2.408  -0.496  -5.920  -4.087  -5.193          0.000  0.000  0.000  0.000 
                                             [ MATP   40 ]     41     56 U A - -
    MP   140   139 6   144     6     2     2    29    47  -9.526  -9.465  -0.016  -8.242  -8.521  -8.916 -6.550 -6.403 -6.113 -2.627 -4.686 -6.462 -0.372 -5.502 -6.102 -2.598 -6.374 -4.273  3.853 -6.556 -2.299 -4.474 
    ML   141   139 6   144     6     1     1    27    46  -6.250  -6.596  -1.310  -1.005  -6.446  -3.975  0.368 -0.385 -0.191  0.094 
    MR   142   139 6   144     6     1     1    27    46  -6.988  -5.717  -1.625  -5.695  -0.829  -3.908  0.368 -0.385 -0.191  0.094 
     D   143   139 6   144     6     0     0    25    43 -10.636  -9.334  -5.131  -5.813  -5.831  -0.099 
    IL   144   144 5   144     6     1     1    29    47  -2.579  -2.842  -0.760  -4.497  -5.274  -4.934  0.000  0.000  0.000  0.000 
    IR   145   145 6   145     5     1     1    28    47  -2.408  -0.496  -5.920  -4.087  -5.193          0.000  0.000  0.000  0.000 
                                             [ MATP   41 ]     42     55 c g - -
    MP   146   145 6   150     6     2     2    27    45  -9.526  -9.465  -0.016  -8.242  -8.521  -8.916 -4.486 -4.631 -4.288 -1.140 -0.120  2.343  2.770 -3.928 -4.349 -1.083 -4.681 -2.955  0.222 -4.605 -0.920 -3.282 
    ML   147   145 6   150     6     1     1    25    44  -6.250  -6.596  -1.310  -1.005  -6.446  -3.975  0.368 -0.385 -0.191  0.094 
    MR   148   145 6   150     6     1     1    25    44  -6.988  -5.717  -1.625  -5.695  -0.829  -3.908  0.368 -0.385 -0.191  0.094 
     D   149   145 6   150     6     0     0    24    43 -10.636  -9.334  -0.524  -5.813  -5.831  -1.906 
    IL   150   150 5   150     6     1     1    27    45  -2.579  -2.842  -0.760  -4.497  -5.274  -4.934  0.000  0.000  0.000  0.000 
    IR   151   151 6   151     5     1     1    26    45  -2.408  -0.496  -5.920  -4.087  -5.193          0.000  0.000  0.000  0.000 
                                             [ MATP   42 ]     43     54 g c - -
    MP   152   151 6   156     6     2     2    25    43  -9.648  -9.588  -0.014  -8.364  -8.644  -9.039 -2.105 -0.721 -2.368  0.888 -2.423 -2.940  0.956 -2.655 -1.111  1.962 -0.351  0.913  1.300 -2.401 -0.564 -1.530 
    ML   153   151 6   156     6     1     1    23    42  -6.250  -6.596  -1.310  -1.005  -6.446  -3.975  0.368 -0.385 -0.191  0.094 
    MR   154   151 6   156     6     1     1    23    42  -6.988  -5.717  -1.625  -5.695  -0.829  -3.908  0.368 -0.385 -0.191  0.094 
     D   155   151 6   156     6     0     0    21    40  -9.049  -7.747  -3.544  -4.226  -4.244  -0.319 
    IL   156   156 5   156     6     1     1    25    43  -2.579  -2.842  -0.760  -4.497  -5.274  -4.934  0.000  0.000  0.000  0.000 
    IR   157   157 6   157     5     1     1    24    43  -2.408  -0.496  -5.920  -4.087  -5.193          0.000  0.000  0.000  0.000 
                                             [ MATP   43 ]     44     53 U A - -
    MP   158   157 6   162     6     2     2    23    41  -9.648  -9.588  -0.014  -8.364  -8.644  -9.039 -5.408 -5.467 -4.999 -1.638 -3.559 -5.330  0.783 -4.399 -5.043 -1.524 -5.289 -3.514  3.423 -5.405  1.272 -3.844 
    ML   159   157 6   162     6     1     1    22    41  -6.250  -6.596  -1.310  -1.005  -6.446  -3.975  0.368 -0.385 -0.191  0.094 
    MR   160   157 6   162     6     1     1    22    40  -6.988  -5.717  -1.625  -5.695  -0.829  -3.908  0.368 -0.385 -0.191  0.094 
     D   161   157 6   162     6     0     0    20    39  -9.049  -7.747  -3.544  -4.226  -4.244  -0.319 
    IL   162   162 5   162     6     1     1    23    41  -2.579  -2.842  -0.760  -4.497  -5.274  -4.934  0.000  0.000  0.000  0.000 
    IR   163   163 6   163     5     1     1    22    41  -2.408  -0.496  -5.920  -4.087  -5.193          0.000  0.000  0.000  0.000 
                                             [ MATP   44 ]     45     52 C G - -
    MP   164   163 6   168     6     2     2    21    39  -9.648  -9.588  -0.014  -8.364  -8.644  -9.039 -4.700 -4.848 -4.498 -1.338  1.726  0.813  3.028 -4.127 -4.556 -1.293 -4.887 -3.162  0.036 -4.818 -1.111 -3.485 
    ML   165   163 6   168     6     1     1    21    40  -6.250  -6.596  -1.310  -1.005  -6.446  -3.975  0.368 -0.385 -0.191  0.094 
    MR   166   163 6   168     6     1     1    21    39  -6.988  -5.717  -1.625  -5.695  -0.829  -3.908  0.368 -0.385 -0.191  0.094 
     D   167   163 6   168     6     0     0    19    38  -9.049  -7.747  -3.544  -4.226  -4.244  -0.319 
    IL   168   168 5   168     6     1     1    21    40  -2.579  -2.842  -0.760  -4.497  -5.274  -4.934  0.000  0.000  0.000  0.000 
    IR   169   169 6   169     5     1     1    20    39  -2.408  -0.496  -5.920  -4.087  -5.193          0.000  0.000  0.000  0.000 
                                             [ MATP   45 ]     46     51 g c - -
    MP   170   169 6   174     4     2     2    19    37  -8.080  -8.287  -0.024  -6.701                 -3.698 -0.046 -3.634  1.496 -4.366 -0.893  0.054 -4.214 -3.930  2.944 -4.262  0.212 -0.190 -3.542 -1.833 -2.663 
    ML   171   169 6   174     4     1     1    20    39  -3.758  -3.940  -0.507  -2.670                  0.368 -0.385 -0.191  0.094 
    MR   172   169 6   174     4     1     1    20    39  -4.809  -3.838  -1.706  -0.766                  0.368 -0.385 -0.191  0.094 
     D   173   169 6   174     4     0     0    19    38  -4.568  -4.250  -2.265  -0.520                 
    IL   174   174 5   174     4     1     1    22    40  -1.686  -2.369  -1.117  -4.855                  0.000  0.000  0.000  0.000 
    IR   175   175 6   175     3     1     1    21    39  -1.442  -0.798  -4.142                          0.000  0.000  0.000  0.000 
                                             [ MATL   46 ]     47      - A - - -
    ML   176   175 6   178     3     1     1    15    34  -9.039  -0.010  -7.693                          1.615 -2.314 -2.398 -0.876 
     D   177   175 6   178     3     0     0    16    34  -6.174  -1.687  -0.566                         
    IL   178   178 3   178     3     1     1    20    38  -1.442  -0.798  -4.142                          0.000  0.000  0.000  0.000 
                                             [ MATL   47 ]     48      - G - - -
    ML   179   178 3   181     3     1     1    14    32  -9.039  -0.010  -7.693                         -3.532 -4.973  1.937 -4.273 
     D   180   178 3   181     3     0     0    15    33  -6.174  -1.687  -0.566                         
    IL   181   181 3   181     3     1     1    19    37  -1.442  -0.798  -4.142                          0.000  0.000  0.000  0.000 
                                             [ MATL   48 ]     49      - g - - -
    ML   182   181 3   184     3     1     1    12    31  -9.039  -0.010  -7.693                          0.148  0.056  0.352 -0.796 
     D   183   181 3   184     3     0     0    13    32  -6.174  -1.687  -0.566                         
    IL   184   184 3   184     3     1     1    18    36  -1.442  -0.798  -4.142                          0.000  0.000  0.000  0.000 
                                             [ MATL   49 ]     50      - A - - -
    ML   185   184 3   187     2     1     1     1     1       *   0.000                                  1.937 -4.411 -3.882 -4.127 
     D   186   184 3   187     2     0     0     0     0       *   0.000                                 
    IL   187   187 3   187     2     1     1    13    28  -1.823  -0.479                                  0.000  0.000  0.000  0.000 
                                             [ END    50 ]      -      - - - - -
     E   188   187 3    -1     0     0     0     0     0                                                 
//
HMMER3/f [3.1b3 | July 2016]
NAME  CRISPRCas_101
LENG  60
MAXL  130
ALPH  RNA
RF    no
MM    no
CONS  yes
CS    yes
MAP   yes
DATE  Mon Nov  1 15:07:12 2021
COM   [1] cmbuild -n CRISPRCas_101 -F CRISPRCas_101.cm CRISPRCas_101
NSEQ  12
EFFN  8.739258
CKSUM 2207680912
STATS LOCAL MSV       -7.9452  0.71940
STATS LOCAL VITERBI   -8.3649  0.71940
STATS LOCAL FORWARD   -3.7465  0.71940
HMM          A        C        G        U   
            m->m     m->i     m->d     i->m     i->i     d->m     d->d
  COMPO   1.31238  1.34269  1.19742  1.78552
          1.38629  1.38629  1.38629  1.38629
          1.07202  1.00335  1.23432  2.52385  0.08354  0.00000        *
      1   1.98852  1.98290  1.13087  0.90961     17 u - - <
          1.38629  1.38629  1.38629  1.38629
          0.02584  4.36169  4.36169  1.46634  0.26236  3.51953  0.03006
      2   4.35923  0.07376  4.27545  3.11425     18 C - - <
          1.38629  1.38629  1.38629  1.38629
          0.25327  4.36169  1.55598  1.46634  0.26236  0.57571  0.82624
      3   2.22167  3.80276  0.17753  3.44431     19 G - - _
          1.38629  1.38629  1.38629  1.38629
          0.02505  4.39246  4.39246  1.46634  0.26236  0.63852  0.75094
      4   0.03424  4.69248  4.31600  4.49678     20 A - - _
          1.38629  1.38629  1.38629  1.38629
          0.02097  4.56828  4.56828  1.46634  0.26236  0.65894  0.72856
      5   0.27795  3.67481  1.68094  3.47016     21 A - - _
          1.38629  1.38629  1.38629  1.38629
          0.01950  4.63998  4.63998  1.46634  0.26236  2.15358  0.12338
      6   2.09709  0.49849  2.41312  1.71368     22 C - - _
          1.38629  1.38629  1.38629  1.38629
          0.01950  4.63998  4.63998  1.46634  0.26236  2.15358  0.12338
      7   4.14499  5.18125  0.03148  4.65419     23 G - - _
          1.38629  1.38629  1.38629  1.38629
          0.01950  4.63998  4.63998  1.46634  0.26236  2.15358  0.12338
      8   2.27984  3.74516  0.17381  3.39286     24 G - - >
          1.38629  1.38629  1.38629  1.38629
          0.01950  4.63998  4.63998  1.46634  0.26236  2.15358  0.12338
      9   1.83521  0.74382  1.91959  1.52117     25 c - - >
          1.38629  1.38629  1.38629  1.38629
          0.01950  4.63998  4.63998  1.46634  0.26236  2.15358  0.12338
     10   2.70950  3.30100  0.37609  1.56046     26 G - - -
          1.38629  1.38629  1.38629  1.38629
          0.01950  4.63998  4.63998  1.46634  0.26236  2.15358  0.12338
     11   3.11660  2.68956  0.15374  3.49706     27 G - - -
          1.38629  1.38629  1.38629  1.38629
          0.01950  4.63998  4.63998  1.46634  0.26236  2.15358  0.12338
     12   1.06145  1.93118  1.51287  1.24205     28 a - - -
          1.38629  1.38629  1.38629  1.38629
          0.01950  4.63998  4.63998  1.46634  0.26236  2.15358  0.12338
     13   0.48630  2.70475  2.13681  1.60851     29 A - - -
          1.38629  1.38629  1.38629  1.38629
          0.01950  4.63998  4.63998  1.46634  0.26236  2.15358  0.12338
     14   2.58485  0.14850  4.12575  3.06959     30 C - - -
          1.38629  1.38629  1.38629  1.38629
          0.18559  4.63998  1.83427  1.46634  0.26236  2.15358  0.12338
     15   1.29314  3.41148  0.43643  3.07356     31 G - - -
          1.38629  1.38629  1.38629  1.38629
          0.02299  4.47738  4.47738  1.46634  0.26236  3.18447  0.04228
     16   0.03982  4.54179  4.17123  4.34656     32 A - - -
          1.38629  1.38629  1.38629  1.38629
          0.02299  4.47738  4.47738  1.46634  0.26236  0.08643  2.49132
     17   3.69919  4.73733  0.04338  4.71633     33 G - - <
          1.38629  1.38629  1.38629  1.38629
          0.01849  4.69280  4.69280  1.46634  0.26236  1.09861  0.40547
     18   0.14104  4.62893  2.22845  4.26283     34 A - - <
          1.38629  1.38629  1.38629  1.38629
          0.01849  4.69280  4.69280  1.46634  0.26236  1.09861  0.40547
     19   4.07140  2.43810  3.94456  0.13209     35 U - - <
          1.38629  1.38629  1.38629  1.38629
          0.01849  4.69280  4.69280  1.46634  0.26236  1.09861  0.40547
     20   2.24766  1.82631  0.42361  2.54249     36 G - - <
          1.38629  1.38629  1.38629  1.38629
          0.01849  4.69280  4.69280  1.46634  0.26236  1.09861  0.40547
     21   1.35614  0.90034  1.72825  1.84313     37 c - - <
          1.38629  1.38629  1.38629  1.38629
          0.01849  4.69280  4.69280  1.46634  0.26236  1.09861  0.40547
     22   2.91991  3.81315  0.10693  3.67328     38 G - - <
          1.38629  1.38629  1.38629  1.38629
          0.17516  4.69280  1.88708  1.46634  0.26236  1.09861  0.40547
     23   4.39530  0.04477  4.83224  3.75159     39 C - - -
          1.38629  1.38629  1.38629  1.38629
          0.02159  4.53924  4.53924  1.46634  0.26236  2.91987  0.05545
     24   3.27428  0.59640  3.04992  1.01059     40 C - - <
          1.38629  1.38629  1.38629  1.38629
          0.02159  4.53924  4.53924  1.46634  0.26236  2.91987  0.05545
     25   4.73924  3.51245  4.71362  0.04871     41 U - - <
          1.38629  1.38629  1.38629  1.38629
          0.02159  4.53924  4.53924  1.46634  0.26236  2.91987  0.05545
     26   3.85183  0.13202  3.75362  2.53827     42 C - - <
          1.38629  1.38629  1.38629  1.38629
          0.02159  4.53924  4.53924  1.46634  0.26236  0.11416  2.22672
     27   1.78695  2.07868  0.70650  1.54146     43 g - - <
          1.38629  1.38629  1.38629  1.38629
          0.01849  4.69280  4.69280  1.46634  0.26236  1.09861  0.40547
     28   4.04260  2.44281  3.93188  0.13248     44 U - - <
          1.38629  1.38629  1.38629  1.38629
          0.01849  4.69280  4.69280  1.46634  0.26236  1.09861  0.40547
     29   4.02752  0.11051  3.93382  2.69952     45 C - - <
          1.38629  1.38629  1.38629  1.38629
          0.01849  4.69280  4.69280  1.46634  0.26236  1.09861  0.40547
     30   1.35720  2.31920  0.55589  2.64925     46 G - - <
          1.38629  1.38629  1.38629  1.38629
          0.01849  4.69280  4.69280  1.46634  0.26236  1.09861  0.40547
     31   0.22429  3.28986  3.38035  2.04311     47 A - - _
          1.38629  1.38629  1.38629  1.38629
          0.01849  4.69280  4.69280  1.46634  0.26236  1.09861  0.40547
     32   4.21394  5.25974  0.02930  4.72250     48 G - - _
          1.38629  1.38629  1.38629  1.38629
          0.01849  4.69280  4.69280  1.46634  0.26236  1.09861  0.40547
     33   1.30308  1.29672  1.08345  2.15027     49 g - - _
          1.38629  1.38629  1.38629  1.38629
          0.01849  4.69280  4.69280  1.46634  0.26236  1.09861  0.40547
     34   0.02813  4.89086  4.50716  4.68920     50 A - - _
          1.38629  1.38629  1.38629  1.38629
          0.01849  4.69280  4.69280  1.46634  0.26236  1.09861  0.40547
     35   2.90904  0.49105  2.61489  1.34587     51 C - - >
          1.38629  1.38629  1.38629  1.38629
          0.01849  4.69280  4.69280  1.46634  0.26236  1.09861  0.40547
     36   1.27332  1.96330  0.58447  3.80294     52 G - - >
          1.38629  1.38629  1.38629  1.38629
          0.01849  4.69280  4.69280  1.46634  0.26236  1.09861  0.40547
     37   0.33331  4.07360  1.40959  3.80793     53 A - - >
          1.38629  1.38629  1.38629  1.38629
          0.01849  4.69280  4.69280  1.46634  0.26236  1.09861  0.40547
     38   1.58141  1.11264  1.58221  1.34668     54 c - - >
          1.38629  1.38629  1.38629  1.38629
          0.17516  4.69280  1.88708  1.46634  0.26236  1.09861  0.40547
     39   2.13494  0.94970  0.75937  3.61450     55 g - - >
          1.38629  1.38629  1.38629  1.38629
          0.02159  4.53924  4.53924  1.46634  0.26236  2.91987  0.05545
     40   0.05823  4.82429  3.31454  4.40768     56 A - - >
          1.38629  1.38629  1.38629  1.38629
          0.02159  4.53924  4.53924  1.46634  0.26236  2.91987  0.05545
     41   1.24593  3.19575  0.47497  3.00604     57 G - - >
          1.38629  1.38629  1.38629  1.38629
          0.02159  4.53924  4.53924  1.46634  0.26236  0.11416  2.22672
     42   1.87042  0.62722  1.43299  2.61361     58 C - - >
          1.38629  1.38629  1.38629  1.38629
          0.01849  4.69280  4.69280  1.46634  0.26236  1.09861  0.40547
     43   1.65135  1.52664  0.76247  2.08399     59 g - - >
          1.38629  1.38629  1.38629  1.38629
          0.01849  4.69280  4.69280  1.46634  0.26236  1.09861  0.40547
     44   2.29711  0.95967  1.74045  1.07590     60 c - - >
          1.38629  1.38629  1.38629  1.38629
          0.01849  4.69280  4.69280  1.46634  0.26236  1.09861  0.40547
     45   0.35777  4.07930  1.34008  3.81555     61 A - - >
          1.38629  1.38629  1.38629  1.38629
          0.01849  4.69280  4.69280  1.46634  0.26236  1.09861  0.40547
     46   4.35720  3.22658  4.35089  0.06764     62 U - - >
          1.38629  1.38629  1.38629  1.38629
          0.01849  4.69280  4.69280  1.46634  0.26236  1.09861  0.40547
     47   4.62121  0.05767  4.53131  3.34012     63 C - - >
          1.38629  1.38629  1.38629  1.38629
          0.17516  4.69280  1.88708  1.46634  0.26236  1.09861  0.40547
     48   2.07680  1.15056  1.73521  0.96273     64 u - - :
          1.38629  1.38629  1.38629  1.38629
          0.02159  4.53924  4.53924  1.46634  0.26236  2.91987  0.05545
     49   1.62952  2.78139  0.57585  1.71594     65 G - - :
          1.38629  1.38629  1.38629  1.38629
          0.02159  4.53924  4.53924  1.46634  0.26236  2.91987  0.05545
     50   1.94832  0.53033  1.90602  2.11689     66 C - - :
          1.38629  1.38629  1.38629  1.38629
          0.02159  4.53924  4.53924  1.46634  0.26236  2.91987  0.05545
     51   1.63809  1.17937  1.19286  1.63567     67 c - - :
          1.38629  1.38629  1.38629  1.38629
          0.02159  4.53924  4.53924  1.46634  0.26236  2.91987  0.05545
     52   4.39530  0.04477  4.83224  3.75159     68 C - - :
          1.38629  1.38629  1.38629  1.38629
          0.02159  4.53924  4.53924  1.46634  0.26236  2.91987  0.05545
     53   4.39530  0.04477  4.83224  3.75159     69 C - - :
          1.38629  1.38629  1.38629  1.38629
          0.02159  4.53924  4.53924  1.46634  0.26236  0.11416  2.22672
     54   1.24750  1.17983  1.55101  1.64292     70 c - - :
          1.38629  1.38629  1.38629  1.38629
          0.01849  4.69280  4.69280  1.46634  0.26236  1.09861  0.40547
     55   0.25964  1.93154  3.33356  3.03494     71 A - - :
          1.38629  1.38629  1.38629  1.38629
          0.01849  4.69280  4.69280  1.46634  0.26236  1.09861  0.40547
     56   4.21394  5.25974  0.02930  4.72250     72 G - - :
          1.38629  1.38629  1.38629  1.38629
          0.01849  4.69280  4.69280  1.46634  0.26236  1.09861  0.40547
     57   1.82598  0.50147  2.08291  2.21884     73 C - - :
          1.38629  1.38629  1.38629  1.38629
          0.01849  4.69280  4.69280  1.46634  0.26236  1.09861  0.40547
     58   0.02813  4.89086  4.50716  4.68920     74 A - - :
          1.38629  1.38629  1.38629  1.38629
          0.01849  4.69280  4.69280  1.46634  0.26236  1.09861  0.40547
     59   1.13423  3.65396  0.48279  3.34155     75 G - - :
          1.38629  1.38629  1.38629  1.38629
          0.01849  4.69280  4.69280  1.46634  0.26236  1.09861  0.40547
     60   0.77199  3.66164  0.73901  3.36304     76 g - - :
          1.38629  1.38629  1.38629  1.38629
          0.00929  4.68360        *  1.46634  0.26236  0.00000        *
//
INFERNAL1/a [1.1.2 | July 2016]
NAME     CRISPRCas_102
STATES   189
NODES    49
CLEN     60
W        76
ALPH     RNA
RF       no
CONS     yes
MAP      yes
DATE     Mon Nov  1 15:07:12 2021
COM      [1] cmbuild -n CRISPRCas_102 -F CRISPRCas_102.cm CRISPRCas_102
COM      [2] cmcalibrate --cpu 12 CRISPRCas_102.cm
PBEGIN   0.05
PEND     0.05
WBETA    1e-07
QDBBETA1 1e-07
QDBBETA2 1e-15
N2OMEGA  1.52588e-05
N3OMEGA  1.52588e-05
ELSELF   -0.08926734
NSEQ     4
EFFN     3.191406
CKSUM    3541031991
NULL     0.000  0.000  0.000  0.000 
EFP7GF   -5.6980 0.72611
ECMLC    0.52147   -11.50295     1.14063     1600000      876188  0.001370
ECMGC    0.41923   -14.43379     0.11152     1600000      177968  0.002248
ECMLI    0.45964   -11.03387     2.63141     1600000      641273  0.001871
ECMGI    0.43794   -10.34334     2.32231     1600000      102566  0.003900
CM
                                             [ ROOT    0 ]      -      - - - - -
     S     0    -1 0     1     4     0     1    76    96  -7.390  -7.597  -0.620  -1.565                 
    IL     1     1 2     1     4     1     9    80   100  -1.686  -2.369  -1.117  -4.855                  0.000  0.000  0.000  0.000 
    IR     2     2 3     2     3     1     8    79    99  -1.442  -0.798  -4.142                          0.000  0.000  0.000  0.000 
                                             [ MATL    1 ]      1      - u - - -
    ML     3     2 3     5     2     1     7    76    96  -8.223  -0.005                                 -0.621  0.466 -1.390  0.667 
     D     4     2 3     5     2     0     6    75    95  -8.740  -0.003                                 
    IL     5     5 3     5     2     1     7    77    97  -1.823  -0.479                                  0.000  0.000  0.000  0.000 
                                             [ BIF     2 ]      -      - - - - -
     B     6     5 3     7    87     0     6    75    95                                                 
                                             [ BEGL    3 ]      -      - - - - -
     S     7     6 1     8     4     0     0    42    61  -0.038  -7.073  -6.481  -7.121                 
                                             [ MATP    4 ]      2     30 G C - -
    MP     8     7 1    12     6     2     2    42    61  -9.292  -9.232  -0.019  -8.008  -8.288  -8.683 -3.957 -2.969 -3.884  0.617 -3.762 -4.422  1.650 -4.043 -3.968  3.055 -4.329 -0.678  0.282 -3.867 -1.279 -2.796 
    ML     9     7 1    12     6     1     1    40    60  -6.250  -6.596  -1.310  -1.005  -6.446  -3.975  0.368 -0.385 -0.191  0.094 
    MR    10     7 1    12     6     1     1    40    60  -6.988  -5.717  -1.625  -5.695  -0.829  -3.908  0.368 -0.385 -0.191  0.094 
     D    11     7 1    12     6     0     0    38    58  -9.049  -7.747  -3.544  -4.226  -4.244  -0.319 
    IL    12    12 5    12     6     1     1    41    61  -2.579  -2.842  -0.760  -4.497  -5.274  -4.934  0.000  0.000  0.000  0.000 
    IR    13    13 6    13     5     1     1    41    60  -2.408  -0.496  -5.920  -4.087  -5.193          0.000  0.000  0.000  0.000 
                                             [ MATP    5 ]      3     29 c g - -
    MP    14    13 6    18     6     2     2    40    59  -9.292  -9.232  -0.019  -8.008  -8.288  -8.683 -0.237 -2.156 -2.322  0.931 -2.154 -3.121  1.917 -2.547 -2.348  1.072 -2.882  0.606  1.658 -2.448 -0.183 -1.478 
    ML    15    13 6    18     6     1     1    39    59  -6.250  -6.596  -1.310  -1.005  -6.446  -3.975  0.368 -0.385 -0.191  0.094 
    MR    16    13 6    18     6     1     1    39    58  -6.988  -5.717  -1.625  -5.695  -0.829  -3.908  0.368 -0.385 -0.191  0.094 
     D    17    13 6    18     6     0     0    37    57  -9.049  -7.747  -3.544  -4.226  -4.244  -0.319 
    IL    18    18 5    18     6     1     1    40    59  -2.579  -2.842  -0.760  -4.497  -5.274  -4.934  0.000  0.000  0.000  0.000 
    IR    19    19 6    19     5     1     1    39    58  -2.408  -0.496  -5.920  -4.087  -5.193          0.000  0.000  0.000  0.000 
                                             [ MATP    6 ]      4     28 c g - -
    MP    20    19 6    24     4     2     2    38    57  -7.390  -7.597  -0.620  -1.565                 -3.825 -3.473 -3.768  0.293 -2.930 -4.450  2.872 -3.529 -3.763  1.837 -4.195 -1.266  0.947 -3.972 -0.549 -2.607 
    ML    21    19 6    24     4     1     1    38    58  -3.758  -3.940  -0.507  -2.670                  0.368 -0.385 -0.191  0.094 
    MR    22    19 6    24     4     1     1    38    57  -4.809  -3.838  -1.706  -0.766                  0.368 -0.385 -0.191  0.094 
     D    23    19 6    24     4     0     0    37    56  -4.568  -4.250  -2.265  -0.520                 
    IL    24    24 5    24     4     1     1    40    59  -1.686  -2.369  -1.117  -4.855                  0.000  0.000  0.000  0.000 
    IR    25    25 6    25     3     1     1    39    58  -1.442  -0.798  -4.142                          0.000  0.000  0.000  0.000 
                                             [ MATL    7 ]      5      - u - - -
    ML    26    25 6    28     3     1     1    35    54  -8.251  -0.020  -6.569                         -0.313 -0.867  0.239  0.552 
     D    27    25 6    28     3     0     0    34    53  -7.338  -0.758  -1.313                         
    IL    28    28 3    28     3     1     1    36    55  -1.925  -0.554  -4.164                          0.000  0.000  0.000  0.000 
                                             [ MATR    8 ]      -     27 - u - -
    MR    29    28 3    31     5     1     1    34    53  -7.287  -0.034  -7.103  -7.315  -8.206         -0.572 -1.015 -0.212  0.978 
     D    30    28 3    31     5     0     0    33    52  -6.146  -1.501  -3.772  -5.203  -0.910         
    IR    31    31 3    31     5     1     1    35    54  -2.408  -0.496  -5.920  -4.087  -5.193          0.000  0.000  0.000  0.000 
                                             [ MATP    9 ]      6     26 c g - -
    MP    32    31 3    36     6     2     2    33    52  -9.202  -9.141  -0.020  -7.918  -8.198  -8.593 -3.274 -3.023 -3.305  0.666 -2.671 -4.061  2.217 -3.211 -3.322  1.810 -3.803 -0.921  1.926 -3.450 -0.326 -2.205 
    ML    33    31 3    36     6     1     1    32    51  -6.250  -6.596  -1.310  -1.005  -6.446  -3.975  0.368 -0.385 -0.191  0.094 
    MR    34    31 3    36     6     1     1    32    51  -6.988  -5.717  -1.625  -5.695  -0.829  -3.908  0.368 -0.385 -0.191  0.094 
     D    35    31 3    36     6     0     0    29    48 -10.166  -8.864  -4.661  -5.344  -5.361  -0.138 
    IL    36    36 5    36     6     1     1    33    52  -2.579  -2.842  -0.760  -4.497  -5.274  -4.934  0.000  0.000  0.000  0.000 
    IR    37    37 6    37     5     1     1    33    52  -2.408  -0.496  -5.920  -4.087  -5.193          0.000  0.000  0.000  0.000 
                                             [ MATP   10 ]      7     25 c g - -
    MP    38    37 6    42     6     2     2    31    50  -9.202  -9.141  -0.020  -7.918  -8.198  -8.593 -2.867 -2.932 -2.929  0.286 -2.358  1.075  2.267 -2.928 -2.969  0.397 -3.435 -1.315  1.044 -3.118  1.472 -2.028 
    ML    39    37 6    42     6     1     1    31    50  -6.250  -6.596  -1.310  -1.005  -6.446  -3.975  0.368 -0.385 -0.191  0.094 
    MR    40    37 6    42     6     1     1    31    50  -6.988  -5.717  -1.625  -5.695  -0.829  -3.908  0.368 -0.385 -0.191  0.094 
     D    41    37 6    42     6     0     0    28    48 -10.166  -8.864  -4.661  -5.344  -5.361  -0.138 
    IL    42    42 5    42     6     1     1    31    50  -2.579  -2.842  -0.760  -4.497  -5.274  -4.934  0.000  0.000  0.000  0.000 
    IR    43    43 6    43     5     1     1    31    50  -2.408  -0.496  -5.920  -4.087  -5.193          0.000  0.000  0.000  0.000 
                                             [ MATP   11 ]      8     24 G C - -
    MP    44    43 6    48     4     2     2    29    48  -7.184  -7.391  -0.413  -2.082                 -3.900 -2.681 -3.900  1.830 -4.543 -4.576  0.018 -4.257 -3.891  3.134 -4.300 -0.295 -0.277 -3.923 -1.962 -2.796 
    ML    45    43 6    48     4     1     1    30    49  -3.758  -3.940  -0.507  -2.670                  0.368 -0.385 -0.191  0.094 
    MR    46    43 6    48     4     1     1    30    49  -4.809  -3.838  -1.706  -0.766                  0.368 -0.385 -0.191  0.094 
     D    47    43 6    48     4     0     0    28    47  -5.634  -5.315  -3.331  -0.225                 
    IL    48    48 5    48     4     1     1    32    51  -1.686  -2.369  -1.117  -4.855                  0.000  0.000  0.000  0.000 
    IR    49    49 6    49     3     1     1    31    50  -1.442  -0.798  -4.142                          0.000  0.000  0.000  0.000 
                                             [ MATL   12 ]      9      - u - - -
    ML    50    49 6    52     3     1     1    27    46  -8.251  -0.020  -6.569                         -0.313 -0.867  0.239  0.552 
     D    51    49 6    52     3     0     0    25    44  -7.338  -1.088  -0.934                         
    IL    52    52 3    52     3     1     1    28    46  -1.925  -0.554  -4.164                          0.000  0.000  0.000  0.000 
                                             [ MATR   13 ]      -     23 - G - -
    MR    53    52 3    55     5     1     1    26    44  -2.395  -0.336  -7.023  -7.235  -8.127         -1.856 -3.117  1.779 -2.505 
     D    54    52 3    55     5     0     0    24    43  -6.382  -0.304  -4.008  -5.439  -3.434         
    IR    55    55 3    55     5     1     1    26    44  -3.047  -0.299  -6.558  -4.726  -5.832          0.000  0.000  0.000  0.000 
                                             [ MATP   14 ]     10     21 g c - -
    MP    56    55 3    60     6     2     2    24    43  -9.292  -9.232  -0.019  -8.008  -8.288  -8.683 -3.789 -2.611 -3.766  1.796 -4.571 -4.571 -0.012 -4.191 -3.867  2.889 -4.275  1.168 -0.269 -3.825 -1.965 -2.677 
    ML    57    55 3    60     6     1     1    24    43  -6.250  -6.596  -1.310  -1.005  -6.446  -3.975  0.368 -0.385 -0.191  0.094 
    MR    58    55 3    60     6     1     1    24    43  -6.988  -5.717  -1.625  -5.695  -0.829  -3.908  0.368 -0.385 -0.191  0.094 
     D    59    55 3    60     6     0     0    22    41  -9.049  -7.747  -3.544  -4.226  -4.244  -0.319 
    IL    60    60 5    60     6     1     1    24    43  -2.579  -2.842  -0.760  -4.497  -5.274  -4.934  0.000  0.000  0.000  0.000 
    IR    61    61 6    61     5     1     1    24    43  -2.408  -0.496  -5.920  -4.087  -5.193          0.000  0.000  0.000  0.000 
                                             [ MATP   15 ]     11     20 C G - -
    MP    62    61 6    66     4     2     2    22    41  -7.390  -7.597  -0.039  -6.011                 -5.473 -5.456 -4.998 -1.631 -3.545 -5.287  3.759 -4.448 -5.094 -1.491 -5.239 -3.433 -0.144 -5.477 -1.290 -3.909 
    ML    63    61 6    66     4     1     1    24    42  -3.758  -3.940  -0.507  -2.670                  0.368 -0.385 -0.191  0.094 
    MR    64    61 6    66     4     1     1    23    42  -4.809  -3.838  -1.706  -0.766                  0.368 -0.385 -0.191  0.094 
     D    65    61 6    66     4     0     0    22    41  -4.568  -4.250  -2.265  -0.520                 
    IL    66    66 5    66     4     1     1    25    44  -1.686  -2.369  -1.117  -4.855                  0.000  0.000  0.000  0.000 
    IR    67    67 6    67     3     1     1    24    43  -1.442  -0.798  -4.142                          0.000  0.000  0.000  0.000 
                                             [ MATL   16 ]     12      - a - - -
    ML    68    67 6    70     3     1     1    19    38  -8.379  -0.015  -7.033                          0.671 -1.026 -0.338  0.170 
     D    69    67 6    70     3     0     0    19    37  -6.174  -1.687  -0.566                         
    IL    70    70 3    70     3     1     1    23    41  -1.442  -0.798  -4.142                          0.000  0.000  0.000  0.000 
                                             [ MATL   17 ]     13      - A - - -
    ML    71    70 3    73     3     1     1    18    36  -2.656  -0.920  -1.677                          1.233 -1.849 -0.042 -1.323 
     D    72    70 3    73     3     0     0    16    34  -6.174  -1.687  -0.566                         
    IL    73    73 3    73     3     1     1    19    37  -2.009  -0.487  -4.709                          0.000  0.000  0.000  0.000 
                                             [ MATL   18 ]     15      - a - - -
    ML    74    73 3    76     3     1     1    16    35  -2.131  -0.395  -6.508                          0.556  0.270 -1.048 -0.251 
     D    75    73 3    76     3     0     0    14    33  -8.425  -0.919  -1.094                         
    IL    76    76 3    76     3     1     1    17    35  -2.009  -0.487  -4.709                          0.000  0.000  0.000  0.000 
                                             [ MATL   19 ]     17      - a - - -
    ML    77    76 3    79     3     1     1    15    33  -8.184  -0.018  -6.838                          0.330 -0.111  0.026 -0.324 
     D    78    76 3    79     3     0     0    14    32  -7.527  -3.040  -0.196                         
    IL    79    79 3    79     3     1     1    19    37  -1.442  -0.798  -4.142                          0.000  0.000  0.000  0.000 
                                             [ MATL   20 ]     18      - c - - -
    ML    80    79 3    82     3     1     1    13    31  -8.184  -0.018  -6.838                         -0.567  0.695 -0.051 -0.434 
     D    81    79 3    82     3     0     0    12    31  -7.527  -3.040  -0.196                         
    IL    82    82 3    82     3     1     1    18    36  -1.442  -0.798  -4.142                          0.000  0.000  0.000  0.000 
                                             [ MATL   21 ]     19      - G - - -
    ML    83    82 3    85     2     1     1     1     1       *   0.000                                 -2.044 -3.330  1.810 -2.717 
     D    84    82 3    85     2     0     0     0     0       *   0.000                                 
    IL    85    85 3    85     2     1     1    13    28  -1.823  -0.479                                  0.000  0.000  0.000  0.000 
                                             [ END    22 ]      -      - - - - -
     E    86    85 3    -1     0     0     0     0     0                                                 
                                             [ BEGR   23 ]      -      - - - - -
     S    87     6 1    88     3     0     0    47    66  -8.379  -0.499  -1.789                         
    IL    88    88 2    88     3     1     1    51    70  -1.442  -0.798  -4.142                          0.000  0.000  0.000  0.000 
                                             [ MATL   24 ]     31      - G - - -
    ML    89    88 2    91     3     1     1    47    67  -7.901  -0.022  -6.555                         -1.446 -2.644  1.691 -2.030 
     D    90    88 2    91     3     0     0    45    64  -8.335  -3.848  -0.109                         
    IL    91    91 3    91     3     1     1    50    69  -1.442  -0.798  -4.142                          0.000  0.000  0.000  0.000 
                                             [ MATL   25 ]     32      - U - - -
    ML    92    91 3    94     3     1     1    46    65  -7.901  -0.022  -6.555                         -1.370 -1.387 -2.098  1.584 
     D    93    91 3    94     3     0     0    44    63  -8.335  -3.848  -0.109                         
    IL    94    94 3    94     3     1     1    49    68  -1.442  -0.798  -4.142                          0.000  0.000  0.000  0.000 
                                             [ MATL   26 ]     33      - U - - -
    ML    95    94 3    97     3     1     1    45    64  -7.901  -0.022  -6.555                         -1.370 -1.387 -2.098  1.584 
     D    96    94 3    97     3     0     0    43    62  -8.335  -3.848  -0.109                         
    IL    97    97 3    97     3     1     1    48    67  -1.442  -0.798  -4.142                          0.000  0.000  0.000  0.000 
                                             [ MATL   27 ]     34      - U - - -
    ML    98    97 3   100     3     1     1    44    63  -7.901  -0.022  -6.555                         -1.370 -1.387 -2.098  1.584 
     D    99    97 3   100     3     0     0    42    61  -8.335  -3.848  -0.109                         
    IL   100   100 3   100     3     1     1    47    66  -1.442  -0.798  -4.142                          0.000  0.000  0.000  0.000 
                                             [ MATL   28 ]     35      - C - - -
    ML   101   100 3   103     3     1     1    43    62  -7.901  -0.022  -6.555                         -1.589  1.581 -2.408 -1.034 
     D   102   100 3   103     3     0     0    40    60  -8.335  -3.848  -0.109                         
    IL   103   103 3   103     3     1     1    46    65  -1.442  -0.798  -4.142                          0.000  0.000  0.000  0.000 
                                             [ MATL   29 ]     36      - A - - -
    ML   104   103 3   106     3     1     1    42    61  -7.901  -0.022  -6.555                          1.690 -2.245 -1.890 -1.775 
     D   105   103 3   106     3     0     0    39    59  -8.335  -3.848  -0.109                         
    IL   106   106 3   106     3     1     1    44    64  -1.442  -0.798  -4.142                          0.000  0.000  0.000  0.000 
                                             [ MATL   30 ]     37      - A - - -
    ML   107   106 3   109     3     1     1    41    60  -7.901  -0.022  -6.555                          1.690 -2.245 -1.890 -1.775 
     D   108   106 3   109     3     0     0    38    57  -8.335  -3.848  -0.109                         
    IL   109   109 3   109     3     1     1    43    63  -1.442  -0.798  -4.142                          0.000  0.000  0.000  0.000 
                                             [ MATL   31 ]     38      - U - - -
    ML   110   109 3   112     3     1     1    40    59  -7.901  -0.022  -6.555                         -1.370 -1.387 -2.098  1.584 
     D   111   109 3   112     3     0     0    37    56  -8.335  -3.848  -0.109                         
    IL   112   112 3   112     3     1     1    42    61  -1.442  -0.798  -4.142                          0.000  0.000  0.000  0.000 
                                             [ MATL   32 ]     39      - C - - -
    ML   113   112 3   115     3     1     1    39    57  -7.901  -0.022  -6.555                         -1.589  1.581 -2.408 -1.034 
     D   114   112 3   115     3     0     0    37    56  -8.335  -3.848  -0.109                         
    IL   115   115 3   115     3     1     1    41    60  -1.442  -0.798  -4.142                          0.000  0.000  0.000  0.000 
                                             [ MATL   33 ]     40      - C - - -
    ML   116   115 3   118     3     1     1    37    56  -7.901  -0.022  -6.555                         -1.589  1.581 -2.408 -1.034 
     D   117   115 3   118     3     0     0    36    55  -8.335  -3.848  -0.109                         
    IL   118   118 3   118     3     1     1    40    59  -1.442  -0.798  -4.142                          0.000  0.000  0.000  0.000 
                                             [ MATL   34 ]     41      - U - - -
    ML   119   118 3   121     5     1     1    36    55  -7.039  -0.041  -6.854  -7.066  -7.958         -1.370 -1.387 -2.098  1.584 
     D   120   118 3   121     5     0     0    36    55  -0.573  -2.366  -5.783  -4.158  -4.071         
    IL   121   121 3   121     5     1     1    36    55  -3.349  -0.237  -5.028  -6.860  -6.134          0.000  0.000  0.000  0.000 
                                             [ MATP   35 ]     43     64 C G - -
    MP   122   121 3   126     6     2     2    35    54  -9.292  -9.232  -0.019  -8.008  -8.288  -8.683 -5.473 -5.456 -4.998 -1.631 -3.545 -5.287  3.759 -4.448 -5.094 -1.491 -5.239 -3.433 -0.144 -5.477 -1.290 -3.909 
    ML   123   121 3   126     6     1     1    34    53  -6.250  -6.596  -1.310  -1.005  -6.446  -3.975  0.368 -0.385 -0.191  0.094 
    MR   124   121 3   126     6     1     1    34    52  -6.988  -5.717  -1.625  -5.695  -0.829  -3.908  0.368 -0.385 -0.191  0.094 
     D   125   121 3   126     6     0     0    31    50  -9.049  -7.747  -3.544  -4.226  -4.244  -0.319 
    IL   126   126 5   126     6     1     1    35    54  -2.579  -2.842  -0.760  -4.497  -5.274  -4.934  0.000  0.000  0.000  0.000 
    IR   127   127 6   127     5     1     1    35    53  -2.408  -0.496  -5.920  -4.087  -5.193          0.000  0.000  0.000  0.000 
                                             [ MATP   36 ]     44     63 G C - -
    MP   128   127 6   132     6     2     2    33    52  -9.292  -9.232  -0.019  -8.008  -8.288  -8.683 -5.545 -3.486 -5.767 -0.362 -6.350 -4.993 -1.515 -6.033 -4.813  3.783 -5.101 -1.228 -1.883 -4.983 -3.603 -4.633 
    ML   129   127 6   132     6     1     1    32    51  -6.250  -6.596  -1.310  -1.005  -6.446  -3.975  0.368 -0.385 -0.191  0.094 
    MR   130   127 6   132     6     1     1    32    50  -6.988  -5.717  -1.625  -5.695  -0.829  -3.908  0.368 -0.385 -0.191  0.094 
     D   131   127 6   132     6     0     0    29    48  -9.049  -7.747  -3.544  -4.226  -4.244  -0.319 
    IL   132   132 5   132     6     1     1    33    52  -2.579  -2.842  -0.760  -4.497  -5.274  -4.934  0.000  0.000  0.000  0.000 
    IR   133   133 6   133     5     1     1    33    51  -2.408  -0.496  -5.920  -4.087  -5.193          0.000  0.000  0.000  0.000 
                                             [ MATP   37 ]     45     62 C G - -
    MP   134   133 6   138     6     2     2    31    50  -9.292  -9.232  -0.019  -8.008  -8.288  -8.683 -5.473 -5.456 -4.998 -1.631 -3.545 -5.287  3.759 -4.448 -5.094 -1.491 -5.239 -3.433 -0.144 -5.477 -1.290 -3.909 
    ML   135   133 6   138     6     1     1    30    49  -6.250  -6.596  -1.310  -1.005  -6.446  -3.975  0.368 -0.385 -0.191  0.094 
    MR   136   133 6   138     6     1     1    30    48  -6.988  -5.717  -1.625  -5.695  -0.829  -3.908  0.368 -0.385 -0.191  0.094 
     D   137   133 6   138     6     0     0    27    46  -9.049  -7.747  -3.544  -4.226  -4.244  -0.319 
    IL   138   138 5   138     6     1     1    31    50  -2.579  -2.842  -0.760  -4.497  -5.274  -4.934  0.000  0.000  0.000  0.000 
    IR   139   139 6   139     5     1     1    31    49  -2.408  -0.496  -5.920  -4.087  -5.193          0.000  0.000  0.000  0.000 
                                             [ MATP   38 ]     46     61 U A - -
    MP   140   139 6   144     6     2     2    29    48  -9.292  -9.232  -0.019  -8.008  -8.288  -8.683 -5.268 -5.107 -4.979 -1.343 -3.719 -5.440  0.618 -4.479 -4.977 -1.211 -5.296 -2.975  3.671 -5.365 -1.371 -3.658 
    ML   141   139 6   144     6     1     1    28    47  -6.250  -6.596  -1.310  -1.005  -6.446  -3.975  0.368 -0.385 -0.191  0.094 
    MR   142   139 6   144     6     1     1    28    46  -6.988  -5.717  -1.625  -5.695  -0.829  -3.908  0.368 -0.385 -0.191  0.094 
     D   143   139 6   144     6     0     0    25    44  -9.049  -7.747  -3.544  -4.226  -4.244  -0.319 
    IL   144   144 5   144     6     1     1    29    48  -2.579  -2.842  -0.760  -4.497  -5.274  -4.934  0.000  0.000  0.000  0.000 
    IR   145   145 6   145     5     1     1    29    47  -2.408  -0.496  -5.920  -4.087  -5.193          0.000  0.000  0.000  0.000 
                                             [ MATP   39 ]     47     60 C G - -
    MP   146   145 6   150     6     2     2    27    46  -9.292  -9.232  -0.019  -8.008  -8.288  -8.683 -5.473 -5.456 -4.998 -1.631 -3.545 -5.287  3.759 -4.448 -5.094 -1.491 -5.239 -3.433 -0.144 -5.477 -1.290 -3.909 
    ML   147   145 6   150     6     1     1    26    45  -6.250  -6.596  -1.310  -1.005  -6.446  -3.975  0.368 -0.385 -0.191  0.094 
    MR   148   145 6   150     6     1     1    26    44  -6.988  -5.717  -1.625  -5.695  -0.829  -3.908  0.368 -0.385 -0.191  0.094 
     D   149   145 6   150     6     0     0    23    42  -9.049  -7.747  -3.544  -4.226  -4.244  -0.319 
    IL   150   150 5   150     6     1     1    27    46  -2.579  -2.842  -0.760  -4.497  -5.274  -4.934  0.000  0.000  0.000  0.000 
    IR   151   151 6   151     5     1     1    27    45  -2.408  -0.496  -5.920  -4.087  -5.193          0.000  0.000  0.000  0.000 
                                             [ MATP   40 ]     48     59 C G - -
    MP   152   151 6   156     6     2     2    25    44  -9.292  -9.232  -0.019  -8.008  -8.288  -8.683 -5.473 -5.456 -4.998 -1.631 -3.545 -5.287  3.759 -4.448 -5.094 -1.491 -5.239 -3.433 -0.144 -5.477 -1.290 -3.909 
    ML   153   151 6   156     6     1     1    24    43  -6.250  -6.596  -1.310  -1.005  -6.446  -3.975  0.368 -0.385 -0.191  0.094 
    MR   154   151 6   156     6     1     1    24    42  -6.988  -5.717  -1.625  -5.695  -0.829  -3.908  0.368 -0.385 -0.191  0.094 
     D   155   151 6   156     6     0     0    22    40  -9.049  -7.747  -3.544  -4.226  -4.244  -0.319 
    IL   156   156 5   156     6     1     1    25    44  -2.579  -2.842  -0.760  -4.497  -5.274  -4.934  0.000  0.000  0.000  0.000 
    IR   157   157 6   157     5     1     1    25    43  -2.408  -0.496  -5.920  -4.087  -5.193          0.000  0.000  0.000  0.000 
                                             [ MATP   41 ]     49     58 C G - -
    MP   158   157 6   162     6     2     2    23    42  -9.292  -9.232  -0.019  -8.008  -8.288  -8.683 -5.473 -5.456 -4.998 -1.631 -3.545 -5.287  3.759 -4.448 -5.094 -1.491 -5.239 -3.433 -0.144 -5.477 -1.290 -3.909 
    ML   159   157 6   162     6     1     1    22    41  -6.250  -6.596  -1.310  -1.005  -6.446  -3.975  0.368 -0.385 -0.191  0.094 
    MR   160   157 6   162     6     1     1    22    41  -6.988  -5.717  -1.625  -5.695  -0.829  -3.908  0.368 -0.385 -0.191  0.094 
     D   161   157 6   162     6     0     0    20    39  -9.049  -7.747  -3.544  -4.226  -4.244  -0.319 
    IL   162   162 5   162     6     1     1    23    42  -2.579  -2.842  -0.760  -4.497  -5.274  -4.934  0.000  0.000  0.000  0.000 
    IR   163   163 6   163     5     1     1    23    41  -2.408  -0.496  -5.920  -4.087  -5.193          0.000  0.000  0.000  0.000 
                                             [ MATP   42 ]     50     57 C G - -
    MP   164   163 6   168     6     2     2    21    40  -9.292  -9.232  -0.019  -8.008  -8.288  -8.683 -5.473 -5.456 -4.998 -1.631 -3.545 -5.287  3.759 -4.448 -5.094 -1.491 -5.239 -3.433 -0.144 -5.477 -1.290 -3.909 
    ML   165   163 6   168     6     1     1    21    40  -6.250  -6.596  -1.310  -1.005  -6.446  -3.975  0.368 -0.385 -0.191  0.094 
    MR   166   163 6   168     6     1     1    21    40  -6.988  -5.717  -1.625  -5.695  -0.829  -3.908  0.368 -0.385 -0.191  0.094 
     D   167   163 6   168     6     0     0    19    38  -9.049  -7.747  -3.544  -4.226  -4.244  -0.319 
    IL   168   168 5   168     6     1     1    21    40  -2.579  -2.842  -0.760  -4.497  -5.274  -4.934  0.000  0.000  0.000  0.000 
    IR   169   169 6   169     5     1     1    21    40  -2.408  -0.496  -5.920  -4.087  -5.193          0.000  0.000  0.000  0.000 
                                             [ MATP   43 ]     51     56 G C - -
    MP   170   169 6   174     4     2     2    19    38  -7.390  -7.597  -0.039  -6.011                 -5.545 -3.486 -5.767 -0.362 -6.350 -4.993 -1.515 -6.033 -4.813  3.783 -5.101 -1.228 -1.883 -4.983 -3.603 -4.633 
    ML   171   169 6   174     4     1     1    21    39  -3.758  -3.940  -0.507  -2.670                  0.368 -0.385 -0.191  0.094 
    MR   172   169 6   174     4     1     1    20    39  -4.809  -3.838  -1.706  -0.766                  0.368 -0.385 -0.191  0.094 
     D   173   169 6   174     4     0     0    19    38  -4.568  -4.250  -2.265  -0.520                 
    IL   174   174 5   174     4     1     1    22    41  -1.686  -2.369  -1.117  -4.855                  0.000  0.000  0.000  0.000 
    IR   175   175 6   175     3     1     1    21    39  -1.442  -0.798  -4.142                          0.000  0.000  0.000  0.000 
                                             [ MATL   44 ]     52      - u - - -
    ML   176   175 6   178     3     1     1    16    34  -8.379  -0.015  -7.033                         -0.606 -1.156  0.298  0.735 
     D   177   175 6   178     3     0     0    16    34  -6.174  -1.687  -0.566                         
    IL   178   178 3   178     3     1     1    20    38  -1.442  -0.798  -4.142                          0.000  0.000  0.000  0.000 
                                             [ MATL   45 ]     53      - C - - -
    ML   179   178 3   181     3     1     1    14    33  -8.379  -0.015  -7.033                         -2.750  1.812 -3.570 -1.972 
     D   180   178 3   181     3     0     0    15    33  -6.174  -1.687  -0.566                         
    IL   181   181 3   181     3     1     1    19    37  -1.442  -0.798  -4.142                          0.000  0.000  0.000  0.000 
                                             [ MATL   46 ]     54      - G - - -
    ML   182   181 3   184     3     1     1    13    31  -8.379  -0.015  -7.033                         -2.430 -3.762  1.859 -3.143 
     D   183   181 3   184     3     0     0    13    32  -6.174  -1.687  -0.566                         
    IL   184   184 3   184     3     1     1    18    36  -1.442  -0.798  -4.142                          0.000  0.000  0.000  0.000 
                                             [ MATL   47 ]     55      - a - - -
    ML   185   184 3   187     2     1     1     1     1       *   0.000                                  0.579  0.543 -1.447 -0.552 
     D   186   184 3   187     2     0     0     0     0       *   0.000                                 
    IL   187   187 3   187     2     1     1    13    28  -1.823  -0.479                                  0.000  0.000  0.000  0.000 
                                             [ END    48 ]      -      - - - - -
     E   188   187 3    -1     0     0     0     0     0                                                 
//
HMMER3/f [3.1b3 | July 2016]
NAME  CRISPRCas_102
LENG  60
MAXL  138
ALPH  RNA
RF    no
MM    no
CONS  yes
CS    yes
MAP   yes
DATE  Mon Nov  1 15:07:12 2021
COM   [1] cmbuild -n CRISPRCas_102 -F CRISPRCas_102.cm CRISPRCas_102
NSEQ  4
EFFN  3.167969
CKSUM 3541031991
STATS LOCAL MSV       -8.6606  0.72611
STATS LOCAL VITERBI   -9.2564  0.72611
STATS LOCAL FORWARD   -2.7517  0.72611
HMM          A        C        G        U   
            m->m     m->i     m->d     i->m     i->i     d->m     d->d
  COMPO   1.81633  1.17613  1.11742  1.60055
          1.38629  1.38629  1.38629  1.38629
          0.42171  4.12713  1.11490  1.46634  0.26236  0.00000        *
      1   1.81386  1.06505  2.34671  0.92487      1 u - - :
          1.38629  1.38629  1.38629  1.38629
          0.04801  3.75343  3.75343  1.46634  0.26236  0.09382  2.41290
      2   2.17131  1.57332  0.57635  2.14841      2 G - - <
          1.38629  1.38629  1.38629  1.38629
          0.03279  4.12713  4.12713  1.46634  0.26236  1.09861  0.40547
      3   1.61055  1.32015  1.39753  1.25204      3 u - - <
          1.38629  1.38629  1.38629  1.38629
          0.03279  4.12713  4.12713  1.46634  0.26236  1.09861  0.40547
      4   2.36826  0.75392  1.35853  1.72150      4 c - - <
          1.38629  1.38629  1.38629  1.38629
          0.42171  4.12713  1.11490  1.46634  0.26236  1.09861  0.40547
      5   1.60153  1.98552  1.22165  1.00413      5 u - - -
          1.38629  1.38629  1.38629  1.38629
          0.04801  3.75343  3.75343  1.46634  0.26236  0.59282  0.80467
      6   2.08982  1.17618  1.33902  1.18504      6 c - - <
          1.38629  1.38629  1.38629  1.38629
          0.03773  3.98921  3.98921  1.46634  0.26236  2.39680  0.09542
      7   2.24998  0.80427  2.09090  1.12823      7 c - - <
          1.38629  1.38629  1.38629  1.38629
          0.03773  3.98921  3.98921  1.46634  0.26236  2.39680  0.09542
      8   1.42163  2.60435  0.50929  2.47922      8 G - - <
          1.38629  1.38629  1.38629  1.38629
          0.28378  3.98921  1.47598  1.46634  0.26236  2.39680  0.09542
      9   1.60153  1.98552  1.22165  1.00413      9 u - - -
          1.38629  1.38629  1.38629  1.38629
          0.04801  3.75343  3.75343  1.46634  0.26236  0.09382  2.41290
     10   1.43584  2.61334  0.50602  2.45450     10 G - - <
          1.38629  1.38629  1.38629  1.38629
          0.03279  4.12713  4.12713  1.46634  0.26236  1.09861  0.40547
     11   3.51777  0.16887  3.36204  2.39632     11 C - - <
          1.38629  1.38629  1.38629  1.38629
          0.03279  4.12713  4.12713  1.46634  0.26236  1.09861  0.40547
     12   0.92172  2.09561  1.62021  1.26828     12 a - - _
          1.38629  1.38629  1.38629  1.38629
          0.03279  4.12713  4.12713  1.46634  0.26236  1.09861  0.40547
     13   0.53275  2.66249  1.41593  2.29726     13 A - - _
          1.38629  1.38629  1.38629  1.38629
          0.69939  1.74202  1.11490  0.17496  1.82940  1.09861  0.40547
     14   1.00134  1.20073  2.11031  1.55856     15 a - - _
          1.38629  1.38629  1.38629  1.38629
          0.32569  1.36832  3.75343  0.17496  1.82940  0.59282  0.80467
     15   1.15783  1.46385  1.36876  1.60910     17 a - - _
          1.38629  1.38629  1.38629  1.38629
          0.03773  3.98921  3.98921  1.46634  0.26236  2.39680  0.09542
     16   1.77599  0.90664  1.42212  1.68414     18 c - - _
          1.38629  1.38629  1.38629  1.38629
          0.03773  3.98921  3.98921  1.46634  0.26236  2.39680  0.09542
     17   2.79408  3.68448  0.13317  3.25963     19 G - - _
          1.38629  1.38629  1.38629  1.38629
          0.03773  3.98921  3.98921  1.46634  0.26236  0.20091  1.70365
     18   2.66868  3.52968  0.14540  3.30595     20 G - - >
          1.38629  1.38629  1.38629  1.38629
          0.03279  4.12713  4.12713  1.46634  0.26236  1.09861  0.40547
     19   2.68901  0.74433  2.42516  0.99822     21 c - - >
          1.38629  1.38629  1.38629  1.38629
          0.49355  1.65844  1.61390  0.16155  1.90263  1.09861  0.40547
     20   2.66432  3.53719  0.15458  3.11272     23 G - - -
          1.38629  1.38629  1.38629  1.38629
          0.21962  3.92504  1.72916  1.46634  0.26236  0.15015  1.97024
     21   2.71432  0.58006  2.42143  1.25494     24 C - - >
          1.38629  1.38629  1.38629  1.38629
          0.03773  3.98921  3.98921  1.46634  0.26236  2.39680  0.09542
     22   1.83105  1.47570  0.72627  2.06021     25 g - - >
          1.38629  1.38629  1.38629  1.38629
          0.03773  3.98921  3.98921  1.46634  0.26236  2.39680  0.09542
     23   1.34511  1.44482  1.05085  1.87042     26 g - - >
          1.38629  1.38629  1.38629  1.38629
          0.03773  3.98921  3.98921  1.46634  0.26236  2.39680  0.09542
     24   1.78030  2.08723  1.53374  0.70998     27 u - - -
          1.38629  1.38629  1.38629  1.38629
          0.03773  3.98921  3.98921  1.46634  0.26236  0.20091  1.70365
     25   1.96642  1.44680  0.68410  2.11878     28 G - - >
          1.38629  1.38629  1.38629  1.38629
          0.03279  4.12713  4.12713  1.46634  0.26236  1.09861  0.40547
     26   1.28496  1.80325  1.16814  1.39581     29 g - - >
          1.38629  1.38629  1.38629  1.38629
          0.03279  4.12713  4.12713  1.46634  0.26236  1.09861  0.40547
     27   2.38969  0.63561  1.47297  1.90054     30 C - - >
          1.38629  1.38629  1.38629  1.38629
          0.38586  4.12713  1.19072  1.46634  0.26236  1.09861  0.40547
     28   2.38087  3.21035  0.21637  2.78472     31 G - - -
          1.38629  1.38629  1.38629  1.38629
          0.04636  3.78763  3.78763  1.46634  0.26236  3.03727  0.04915
     29   2.32955  2.34240  2.83340  0.29068     32 U - - -
          1.38629  1.38629  1.38629  1.38629
          0.04636  3.78763  3.78763  1.46634  0.26236  3.03727  0.04915
     30   2.32955  2.34240  2.83340  0.29068     33 U - - -
          1.38629  1.38629  1.38629  1.38629
          0.04636  3.78763  3.78763  1.46634  0.26236  3.03727  0.04915
     31   2.32955  2.34240  2.83340  0.29068     34 U - - -
          1.38629  1.38629  1.38629  1.38629
          0.04636  3.78763  3.78763  1.46634  0.26236  3.03727  0.04915
     32   2.47932  0.29336  3.04627  2.09630     35 C - - -
          1.38629  1.38629  1.38629  1.38629
          0.04636  3.78763  3.78763  1.46634  0.26236  3.03727  0.04915
     33   0.21649  2.93510  2.68955  2.60882     36 A - - -
          1.38629  1.38629  1.38629  1.38629
          0.04636  3.78763  3.78763  1.46634  0.26236  3.03727  0.04915
     34   0.21649  2.93510  2.68955  2.60882     37 A - - -
          1.38629  1.38629  1.38629  1.38629
          0.04636  3.78763  3.78763  1.46634  0.26236  3.03727  0.04915
     35   2.32955  2.34240  2.83340  0.29068     38 U - - -
          1.38629  1.38629  1.38629  1.38629
          0.04636  3.78763  3.78763  1.46634  0.26236  3.03727  0.04915
     36   2.47932  0.29336  3.04627  2.09630     39 C - - -
          1.38629  1.38629  1.38629  1.38629
          0.04636  3.78763  3.78763  1.46634  0.26236  3.03727  0.04915
     37   2.47932  0.29336  3.04627  2.09630     40 C - - -
          1.38629  1.38629  1.38629  1.38629
          0.04636  3.78763  3.78763  1.46634  0.26236  0.10085  2.34412
     38   2.32955  2.34240  2.83340  0.29068     41 U - - -
          1.38629  1.38629  1.38629  1.38629
          0.03279  4.12713  4.12713  1.46634  0.26236  1.09861  0.40547
     39   3.50820  0.16963  3.35687  2.39444     43 C - - <
          1.38629  1.38629  1.38629  1.38629
          0.03279  4.12713  4.12713  1.46634  0.26236  1.09861  0.40547
     40   2.80440  3.57638  0.12616  3.50632     44 G - - <
          1.38629  1.38629  1.38629  1.38629
          0.03279  4.12713  4.12713  1.46634  0.26236  1.09861  0.40547
     41   3.54868  0.16649  3.37857  2.40228     45 C - - <
          1.38629  1.38629  1.38629  1.38629
          0.03279  4.12713  4.12713  1.46634  0.26236  1.09861  0.40547
     42   3.38978  2.23640  3.19261  0.20043     46 U - - <
          1.38629  1.38629  1.38629  1.38629
          0.03279  4.12713  4.12713  1.46634  0.26236  1.09861  0.40547
     43   3.55894  0.16572  3.38400  2.40423     47 C - - <
          1.38629  1.38629  1.38629  1.38629
          0.03279  4.12713  4.12713  1.46634  0.26236  1.09861  0.40547
     44   3.56071  0.16559  3.38494  2.40457     48 C - - <
          1.38629  1.38629  1.38629  1.38629
          0.03279  4.12713  4.12713  1.46634  0.26236  1.09861  0.40547
     45   3.56164  0.16552  3.38543  2.40474     49 C - - <
          1.38629  1.38629  1.38629  1.38629
          0.03279  4.12713  4.12713  1.46634  0.26236  1.09861  0.40547
     46   3.56215  0.16548  3.38570  2.40484     50 C - - <
          1.38629  1.38629  1.38629  1.38629
          0.03279  4.12713  4.12713  1.46634  0.26236  1.09861  0.40547
     47   2.81606  3.59215  0.12415  3.52767     51 G - - <
          1.38629  1.38629  1.38629  1.38629
          0.03279  4.12713  4.12713  1.46634  0.26236  1.09861  0.40547
     48   1.80350  2.18445  1.18105  0.87759     52 u - - _
          1.38629  1.38629  1.38629  1.38629
          0.03279  4.12713  4.12713  1.46634  0.26236  1.09861  0.40547
     49   3.28176  0.13142  3.85051  2.74387     53 C - - _
          1.38629  1.38629  1.38629  1.38629
          0.03279  4.12713  4.12713  1.46634  0.26236  1.09861  0.40547
     50   3.06200  3.98431  0.09869  3.55512     54 G - - _
          1.38629  1.38629  1.38629  1.38629
          0.03279  4.12713  4.12713  1.46634  0.26236  1.09861  0.40547
     51   0.98556  1.01157  2.38518  1.76581     55 a - - _
          1.38629  1.38629  1.38629  1.38629
          0.03279  4.12713  4.12713  1.46634  0.26236  1.09861  0.40547
     52   3.70264  0.14868  3.43379  2.51040     56 C - - >
          1.38629  1.38629  1.38629  1.38629
          0.03279  4.12713  4.12713  1.46634  0.26236  1.09861  0.40547
     53   2.68208  3.55004  0.14268  3.32909     57 G - - >
          1.38629  1.38629  1.38629  1.38629
          0.03279  4.12713  4.12713  1.46634  0.26236  1.09861  0.40547
     54   2.68165  3.54938  0.14277  3.32833     58 G - - >
          1.38629  1.38629  1.38629  1.38629
          0.03279  4.12713  4.12713  1.46634  0.26236  1.09861  0.40547
     55   2.68089  3.54822  0.14292  3.32702     59 G - - >
          1.38629  1.38629  1.38629  1.38629
          0.03279  4.12713  4.12713  1.46634  0.26236  1.09861  0.40547
     56   2.67954  3.54616  0.14319  3.32468     60 G - - >
          1.38629  1.38629  1.38629  1.38629
          0.03279  4.12713  4.12713  1.46634  0.26236  1.09861  0.40547
     57   0.22764  3.37811  2.07193  3.13419     61 A - - >
          1.38629  1.38629  1.38629  1.38629
          0.03279  4.12713  4.12713  1.46634  0.26236  1.09861  0.40547
     58   2.67279  3.53590  0.14456  3.31301     62 G - - >
          1.38629  1.38629  1.38629  1.38629
          0.03279  4.12713  4.12713  1.46634  0.26236  1.09861  0.40547
     59   3.64726  0.15236  3.40687  2.49969     63 C - - >
          1.38629  1.38629  1.38629  1.38629
          0.03279  4.12713  4.12713  1.46634  0.26236  1.09861  0.40547
     60   2.65090  3.50288  0.14907  3.27560     64 G - - >
          1.38629  1.38629  1.38629  1.38629
          0.01653  4.11087        *  1.46634  0.26236  0.00000        *
//
INFERNAL1/a [1.1.2 | July 2016]
NAME     CRISPRCas_103
STATES   139
NODES    31
CLEN     45
W        65
ALPH     RNA
RF       no
CONS     yes
MAP      yes
DATE     Mon Nov  1 15:07:08 2021
COM      [1] cmbuild -n CRISPRCas_103 -F CRISPRCas_103.cm CRISPRCas_103
COM      [2] cmcalibrate --cpu 12 CRISPRCas_103.cm
PBEGIN   0.05
PEND     0.05
WBETA    1e-07
QDBBETA1 1e-07
QDBBETA2 1e-15
N2OMEGA  1.52588e-05
N3OMEGA  1.52588e-05
ELSELF   -0.08926734
NSEQ     5
EFFN     5.000000
CKSUM    4125153009
NULL     0.000  0.000  0.000  0.000 
EFP7GF   -5.7334 0.72803
ECMLC    0.62816    -5.48530     3.83873     1600000      419618  0.002860
ECMGC    0.37932   -16.91739    -0.91359     1600000      173157  0.002310
ECMLI    0.60170    -4.60585     4.88392     1600000      362232  0.003313
ECMGI    0.42075   -11.89779     1.63384     1600000      118758  0.003368
CM
                                             [ ROOT    0 ]      -      - - - - -
     S     0    -1 0     1     6     1     1    65    88  -9.522  -9.461  -0.016  -8.238  -8.517  -8.912 
    IL     1     1 2     1     6     1     7    67    90  -2.579  -2.842  -0.760  -4.497  -5.274  -4.934  0.000  0.000  0.000  0.000 
    IR     2     2 3     2     5     1     7    66    90  -2.408  -0.496  -5.920  -4.087  -5.193          0.000  0.000  0.000  0.000 
                                             [ MATP    1 ]      1     52 c g - -
    MP     3     2 3     7     6     2    11    65    88  -9.522  -9.461  -0.016  -8.238  -8.517  -8.912 -4.585 -4.675 -4.368 -1.012  1.305 -4.829  2.698 -3.944 -4.406 -0.920 -4.738 -2.836  0.334 -4.689  2.057 -3.294 
    ML     4     2 3     7     6     1     6    63    87  -6.250  -6.596  -1.310  -1.005  -6.446  -3.975  0.368 -0.385 -0.191  0.094 
    MR     5     2 3     7     6     1     6    63    87  -6.988  -5.717  -1.625  -5.695  -0.829  -3.908  0.368 -0.385 -0.191  0.094 
     D     6     2 3     7     6     0     3    61    84  -9.049  -7.747  -3.544  -4.226  -4.244  -0.319 
    IL     7     7 5     7     6     1     7    65    88  -2.579  -2.842  -0.760  -4.497  -5.274  -4.934  0.000  0.000  0.000  0.000 
    IR     8     8 6     8     5     1     7    64    88  -2.408  -0.496  -5.920  -4.087  -5.193          0.000  0.000  0.000  0.000 
                                             [ MATP    2 ]      2     51 U A - -
    MP     9     8 6    13     6     2    11    63    86  -9.522  -9.461  -0.016  -8.238  -8.517  -8.912 -6.530 -6.383 -6.095 -2.606 -4.670 -6.446 -0.356 -5.486 -6.084 -2.576 -6.357 -4.253  3.852 -6.538 -2.284 -4.463 
    ML    10     8 6    13     6     1     5    61    85  -6.250  -6.596  -1.310  -1.005  -6.446  -3.975  0.368 -0.385 -0.191  0.094 
    MR    11     8 6    13     6     1     5    61    84  -6.988  -5.717  -1.625  -5.695  -0.829  -3.908  0.368 -0.385 -0.191  0.094 
     D    12     8 6    13     6     0     2    59    82  -9.049  -7.747  -3.544  -4.226  -4.244  -0.319 
    IL    13    13 5    13     6     1     7    63    86  -2.579  -2.842  -0.760  -4.497  -5.274  -4.934  0.000  0.000  0.000  0.000 
    IR    14    14 6    14     5     1     7    62    86  -2.408  -0.496  -5.920  -4.087  -5.193          0.000  0.000  0.000  0.000 
                                             [ MATP    3 ]      3     50 C G - -
    MP    15    14 6    19     6     2     9    61    84  -2.540  -9.461  -0.289  -8.238  -8.517  -8.912 -6.436 -6.502 -5.772 -2.678 -4.205 -5.936  3.874 -5.224 -5.962 -2.604 -5.938 -4.563 -0.969 -6.377 -2.038 -4.766 
    ML    16    14 6    19     6     1     5    59    82  -6.250  -6.596  -1.310  -1.005  -6.446  -3.975  0.368 -0.385 -0.191  0.094 
    MR    17    14 6    19     6     1     5    59    82  -6.988  -5.717  -1.625  -5.695  -0.829  -3.908  0.368 -0.385 -0.191  0.094 
     D    18    14 6    19     6     0     2    56    79  -9.049  -7.747  -3.544  -4.226  -4.244  -0.319 
    IL    19    19 5    19     6     1     7    60    84  -4.272  -0.447  -2.453  -6.190  -6.966  -6.626  0.000  0.000  0.000  0.000 
    IR    20    20 6    20     5     1     7    60    83  -3.644  -0.190  -7.155  -5.323  -6.428          0.000  0.000  0.000  0.000 
                                             [ MATP    4 ]      5     48 G C - -
    MP    21    20 6    25     6     2     8    58    82  -9.522  -9.461  -0.016  -8.238  -8.517  -8.912 -4.412 -3.040 -4.384  2.232 -5.423 -5.104 -0.672 -4.808 -4.386  3.136 -4.783 -0.602 -0.930 -4.420 -2.664 -3.250 
    ML    22    20 6    25     6     1     5    57    80  -6.250  -6.596  -1.310  -1.005  -6.446  -3.975  0.368 -0.385 -0.191  0.094 
    MR    23    20 6    25     6     1     5    57    80  -6.988  -5.717  -1.625  -5.695  -0.829  -3.908  0.368 -0.385 -0.191  0.094 
     D    24    20 6    25     6     0     2    55    78  -9.049  -7.747  -3.544  -4.226  -4.244  -0.319 
    IL    25    25 5    25     6     1     6    58    81  -2.579  -2.842  -0.760  -4.497  -5.274  -4.934  0.000  0.000  0.000  0.000 
    IR    26    26 6    26     5     1     6    58    81  -2.408  -0.496  -5.920  -4.087  -5.193          0.000  0.000  0.000  0.000 
                                             [ MATP    5 ]      6     47 a u - -
    MP    27    26 6    31     6     2     6    56    80  -9.522  -9.461  -0.016  -8.238  -8.517  -8.912 -4.212 -3.838 -4.157  2.650 -3.369 -4.906  2.553 -3.921 -4.126  0.122 -4.568 -1.590  0.378 -4.463 -1.034 -3.018 
    ML    28    26 6    31     6     1     4    56    79  -6.250  -6.596  -1.310  -1.005  -6.446  -3.975  0.368 -0.385 -0.191  0.094 
    MR    29    26 6    31     6     1     4    55    78  -6.988  -5.717  -1.625  -5.695  -0.829  -3.908  0.368 -0.385 -0.191  0.094 
     D    30    26 6    31     6     0     2    53    77  -9.049  -7.747  -3.544  -4.226  -4.244  -0.319 
    IL    31    31 5    31     6     1     5    56    79  -2.579  -2.842  -0.760  -4.497  -5.274  -4.934  0.000  0.000  0.000  0.000 
    IR    32    32 6    32     5     1     5    56    79  -2.408  -0.496  -5.920  -4.087  -5.193          0.000  0.000  0.000  0.000 
                                             [ MATP    6 ]      7     46 C G - -
    MP    33    32 6    37     4     2     4    54    78  -7.853  -8.060  -0.594  -1.601                 -6.436 -6.502 -5.772 -2.678 -4.205 -5.936  3.874 -5.224 -5.962 -2.604 -5.938 -4.563 -0.969 -6.377 -2.038 -4.766 
    ML    34    32 6    37     4     1     4    55    78  -3.758  -3.940  -0.507  -2.670                  0.368 -0.385 -0.191  0.094 
    MR    35    32 6    37     4     1     2    54    77  -4.809  -3.838  -1.706  -0.766                  0.368 -0.385 -0.191  0.094 
     D    36    32 6    37     4     0     1    53    76  -4.568  -4.250  -2.265  -0.520                 
    IL    37    37 5    37     4     1     5    56    79  -1.686  -2.369  -1.117  -4.855                  0.000  0.000  0.000  0.000 
    IR    38    38 6    38     3     1     5    55    78  -1.442  -0.798  -4.142                          0.000  0.000  0.000  0.000 
                                             [ MATL    7 ]      8      - c - - -
    ML    39    38 6    41     3     1     5    53    76  -8.665  -0.015  -6.982                          0.152  0.887 -1.555 -0.517 
     D    40    38 6    41     3     0     1    51    74  -7.661  -2.774  -0.236                         
    IL    41    41 3    41     3     1     4    53    77  -1.925  -0.554  -4.164                          0.000  0.000  0.000  0.000 
                                             [ MATR    8 ]      -     45 - g - -
    MR    42    41 3    44     5     1     4    52    75  -7.385  -0.032  -7.200  -7.412  -8.304         -0.606 -1.264  0.771  0.288 
     D    43    41 3    44     5     0     1    51    74  -7.124  -0.174  -4.750  -6.181  -4.176         
    IR    44    44 3    44     5     1     2    52    75  -2.408  -0.496  -5.920  -4.087  -5.193          0.000  0.000  0.000  0.000 
                                             [ MATP    9 ]      9     44 G C - -
    MP    45    44 3    49     6     2     6    51    74  -9.522  -9.461  -0.016  -8.238  -8.517  -8.912 -4.408  0.777 -4.377  0.498 -5.409 -4.892 -0.676 -4.873 -4.393  3.210 -4.743  0.911 -0.922 -4.284 -2.653 -3.287 
    ML    46    44 3    49     6     1     2    49    72  -6.250  -6.596  -1.310  -1.005  -6.446  -3.975  0.368 -0.385 -0.191  0.094 
    MR    47    44 3    49     6     1     2    49    72  -6.988  -5.717  -1.625  -5.695  -0.829  -3.908  0.368 -0.385 -0.191  0.094 
     D    48    44 3    49     6     0     0    46    70  -9.049  -7.747  -3.544  -4.226  -4.244  -0.319 
    IL    49    49 5    49     6     1     2    50    73  -2.579  -2.842  -0.760  -4.497  -5.274  -4.934  0.000  0.000  0.000  0.000 
    IR    50    50 6    50     5     1     2    50    73  -2.408  -0.496  -5.920  -4.087  -5.193          0.000  0.000  0.000  0.000 
                                             [ MATP   10 ]     10     43 G C - -
    MP    51    50 6    55     6     2     5    49    72  -9.522  -9.461  -0.016  -8.238  -8.517  -8.912 -6.342 -3.890 -6.812 -0.957 -7.412 -5.284 -2.384 -7.018 -5.240  3.865 -5.496 -1.688 -2.745 -5.471 -4.546 -5.668 
    ML    52    50 6    55     6     1     2    47    70  -6.250  -6.596  -1.310  -1.005  -6.446  -3.975  0.368 -0.385 -0.191  0.094 
    MR    53    50 6    55     6     1     2    47    70  -6.988  -5.717  -1.625  -5.695  -0.829  -3.908  0.368 -0.385 -0.191  0.094 
     D    54    50 6    55     6     0     0    44    68  -9.049  -7.747  -3.544  -4.226  -4.244  -0.319 
    IL    55    55 5    55     6     1     2    48    71  -2.579  -2.842  -0.760  -4.497  -5.274  -4.934  0.000  0.000  0.000  0.000 
    IR    56    56 6    56     5     1     2    48    71  -2.408  -0.496  -5.920  -4.087  -5.193          0.000  0.000  0.000  0.000 
                                             [ MATP   11 ]     11     42 C G - -
    MP    57    56 6    61     6     2     5    47    70  -9.522  -9.461  -0.016  -8.238  -8.517  -8.912 -5.204 -5.270 -4.772 -1.402 -3.300 -5.087  3.475 -4.148 -4.817 -1.272 -5.053 -3.307  0.189 -5.183  1.263 -3.623 
    ML    58    56 6    61     6     1     1    45    68  -6.250  -6.596  -1.310  -1.005  -6.446  -3.975  0.368 -0.385 -0.191  0.094 
    MR    59    56 6    61     6     1     1    45    68  -6.988  -5.717  -1.625  -5.695  -0.829  -3.908  0.368 -0.385 -0.191  0.094 
     D    60    56 6    61     6     0     0    43    66  -9.049  -7.747  -3.544  -4.226  -4.244  -0.319 
    IL    61    61 5    61     6     1     2    46    69  -2.579  -2.842  -0.760  -4.497  -5.274  -4.934  0.000  0.000  0.000  0.000 
    IR    62    62 6    62     5     1     2    46    69  -2.408  -0.496  -5.920  -4.087  -5.193          0.000  0.000  0.000  0.000 
                                             [ MATP   12 ]     12     41 G C - -
    MP    63    62 6    67     6     2     5    45    68  -9.522  -9.461  -0.016  -8.238  -8.517  -8.912 -6.342 -3.890 -6.812 -0.957 -7.412 -5.284 -2.384 -7.018 -5.240  3.865 -5.496 -1.688 -2.745 -5.471 -4.546 -5.668 
    ML    64    62 6    67     6     1     1    43    66  -6.250  -6.596  -1.310  -1.005  -6.446  -3.975  0.368 -0.385 -0.191  0.094 
    MR    65    62 6    67     6     1     1    43    66  -6.988  -5.717  -1.625  -5.695  -0.829  -3.908  0.368 -0.385 -0.191  0.094 
     D    66    62 6    67     6     0     0    41    64  -9.049  -7.747  -3.544  -4.226  -4.244  -0.319 
    IL    67    67 5    67     6     1     2    44    67  -2.579  -2.842  -0.760  -4.497  -5.274  -4.934  0.000  0.000  0.000  0.000 
    IR    68    68 6    68     5     1     2    44    67  -2.408  -0.496  -5.920  -4.087  -5.193          0.000  0.000  0.000  0.000 
                                             [ MATP   13 ]     13     40 G C - -
    MP    69    68 6    73     6     2     4    43    66  -9.522  -9.461  -0.016  -8.238  -8.517  -8.912 -6.342 -3.890 -6.812 -0.957 -7.412 -5.284 -2.384 -7.018 -5.240  3.865 -5.496 -1.688 -2.745 -5.471 -4.546 -5.668 
    ML    70    68 6    73     6     1     1    42    65  -6.250  -6.596  -1.310  -1.005  -6.446  -3.975  0.368 -0.385 -0.191  0.094 
    MR    71    68 6    73     6     1     1    41    65  -6.988  -5.717  -1.625  -5.695  -0.829  -3.908  0.368 -0.385 -0.191  0.094 
     D    72    68 6    73     6     0     0    40    63  -9.049  -7.747  -3.544  -4.226  -4.244  -0.319 
    IL    73    73 5    73     6     1     2    42    66  -2.579  -2.842  -0.760  -4.497  -5.274  -4.934  0.000  0.000  0.000  0.000 
    IR    74    74 6    74     5     1     2    42    65  -2.408  -0.496  -5.920  -4.087  -5.193          0.000  0.000  0.000  0.000 
                                             [ MATP   14 ]     14     39 a u - -
    MP    75    74 6    79     4     2     3    41    64  -7.853  -8.060  -0.028  -6.474                 -2.325 -2.298  0.645  2.109 -2.562 -3.406  0.768  0.285 -2.551  0.946 -3.116  0.785  0.617 -2.675 -0.733 -1.701 
    ML    76    74 6    79     4     1     1    41    64  -3.758  -3.940  -0.507  -2.670                  0.368 -0.385 -0.191  0.094 
    MR    77    74 6    79     4     1     1    40    63  -4.809  -3.838  -1.706  -0.766                  0.368 -0.385 -0.191  0.094 
     D    78    74 6    79     4     0     0    39    62  -4.568  -4.250  -2.265  -0.520                 
    IL    79    79 5    79     4     1     1    42    65  -1.686  -2.369  -1.117  -4.855                  0.000  0.000  0.000  0.000 
    IR    80    80 6    80     3     1     1    41    64  -1.442  -0.798  -4.142                          0.000  0.000  0.000  0.000 
                                             [ MATL   15 ]     15      - a - - -
    ML    81    80 6    83     3     1     2    39    62  -9.168  -0.011  -7.485                          0.705  0.638 -1.838 -0.903 
     D    82    80 6    83     3     0     0    37    61  -5.620  -0.734  -1.403                         
    IL    83    83 3    83     3     1     1    39    62  -1.925  -0.554  -4.164                          0.000  0.000  0.000  0.000 
                                             [ MATR   16 ]      -     38 - u - -
    MR    84    83 3    86     5     1     1    38    61  -7.865  -0.023  -7.680  -7.892  -8.784         -0.928 -1.499  0.482  0.786 
     D    85    83 3    86     5     0     0    36    59  -5.352  -0.707  -2.978  -4.409  -2.404         
    IR    86    86 3    86     5     1     1    38    61  -2.408  -0.496  -5.920  -4.087  -5.193          0.000  0.000  0.000  0.000 
                                             [ MATP   17 ]     16     37 G C - -
    MP    87    86 3    91     6     2     2    37    60  -9.522  -9.461  -0.016  -8.238  -8.517  -8.912 -6.342 -3.890 -6.812 -0.957 -7.412 -5.284 -2.384 -7.018 -5.240  3.865 -5.496 -1.688 -2.745 -5.471 -4.546 -5.668 
    ML    88    86 3    91     6     1     1    35    58  -6.250  -6.596  -1.310  -1.005  -6.446  -3.975  0.368 -0.385 -0.191  0.094 
    MR    89    86 3    91     6     1     1    35    58  -6.988  -5.717  -1.625  -5.695  -0.829  -3.908  0.368 -0.385 -0.191  0.094 
     D    90    86 3    91     6     0     0    32    55  -9.049  -7.747  -3.544  -4.226  -4.244  -0.319 
    IL    91    91 5    91     6     1     1    36    59  -2.579  -2.842  -0.760  -4.497  -5.274  -4.934  0.000  0.000  0.000  0.000 
    IR    92    92 6    92     5     1     1    36    59  -2.408  -0.496  -5.920  -4.087  -5.193          0.000  0.000  0.000  0.000 
                                             [ MATP   18 ]     17     36 a u - -
    MP    93    92 6    97     4     2     2    35    58  -2.489  -8.060  -0.310  -6.474                 -4.157  1.411 -4.310  2.943 -5.316 -5.874 -1.196 -4.494 -4.088  0.643 -4.659  1.427 -1.329 -4.893 -2.984 -3.103 
    ML    94    92 6    97     4     1     1    33    56  -3.758  -3.940  -0.507  -2.670                  0.368 -0.385 -0.191  0.094 
    MR    95    92 6    97     4     1     1    32    55  -4.809  -3.838  -1.706  -0.766                  0.368 -0.385 -0.191  0.094 
     D    96    92 6    97     4     0     0    31    54  -4.568  -4.250  -2.265  -0.520                 
    IL    97    97 5    97     4     1     1    35    58  -1.149  -4.313  -1.030  -6.798                  0.000  0.000  0.000  0.000 
    IR    98    98 6    98     3     1     1    31    49  -1.442  -0.798  -4.142                          0.000  0.000  0.000  0.000 
                                             [ MATL   19 ]     20      - U - - -
    ML    99    98 6   101     3     1     1    27    44  -1.613  -0.583  -7.485                         -0.235 -1.567 -2.008  1.359 
     D   100    98 6   101     3     0     0    24    42  -5.620  -0.734  -1.403                         
    IL   101   101 3   101     3     1     1    26    44  -1.658  -2.484  -0.988                          0.000  0.000  0.000  0.000 
                                             [ MATR   20 ]      -     35 - U - -
    MR   102   101 3   104     3     1     1    24    43  -8.600  -0.016  -6.918                         -1.980 -1.892 -2.735  1.734 
     D   103   101 3   104     3     0     0    22    41  -8.916  -4.094  -0.090                         
    IR   104   104 3   104     3     1     1    25    43  -1.925  -0.554  -4.164                          0.000  0.000  0.000  0.000 
                                             [ MATR   21 ]      -     34 - G - -
    MR   105   104 3   107     3     1     1    23    41  -8.600  -0.016  -6.918                         -2.127 -3.424  1.822 -2.810 
     D   106   104 3   107     3     0     0    22    40  -8.916  -0.176  -3.146                         
    IR   107   107 3   107     3     1     1    24    42  -1.925  -0.554  -4.164                          0.000  0.000  0.000  0.000 
                                             [ MATR   22 ]      -     33 - A - -
    MR   108   107 3   110     3     1     1    22    40  -9.168  -0.265  -2.589                          1.917 -4.036 -3.527 -3.736 
     D   109   107 3   110     3     0     0    21    39  -6.390  -1.568  -0.620                         
    IR   110   110 3   110     3     1     1    23    41  -1.925  -0.554  -4.164                          0.000  0.000  0.000  0.000 
                                             [ MATR   23 ]      -     32 - C - -
    MR   111   110 3   113     5     1     1    21    40  -7.623  -0.027  -7.438  -7.650  -8.542         -3.153  1.856 -3.947 -2.311 
     D   112   110 3   113     5     0     0    20    38  -6.565  -0.264  -4.191  -5.622  -3.617         
    IR   113   113 3   113     5     1     1    22    40  -2.408  -0.496  -5.920  -4.087  -5.193          0.000  0.000  0.000  0.000 
                                             [ MATP   24 ]     23     31 G C - -
    MP   114   113 3   118     6     2     2    20    39  -9.522  -9.461  -0.016  -8.238  -8.517  -8.912 -6.342 -3.890 -6.812 -0.957 -7.412 -5.284 -2.384 -7.018 -5.240  3.865 -5.496 -1.688 -2.745 -5.471 -4.546 -5.668 
    ML   115   113 3   118     6     1     1    19    37  -6.250  -6.596  -1.310  -1.005  -6.446  -3.975  0.368 -0.385 -0.191  0.094 
    MR   116   113 3   118     6     1     1    19    37  -6.988  -5.717  -1.625  -5.695  -0.829  -3.908  0.368 -0.385 -0.191  0.094 
     D   117   113 3   118     6     0     0    17    35  -9.049  -7.747  -3.544  -4.226  -4.244  -0.319 
    IL   118   118 5   118     6     1     1    20    38  -2.579  -2.842  -0.760  -4.497  -5.274  -4.934  0.000  0.000  0.000  0.000 
    IR   119   119 6   119     5     1     1    20    38  -2.408  -0.496  -5.920  -4.087  -5.193          0.000  0.000  0.000  0.000 
                                             [ MATP   25 ]     24     30 c g - -
    MP   120   119 6   124     4     2     2    18    37  -7.853  -2.460  -0.317  -6.474                 -3.367 -3.221 -3.435  0.307 -2.898 -4.200  2.683 -3.413 -3.451  1.686  0.396 -1.253  0.855 -3.598 -0.651 -2.416 
    ML   121   119 6   124     4     1     1    18    36  -3.758  -3.940  -0.507  -2.670                  0.368 -0.385 -0.191  0.094 
    MR   122   119 6   124     4     1     1    18    36  -4.809  -3.838  -1.706  -0.766                  0.368 -0.385 -0.191  0.094 
     D   123   119 6   124     4     0     0    17    35  -4.568  -4.250  -2.265  -0.520                 
    IL   124   124 5   124     4     1     1    19    37  -1.686  -2.369  -1.117  -4.855                  0.000  0.000  0.000  0.000 
    IR   125   125 6   125     3     1     1    17    35  -2.223  -1.579  -1.149                          0.000  0.000  0.000  0.000 
                                             [ MATL   26 ]     25      - G - - -
    ML   126   125 6   128     3     1     1    16    34  -8.550  -0.014  -7.204                         -2.747 -4.111  1.889 -3.479 
     D   127   125 6   128     3     0     0    15    33  -8.123  -0.284  -2.515                         
    IL   128   128 3   128     3     1     1    20    38  -1.442  -0.798  -4.142                          0.000  0.000  0.000  0.000 
                                             [ MATL   27 ]     26      - u - - -
    ML   129   128 3   131     3     1     1    14    33  -8.820  -0.011  -7.474                         -1.533  0.637 -2.389  0.933 
     D   130   128 3   131     3     0     0    15    33  -6.174  -1.687  -0.566                         
    IL   131   131 3   131     3     1     1    19    37  -1.442  -0.798  -4.142                          0.000  0.000  0.000  0.000 
                                             [ MATL   28 ]     27      - G - - -
    ML   132   131 3   134     3     1     1    12    31  -8.820  -0.011  -7.474                         -0.169 -2.692  1.451 -2.176 
     D   133   131 3   134     3     0     0    13    32  -6.174  -1.687  -0.566                         
    IL   134   134 3   134     3     1     1    18    36  -1.442  -0.798  -4.142                          0.000  0.000  0.000  0.000 
                                             [ MATL   29 ]     28      - C - - -
    ML   135   134 3   137     2     1     1     1     1       *   0.000                                 -3.685  1.899 -4.419 -2.783 
     D   136   134 3   137     2     0     0     0     0       *   0.000                                 
    IL   137   137 3   137     2     1     1    13    28  -1.823  -0.479                                  0.000  0.000  0.000  0.000 
                                             [ END    30 ]      -      - - - - -
     E   138   137 3    -1     0     0     0     0     0                                                 
//
HMMER3/f [3.1b3 | July 2016]
NAME  CRISPRCas_103
LENG  45
MAXL  117
ALPH  RNA
RF    no
MM    no
CONS  yes
CS    yes
MAP   yes
DATE  Mon Nov  1 15:07:08 2021
COM   [1] cmbuild -n CRISPRCas_103 -F CRISPRCas_103.cm CRISPRCas_103
NSEQ  5
EFFN  4.477539
CKSUM 4125153009
STATS LOCAL MSV       -7.1434  0.72803
STATS LOCAL VITERBI   -8.6690  0.72803
STATS LOCAL FORWARD   -2.9895  0.72803
HMM          A        C        G        U   
            m->m     m->i     m->d     i->m     i->i     d->m     d->d
  COMPO   1.80624  1.14652  1.10275  1.68183
          1.38629  1.38629  1.38629  1.38629
          0.02817  4.27667  4.27667  1.46634  0.26236  0.00000        *
      1   3.04818  0.59734  2.87414  1.06184      1 C - - <
          1.38629  1.38629  1.38629  1.38629
          0.02817  4.27667  4.27667  1.46634  0.26236  1.09861  0.40547
      2   4.04588  2.73830  3.87968  0.10851      2 U - - <
          1.38629  1.38629  1.38629  1.38629
          0.02817  4.27667  4.27667  1.46634  0.26236  1.09861  0.40547
      3   4.08610  0.10055  3.94287  2.82233      3 C - - <
          1.38629  1.38629  1.38629  1.38629
          0.38450  1.18640  4.27667  0.08862  2.46738  1.09861  0.40547
      4   1.20204  2.98221  0.52851  2.82585      5 G - - <
          1.38629  1.38629  1.38629  1.38629
          0.02817  4.27667  4.27667  1.46634  0.26236  1.09861  0.40547
      5   0.95423  0.99389  2.21650  1.99681      6 a - - <
          1.38629  1.38629  1.38629  1.38629
          0.02817  4.27667  4.27667  1.46634  0.26236  1.09861  0.40547
      6   4.03812  0.10269  3.91545  2.81296      7 C - - <
          1.38629  1.38629  1.38629  1.38629
          0.38450  4.27667  1.18640  1.46634  0.26236  1.09861  0.40547
      7   1.27526  0.80397  2.40265  1.70038      8 c - - -
          1.38629  1.38629  1.38629  1.38629
          0.03999  3.93216  3.93216  1.46634  0.26236  0.08708  2.48419
      8   1.59264  2.95393  0.38162  2.78507      9 G - - <
          1.38629  1.38629  1.38629  1.38629
          0.02817  4.27667  4.27667  1.46634  0.26236  1.09861  0.40547
      9   3.08901  3.96859  0.08854  3.89800     10 G - - <
          1.38629  1.38629  1.38629  1.38629
          0.02817  4.27667  4.27667  1.46634  0.26236  1.09861  0.40547
     10   3.29962  0.37731  3.12460  1.45481     11 C - - <
          1.38629  1.38629  1.38629  1.38629
          0.02817  4.27667  4.27667  1.46634  0.26236  1.09861  0.40547
     11   3.10652  3.99499  0.08637  3.93329     12 G - - <
          1.38629  1.38629  1.38629  1.38629
          0.02817  4.27667  4.27667  1.46634  0.26236  1.09861  0.40547
     12   3.10955  3.99958  0.08600  3.93946     13 G - - <
          1.38629  1.38629  1.38629  1.38629
          0.02817  4.27667  4.27667  1.46634  0.26236  1.09861  0.40547
     13   1.00399  1.58891  1.39586  1.70475     14 a - - <
          1.38629  1.38629  1.38629  1.38629
          0.02817  4.27667  4.27667  1.46634  0.26236  1.09861  0.40547
     14   0.91210  0.96878  2.58139  1.94419     15 a - - -
          1.38629  1.38629  1.38629  1.38629
          0.02817  4.27667  4.27667  1.46634  0.26236  1.09861  0.40547
     15   3.12438  4.02215  0.08420  3.96995     16 G - - <
          1.38629  1.38629  1.38629  1.38629
          0.02817  4.27667  4.27667  1.46634  0.26236  1.09861  0.40547
     16   0.47488  3.16847  1.26375  2.93029     17 A - - <
          1.38629  1.38629  1.38629  1.38629
          0.20684  1.75471  4.27667  0.74960  0.63971  1.09861  0.40547
     17   1.53652  2.39758  2.69816  0.46744     20 U - - -
          1.38629  1.38629  1.38629  1.38629
          0.43049  1.09087  4.27667  0.45576  1.00504  1.09861  0.40547
     18   3.07240  3.94377  0.09063  3.86509     23 G - - <
          1.38629  1.38629  1.38629  1.38629
          0.02817  4.27667  4.27667  1.46634  0.26236  1.09861  0.40547
     19   2.23082  0.91226  1.17434  1.70417     24 c - - <
          1.38629  1.38629  1.38629  1.38629
          0.21164  4.27667  1.73243  1.46634  0.26236  1.09861  0.40547
     20   3.15710  4.08953  0.08894  3.65725     25 G - - _
          1.38629  1.38629  1.38629  1.38629
          0.03375  4.09878  4.09878  1.46634  0.26236  0.14589  1.99697
     21   2.35992  0.96446  2.94533  0.75120     26 u - - _
          1.38629  1.38629  1.38629  1.38629
          0.02817  4.27667  4.27667  1.46634  0.26236  1.09861  0.40547
     22   1.49263  3.15814  0.39833  2.79239     27 G - - _
          1.38629  1.38629  1.38629  1.38629
          0.02817  4.27667  4.27667  1.46634  0.26236  1.09861  0.40547
     23   3.78740  0.08090  4.31603  3.17714     28 C - - _
          1.38629  1.38629  1.38629  1.38629
          0.21164  1.73243  4.27667  0.15028  1.96945  1.09861  0.40547
     24   1.93918  1.52826  0.68081  2.01698     30 G - - >
          1.38629  1.38629  1.38629  1.38629
          0.02817  4.27667  4.27667  1.46634  0.26236  1.09861  0.40547
     25   4.09377  0.10351  3.86469  2.80207     31 C - - >
          1.38629  1.38629  1.38629  1.38629
          0.20684  4.27667  1.75471  1.46634  0.26236  1.09861  0.40547
     26   3.40896  0.11627  3.97108  2.85010     32 C - - -
          1.38629  1.38629  1.38629  1.38629
          0.03359  4.10342  4.10342  1.46634  0.26236  0.14894  1.97775
     27   0.06635  4.04167  3.69759  3.82390     33 A - - -
          1.38629  1.38629  1.38629  1.38629
          0.43049  4.27667  1.09087  1.46634  0.26236  1.09861  0.40547
     28   2.72997  3.61188  0.14330  3.18733     34 G - - -
          1.38629  1.38629  1.38629  1.38629
          0.04184  3.88801  3.88801  1.46634  0.26236  3.26524  0.03894
     29   2.63703  2.59639  3.15552  0.20916     35 U - - -
          1.38629  1.38629  1.38629  1.38629
          0.04184  3.88801  3.88801  1.46634  0.26236  0.07945  2.57209
     30   3.14663  1.30010  2.95838  0.45792     36 U - - >
          1.38629  1.38629  1.38629  1.38629
          0.02817  4.27667  4.27667  1.46634  0.26236  1.09861  0.40547
     31   4.15581  0.10093  3.89615  2.81327     37 C - - >
          1.38629  1.38629  1.38629  1.38629
          0.02817  4.27667  4.27667  1.46634  0.26236  1.09861  0.40547
     32   1.96483  2.35953  1.07427  0.85847     38 u - - -
          1.38629  1.38629  1.38629  1.38629
          0.02817  4.27667  4.27667  1.46634  0.26236  1.09861  0.40547
     33   1.92398  1.83134  1.36889  0.82238     39 u - - >
          1.38629  1.38629  1.38629  1.38629
          0.02817  4.27667  4.27667  1.46634  0.26236  1.09861  0.40547
     34   4.08285  0.10398  3.85905  2.80004     40 C - - >
          1.38629  1.38629  1.38629  1.38629
          0.02817  4.27667  4.27667  1.46634  0.26236  1.09861  0.40547
     35   4.08228  0.10400  3.85876  2.79994     41 C - - >
          1.38629  1.38629  1.38629  1.38629
          0.02817  4.27667  4.27667  1.46634  0.26236  1.09861  0.40547
     36   2.38277  3.28857  0.19344  3.07304     42 G - - >
          1.38629  1.38629  1.38629  1.38629
          0.02817  4.27667  4.27667  1.46634  0.26236  1.09861  0.40547
     37   4.08258  0.10399  3.85891  2.79999     43 C - - >
          1.38629  1.38629  1.38629  1.38629
          0.02817  4.27667  4.27667  1.46634  0.26236  1.09861  0.40547
     38   3.05025  0.39740  2.78333  1.51981     44 C - - >
          1.38629  1.38629  1.38629  1.38629
          0.38450  4.27667  1.18640  1.46634  0.26236  1.09861  0.40547
     39   1.76279  2.21493  0.88117  1.18753     45 g - - -
          1.38629  1.38629  1.38629  1.38629
          0.03999  3.93216  3.93216  1.46634  0.26236  0.08708  2.48419
     40   3.08746  4.07085  0.08847  3.81714     46 G - - >
          1.38629  1.38629  1.38629  1.38629
          0.02817  4.27667  4.27667  1.46634  0.26236  1.09861  0.40547
     41   2.24262  2.41366  0.92478  0.89719     47 u - - >
          1.38629  1.38629  1.38629  1.38629
          0.02817  4.27667  4.27667  1.46634  0.26236  1.09861  0.40547
     42   3.05264  0.59183  2.78823  1.08494     48 C - - >
          1.38629  1.38629  1.38629  1.38629
          0.38450  1.18640  4.27667  0.08862  2.46738  1.09861  0.40547
     43   3.10987  4.10886  0.08570  3.85861     50 G - - >
          1.38629  1.38629  1.38629  1.38629
          0.02817  4.27667  4.27667  1.46634  0.26236  1.09861  0.40547
     44   0.12375  4.08251  2.57164  3.76700     51 A - - >
          1.38629  1.38629  1.38629  1.38629
          0.02817  4.27667  4.27667  1.46634  0.26236  1.09861  0.40547
     45   1.42738  3.03792  0.42739  2.81471     52 G - - >
          1.38629  1.38629  1.38629  1.38629
          0.01418  4.26268        *  1.46634  0.26236  0.00000        *
//
INFERNAL1/a [1.1.2 | July 2016]
NAME     CRISPRCas_104
STATES   109
NODES    28
CLEN     35
W        50
ALPH     RNA
RF       no
CONS     yes
MAP      yes
DATE     Mon Nov  1 15:07:08 2021
COM      [1] cmbuild -n CRISPRCas_104 -F CRISPRCas_104.cm CRISPRCas_104
COM      [2] cmcalibrate --cpu 12 CRISPRCas_104.cm
PBEGIN   0.05
PEND     0.05
WBETA    1e-07
QDBBETA1 1e-07
QDBBETA2 1e-15
N2OMEGA  1.52588e-05
N3OMEGA  1.52588e-05
ELSELF   -0.08926734
NSEQ     23
EFFN     23.000000
CKSUM    3985077935
NULL     0.000  0.000  0.000  0.000 
EFP7GF   -13.0868 0.72489
ECMLC    0.59493    -6.84331     3.40944     1600000      534867  0.002244
ECMGC    0.45998   -15.33039    -2.29887     1600000      160442  0.002493
ECMLI    0.59227    -5.40207     4.51494     1600000      426594  0.002813
ECMGI    0.48729   -12.27030    -0.29111     1600000      137144  0.002917
CM
                                             [ ROOT    0 ]      -      - - - - -
     S     0    -1 0     1     4     1     1    50    69  -9.752  -9.959  -0.052  -4.913                 
    IL     1     1 2     1     4     1    11    55    74  -1.686  -2.369  -1.117  -4.855                  0.000  0.000  0.000  0.000 
    IR     2     2 3     2     3     1    10    54    73  -1.442  -0.798  -4.142                          0.000  0.000  0.000  0.000 
                                             [ MATL    1 ]      1      - A - - -
    ML     3     2 3     5     3     1    10    50    69 -10.942  -0.049  -4.939                          1.397 -5.130  0.385 -4.982 
     D     4     2 3     5     3     0     7    49    67  -6.691  -0.303  -2.474                         
    IL     5     5 3     5     3     1     9    51    69  -1.925  -0.554  -4.164                          0.000  0.000  0.000  0.000 
                                             [ MATR    2 ]      -     47 - U - -
    MR     6     5 3     8     3     1    11    49    68 -10.941  -0.003  -9.259                         -5.938 -5.405 -6.803  1.982 
     D     7     5 3     8     3     0     6    47    65  -7.741  -2.919  -0.212                         
    IR     8     8 3     8     3     1     9    50    68  -1.925  -0.554  -4.164                          0.000  0.000  0.000  0.000 
                                             [ MATR    3 ]      -     46 - g - -
    MR     9     8 3    11     5     1    10    48    67  -3.162  -0.226  -9.413  -4.995 -10.517          0.074 -0.275  0.125  0.044 
     D    10     8 3    11     5     0     6    46    64  -6.255  -1.610  -0.908  -5.312  -3.306         
    IR    11    11 3    11     5     1     9    49    67  -1.758  -0.565  -7.787  -5.955  -7.061          0.000  0.000  0.000  0.000 
                                             [ MATP    4 ]      2     43 C G - -
    MP    12    11 3    16     6     2    10    46    65  -1.871 -10.689  -0.469  -9.465  -9.745 -10.140 -7.035 -7.210  0.666 -3.466 -5.058 -0.432  3.394  0.393 -6.626 -3.399 -6.829 -5.450 -1.692 -6.989  0.307 -5.456 
    ML    13    11 3    16     6     1     7    45    63  -7.312  -7.658  -2.373  -0.396  -7.508  -5.038 -0.582  1.065 -1.334 -0.247 
    MR    14    11 3    16     6     1     7    44    63  -7.935  -6.664  -2.573  -6.643  -0.371  -4.856 -0.473 -1.477  1.247 -0.871 
     D    15    11 3    16     6     0     4    43    61  -9.049  -7.747  -3.544  -4.226  -4.244  -0.319 
    IL    16    16 5    16     6     1     9    45    64  -5.805  -6.068  -0.065  -7.723  -8.500  -8.160  0.000  0.000  0.000  0.000 
    IR    17    17 6    17     5     1     8    45    64  -2.408  -0.496  -5.920  -4.087  -5.193          0.000  0.000  0.000  0.000 
                                             [ MATP    5 ]      4     42 G C - -
    MP    18    17 6    22     4     2     9    44    63  -9.661  -4.077  -0.095  -8.283                 -8.561 -5.296 -10.313 -2.733 -9.997 -0.295 -4.444 -10.129 -0.677  3.824 -6.862 -3.224 -4.816 -6.899 -6.833 -9.378 
    ML    19    17 6    22     4     1     7    44    62  -4.615  -4.797  -0.258  -3.527                 -0.486 -1.494  1.257 -0.887 
    MR    20    17 6    22     4     1     6    43    62  -5.859  -4.888  -0.588  -1.816                 -0.569  1.054 -1.319 -0.237 
     D    21    17 6    22     4     0     4    43    61  -4.568  -4.250  -2.265  -0.520                 
    IL    22    22 5    22     4     1     7    45    64  -1.686  -2.369  -1.117  -4.855                  0.000  0.000  0.000  0.000 
    IR    23    23 6    23     3     1     7    43    62  -2.308  -0.383  -5.008                          0.000  0.000  0.000  0.000 
                                             [ MATL    6 ]      5      - c - - -
    ML    24    23 6    26     3     1     7    42    60 -10.985  -0.047  -4.982                          0.291  0.836 -3.242 -0.175 
     D    25    23 6    26     3     0     4    41    59  -5.620  -0.734  -1.403                         
    IL    26    26 3    26     3     1     6    43    61  -1.925  -0.554  -4.164                          0.000  0.000  0.000  0.000 
                                             [ MATR    7 ]      -     40 - g - -
    MR    27    26 3    29     5     1     7    41    59  -9.598  -0.007  -9.413  -9.626 -10.517         -0.245 -1.596  0.770  0.164 
     D    28    26 3    29     5     0     4    39    58  -6.255  -1.610  -0.908  -5.312  -3.306         
    IR    29    29 3    29     5     1     5    41    60  -2.408  -0.496  -5.920  -4.087  -5.193          0.000  0.000  0.000  0.000 
                                             [ MATP    8 ]      6     39 G C - -
    MP    30    29 3    34     6     2     7    40    58 -10.786 -10.725  -0.007  -9.502  -9.782 -10.177 -8.283 -5.309 -9.445 -2.616 -9.910 -6.581 -4.445 -9.424 -6.667  3.834 -0.232 -0.802 -4.766 -6.963 -6.780 -8.287 
    ML    31    29 3    34     6     1     5    38    57  -7.312  -7.658  -2.373  -0.396  -7.508  -5.038 -0.486 -1.494  1.257 -0.887 
    MR    32    29 3    34     6     1     4    39    57  -6.988  -5.717  -1.625  -5.695  -0.829  -3.908  0.368 -0.385 -0.191  0.094 
     D    33    29 3    34     6     0     2    37    55  -9.049  -7.747  -3.544  -4.226  -4.244  -0.319 
    IL    34    34 5    34     6     1     5    40    58  -2.579  -2.842  -0.760  -4.497  -5.274  -4.934  0.000  0.000  0.000  0.000 
    IR    35    35 6    35     5     1     5    39    58  -2.408  -0.496  -5.920  -4.087  -5.193          0.000  0.000  0.000  0.000 
                                             [ MATP    9 ]      7     38 G C - -
    MP    36    35 6    40     4     2     5    38    56  -0.474  -9.914  -4.025  -2.200                 -8.594 -5.355 -10.402 -2.778 -10.163 -6.555 -4.594 -10.048 -6.714  3.964 -6.920 -3.265 -4.960 -7.004 -6.999 -9.310 
    ML    37    35 6    40     4     1     4    37    56  -1.033  -4.797  -1.363  -3.527                 -0.486 -1.494  1.257 -0.887 
    MR    38    35 6    40     4     1     3    38    56  -4.809  -3.838  -1.706  -0.766                  0.368 -0.385 -0.191  0.094 
     D    39    35 6    40     4     0     2    36    55  -4.568  -4.250  -2.265  -0.520                 
    IL    40    40 5    40     4     1     4    36    55  -6.224  -6.907  -0.034  -9.392                  0.000  0.000  0.000  0.000 
    IR    41    41 6    41     3     1     4    39    58  -1.442  -0.798  -4.142                          0.000  0.000  0.000  0.000 
                                             [ MATL   10 ]     10      - A - - -
    ML    42    41 6    44     3     1     3    34    53  -2.699  -0.311  -4.654                          1.648 -3.348 -1.372 -1.387 
     D    43    41 6    44     3     0     2    33    52  -8.723  -0.069  -4.505                         
    IL    44    44 3    44     3     1     2    34    53  -3.720  -2.350  -0.458                          0.000  0.000  0.000  0.000 
                                             [ MATR   11 ]      -     37 - a - -
    MR    45    44 3    47     3     1     2    33    52 -10.747  -0.238  -2.722                          0.988 -2.543  0.006 -0.249 
     D    46    44 3    47     3     0     1    33    51  -0.487  -4.715  -2.008                         
    IR    47    47 3    47     3     1     2    33    52  -3.720  -0.139  -5.959                          0.000  0.000  0.000  0.000 
                                             [ MATR   12 ]      -     35 - U - -
    MR    48    47 3    50     3     1     1    32    51 -10.739  -0.710  -1.365                         -3.830  0.160 -4.681  1.472 
     D    49    47 3    50     3     0     0    31    49  -9.576  -2.269  -0.338                         
    IR    50    50 3    50     3     1     3    33    52  -1.925  -0.554  -4.164                          0.000  0.000  0.000  0.000 
                                             [ MATR   13 ]      -     34 - C - -
    MR    51    50 3    53     5     1     2    31    50  -8.786  -0.012  -8.601  -8.813  -9.705         -5.076  1.961 -5.593 -4.168 
     D    52    50 3    53     5     0     0    30    49  -9.169  -0.040  -6.795  -8.226  -6.220         
    IR    53    53 3    53     5     1     1    32    50  -2.408  -0.496  -5.920  -4.087  -5.193          0.000  0.000  0.000  0.000 
                                             [ MATP   14 ]     12     33 C G - -
    MP    54    53 3    58     6     2     4    30    49 -10.823 -10.762  -0.006  -9.538  -9.818 -10.213 -7.324 -6.914 -6.862 -3.180 -5.492 -7.276  3.728 -6.248 -6.845 -3.333 -7.090  1.073 -2.166 -7.487 -3.183 -5.699 
    ML    55    53 3    58     6     1     1    29    47  -6.250  -6.596  -1.310  -1.005  -6.446  -3.975  0.368 -0.385 -0.191  0.094 
    MR    56    53 3    58     6     1     1    29    47  -6.988  -5.717  -1.625  -5.695  -0.829  -3.908  0.368 -0.385 -0.191  0.094 
     D    57    53 3    58     6     0     0    26    45  -9.049  -7.747  -3.544  -4.226  -4.244  -0.319 
    IL    58    58 5    58     6     1     1    30    49  -2.579  -2.842  -0.760  -4.497  -5.274  -4.934  0.000  0.000  0.000  0.000 
    IR    59    59 6    59     5     1     1    30    48  -2.408  -0.496  -5.920  -4.087  -5.193          0.000  0.000  0.000  0.000 
                                             [ MATP   15 ]     13     32 C G - -
    MP    60    59 6    64     6     2     3    28    47  -3.240 -10.762  -0.168  -9.538  -9.818 -10.213 -7.580 -7.851 -6.902 -4.082 -5.256 -7.050  3.813 -6.170 -7.004 -4.053 -7.127 -6.233 -1.984 -7.418  0.545 -5.806 
    ML    61    59 6    64     6     1     1    27    45  -6.250  -6.596  -1.310  -1.005  -6.446  -3.975  0.368 -0.385 -0.191  0.094 
    MR    62    59 6    64     6     1     1    27    45  -6.988  -5.717  -1.625  -5.695  -0.829  -3.908  0.368 -0.385 -0.191  0.094 
     D    63    59 6    64     6     0     0    25    43  -9.049  -7.747  -3.544  -4.226  -4.244  -0.319 
    IL    64    64 5    64     6     1     1    28    46  -4.715  -0.315  -2.895  -6.633  -7.409  -7.069  0.000  0.000  0.000  0.000 
    IR    65    65 6    65     5     1     1    27    45  -4.021  -0.144  -7.533  -5.700  -6.806          0.000  0.000  0.000  0.000 
                                             [ MATP   16 ]     15     30 C G - -
    MP    66    65 6    70     6     2     3    26    44 -10.823 -10.762  -0.006  -9.538  -9.818 -10.213 -9.725 -9.950 -7.882 -6.332 -6.167 -7.597  3.987 -8.461 -9.282 -6.296 -7.633 -8.365 -4.283 -9.659 -5.260 -8.081 
    ML    67    65 6    70     6     1     1    26    44  -6.250  -6.596  -1.310  -1.005  -6.446  -3.975  0.368 -0.385 -0.191  0.094 
    MR    68    65 6    70     6     1     1    25    44  -6.988  -5.717  -1.625  -5.695  -0.829  -3.908  0.368 -0.385 -0.191  0.094 
     D    69    65 6    70     6     0     0    24    42  -9.049  -7.747  -3.544  -4.226  -4.244  -0.319 
    IL    70    70 5    70     6     1     1    26    44  -2.579  -2.842  -0.760  -4.497  -5.274  -4.934  0.000  0.000  0.000  0.000 
    IR    71    71 6    71     5     1     1    25    44  -2.408  -0.496  -5.920  -4.087  -5.193          0.000  0.000  0.000  0.000 
                                             [ MATP   17 ]     16     29 A U - -
    MP    72    71 6    76     6     2     3    24    42 -10.823 -10.762  -0.006  -9.538  -9.818 -10.213 -8.439 -7.235 -6.029  3.980 -9.944 -10.786 -5.899 -5.875 -8.246 -3.885 -8.825 -4.288 -6.072 -9.711 -7.681 -5.728 
    ML    73    71 6    76     6     1     1    25    43  -6.250  -6.596  -1.310  -1.005  -6.446  -3.975  0.368 -0.385 -0.191  0.094 
    MR    74    71 6    76     6     1     1    25    43  -6.988  -5.717  -1.625  -5.695  -0.829  -3.908  0.368 -0.385 -0.191  0.094 
     D    75    71 6    76     6     0     0    23    42  -9.049  -7.747  -3.544  -4.226  -4.244  -0.319 
    IL    76    76 5    76     6     1     1    24    43  -2.579  -2.842  -0.760  -4.497  -5.274  -4.934  0.000  0.000  0.000  0.000 
    IR    77    77 6    77     5     1     1    24    43  -2.408  -0.496  -5.920  -4.087  -5.193          0.000  0.000  0.000  0.000 
                                             [ MATP   18 ]     17     28 G C - -
    MP    78    77 6    82     4     2     2    22    40  -9.752  -9.959  -0.007  -8.373                 -8.575 -0.760 -10.247 -2.784 -10.225 -6.593 -4.630 -9.993 -6.742  3.911 -6.951 -3.284 -4.976 -7.031 -7.032 -9.139 
    ML    79    77 6    82     4     1     1    24    43  -3.758  -3.940  -0.507  -2.670                  0.368 -0.385 -0.191  0.094 
    MR    80    77 6    82     4     1     1    24    43  -4.809  -3.838  -1.706  -0.766                  0.368 -0.385 -0.191  0.094 
     D    81    77 6    82     4     0     0    23    42  -4.568  -4.250  -2.265  -0.520                 
    IL    82    82 5    82     4     1     1    26    44  -1.686  -2.369  -1.117  -4.855                  0.000  0.000  0.000  0.000 
    IR    83    83 6    83     3     1     1    25    43  -1.442  -0.798  -4.142                          0.000  0.000  0.000  0.000 
                                             [ MATL   19 ]     18      - u - - -
    ML    84    83 6    86     3     1     1    19    37 -10.677  -0.003  -9.331                          0.925 -3.595 -3.914  0.965 
     D    85    83 6    86     3     0     0    20    38  -6.174  -1.687  -0.566                         
    IL    86    86 3    86     3     1     1    24    42  -1.442  -0.798  -4.142                          0.000  0.000  0.000  0.000 
                                             [ MATL   20 ]     19      - U - - -
    ML    87    86 3    89     3     1     1    18    36 -10.677  -0.668  -1.435                         -6.011 -5.471 -6.881  1.983 
     D    88    86 3    89     3     0     0    19    37  -6.174  -1.687  -0.566                         
    IL    89    89 3    89     3     1     1    23    41  -1.442  -0.798  -4.142                          0.000  0.000  0.000  0.000 
                                             [ MATL   21 ]     20      - C - - -
    ML    90    89 3    92     3     1     1    16    35 -10.014  -0.005  -8.668                         -5.321  1.967 -5.812 -4.422 
     D    91    89 3    92     3     0     0    16    35  -0.062  -6.231  -5.110                         
    IL    92    92 3    92     3     1     1    16    35  -4.166  -0.096  -6.866                          0.000  0.000  0.000  0.000 
                                             [ MATL   22 ]     22      - C - - -
    ML    93    92 3    95     3     1     1    15    34 -10.677  -0.003  -9.331                         -6.027  1.980 -6.481 -5.133 
     D    94    92 3    95     3     0     0    17    35  -6.174  -1.687  -0.566                         
    IL    95    95 3    95     3     1     1    21    39  -1.442  -0.798  -4.142                          0.000  0.000  0.000  0.000 
                                             [ MATL   23 ]     23      - G - - -
    ML    96    95 3    98     3     1     1    14    32 -10.677  -0.817  -1.212                         -5.393 -7.091  1.984 -6.140 
     D    97    95 3    98     3     0     0    15    34  -6.174  -1.687  -0.566                         
    IL    98    98 3    98     3     1     1    20    38  -1.442  -0.798  -4.142                          0.000  0.000  0.000  0.000 
                                             [ MATL   24 ]     24      - G - - -
    ML    99    98 3   101     3     1     1    12    31  -9.866  -0.005  -8.520                         -1.072 -4.314  1.767 -3.813 
     D   100    98 3   101     3     0     0    12    31  -0.054  -6.446  -5.324                         
    IL   101   101 3   101     3     1     1    12    31  -4.358  -0.084  -7.058                          0.000  0.000  0.000  0.000 
                                             [ MATL   25 ]     26      - A - - -
    ML   102   101 3   104     3     1     1    11    30 -10.677  -0.003  -9.331                          1.987 -6.722 -6.080 -6.266 
     D   103   101 3   104     3     0     0    13    32  -6.174  -1.687  -0.566                         
    IL   104   104 3   104     3     1     1    18    36  -1.442  -0.798  -4.142                          0.000  0.000  0.000  0.000 
                                             [ MATL   26 ]     27      - u - - -
    ML   105   104 3   107     2     1     1     1     1       *   0.000                                  0.925 -3.595 -3.914  0.965 
     D   106   104 3   107     2     0     0     0     0       *   0.000                                 
    IL   107   107 3   107     2     1     1    13    28  -1.823  -0.479                                  0.000  0.000  0.000  0.000 
                                             [ END    27 ]      -      - - - - -
     E   108   107 3    -1     0     0     0     0     0                                                 
//
HMMER3/f [3.1b3 | July 2016]
NAME  CRISPRCas_104
LENG  35
MAXL  93
ALPH  RNA
RF    no
MM    no
CONS  yes
CS    yes
MAP   yes
DATE  Mon Nov  1 15:07:08 2021
COM   [1] cmbuild -n CRISPRCas_104 -F CRISPRCas_104.cm CRISPRCas_104
NSEQ  23
EFFN  15.147095
CKSUM 3985077935
STATS LOCAL MSV       -6.7047  0.72489
STATS LOCAL VITERBI   -7.2121  0.72489
STATS LOCAL FORWARD   -3.6559  0.72489
HMM          A        C        G        U   
            m->m     m->i     m->d     i->m     i->i     d->m     d->d
  COMPO   1.70854  1.15475  1.15761  1.66338
          1.38629  1.38629  1.38629  1.38629
          0.03810  5.52943  3.39889  1.46634  0.26236  0.00000        *
      1   0.42598  4.41505  1.13743  4.25918      1 A - - :
          1.38629  1.38629  1.38629  1.38629
          0.00821  5.49955  5.49955  1.46634  0.26236  2.34367  0.10090
      2   2.16834  0.31828  3.46705  2.06337      2 C - - <
          1.38629  1.38629  1.38629  1.38629
          0.39958  1.12297  5.49955  0.02495  3.70333  2.34367  0.10090
      3   3.87073  2.96830  0.08463  4.71976      4 G - - <
          1.38629  1.38629  1.38629  1.38629
          0.00821  5.49955  5.49955  1.46634  0.26236  0.21313  1.65052
      4   1.19737  0.85052  3.22186  1.46559      5 c - - -
          1.38629  1.38629  1.38629  1.38629
          0.00797  5.52943  5.52943  1.46634  0.26236  1.09861  0.40547
      5   3.78367  4.79503  0.04137  4.65501      6 G - - <
          1.38629  1.38629  1.38629  1.38629
          0.00797  5.52943  5.52943  1.46634  0.26236  1.09861  0.40547
      6   3.99720  5.03475  0.03250  4.94760      7 G - - <
          1.38629  1.38629  1.38629  1.38629
          2.53370  0.33721  1.57563  0.01108  4.50793  1.09861  0.40547
      7   0.27538  3.32011  2.29113  2.26898     10 A - - -
          1.38629  1.38629  1.38629  1.38629
          0.17771  1.84620  5.30264  0.06193  2.81253  0.03765  3.29830
      8   4.12739  0.21428  1.96295  3.31558     12 C - - <
          1.38629  1.38629  1.38629  1.38629
          0.00797  5.52943  5.52943  1.46634  0.26236  1.09861  0.40547
      9   4.67368  0.14817  4.62310  2.13239     13 C - - <
          1.38629  1.38629  1.38629  1.38629
          0.14448  2.03596  5.52943  0.05972  2.84781  1.09861  0.40547
     10   5.38607  0.02088  5.48152  4.42932     15 C - - <
          1.38629  1.38629  1.38629  1.38629
          0.00797  5.52943  5.52943  1.46634  0.26236  1.09861  0.40547
     11   0.02608  5.37569  4.17250  5.16714     16 A - - <
          1.38629  1.38629  1.38629  1.38629
          0.00797  5.52943  5.52943  1.46634  0.26236  1.09861  0.40547
     12   3.02193  5.12765  0.06273  5.08832     17 G - - <
          1.38629  1.38629  1.38629  1.38629
          0.00797  5.52943  5.52943  1.46634  0.26236  1.09861  0.40547
     13   0.77899  3.29045  3.45878  0.74988     18 u - - _
          1.38629  1.38629  1.38629  1.38629
          0.00797  5.52943  5.52943  1.46634  0.26236  1.09861  0.40547
     14   4.93881  4.62621  5.51328  0.02121     19 U - - _
          1.38629  1.38629  1.38629  1.38629
          0.00797  5.52943  5.52943  1.46634  0.26236  1.09861  0.40547
     15   4.65799  0.03444  5.05122  4.01921     20 C - - _
          1.38629  1.38629  1.38629  1.38629
          0.00797  5.52943  5.52943  1.46634  0.26236  1.09861  0.40547
     16   5.16067  0.02074  5.49365  4.53983     22 C - - _
          1.38629  1.38629  1.38629  1.38629
          0.00797  5.52943  5.52943  1.46634  0.26236  1.09861  0.40547
     17   4.74873  5.87667  0.01680  5.26003     23 G - - _
          1.38629  1.38629  1.38629  1.38629
          0.00797  5.52943  5.52943  1.46634  0.26236  1.09861  0.40547
     18   2.09144  3.97204  0.18503  3.62759     24 G - - _
          1.38629  1.38629  1.38629  1.38629
          0.00797  5.52943  5.52943  1.46634  0.26236  1.09861  0.40547
     19   0.01470  5.56363  5.15007  5.30597     26 A - - _
          1.38629  1.38629  1.38629  1.38629
          0.00797  5.52943  5.52943  1.46634  0.26236  1.09861  0.40547
     20   0.77899  3.29045  3.45878  0.74988     27 u - - _
          1.38629  1.38629  1.38629  1.38629
          0.00797  5.52943  5.52943  1.46634  0.26236  1.09861  0.40547
     21   5.10992  0.03723  5.02178  3.73313     28 C - - >
          1.38629  1.38629  1.38629  1.38629
          0.00797  5.52943  5.52943  1.46634  0.26236  1.09861  0.40547
     22   5.35106  4.59637  5.22040  0.02044     29 U - - >
          1.38629  1.38629  1.38629  1.38629
          0.00797  5.52943  5.52943  1.46634  0.26236  1.09861  0.40547
     23   4.60111  5.61662  0.01853  5.36408     30 G - - >
          1.38629  1.38629  1.38629  1.38629
          0.14448  2.03596  5.52943  0.05972  2.84781  1.09861  0.40547
     24   3.55943  4.79472  0.04894  4.50661     32 G - - >
          1.38629  1.38629  1.38629  1.38629
          0.00797  5.52943  5.52943  1.46634  0.26236  1.09861  0.40547
     25   3.63065  4.32581  0.20152  1.94640     33 G - - >
          1.38629  1.38629  1.38629  1.38629
          0.61484  5.52943  0.78679  1.46634  0.26236  1.09861  0.40547
     26   4.46844  0.04163  4.89289  3.82518     34 C - - -
          1.38629  1.38629  1.38629  1.38629
          0.07160  4.92916  2.78277  1.46634  0.26236  0.34305  1.23651
     27   3.53231  1.29828  4.11833  0.38348     35 U - - -
          1.38629  1.38629  1.38629  1.38629
          0.00945  5.35916  5.35916  1.46634  0.26236  0.25495  1.49147
     28   0.74239  2.80947  1.40606  1.52014     37 a - - -
          1.38629  1.38629  1.38629  1.38629
          0.00822  5.49899  5.49899  1.46634  0.26236  2.35650  0.09955
     29   5.25546  0.03463  5.11582  3.78039     38 C - - >
          1.38629  1.38629  1.38629  1.38629
          0.00822  5.49899  5.49899  1.46634  0.26236  2.35650  0.09955
     30   5.05466  0.12087  2.91331  2.93420     39 C - - >
          1.38629  1.38629  1.38629  1.38629
          0.00822  5.49899  5.49899  1.46634  0.26236  2.35650  0.09955
     31   1.51578  2.36928  0.89759  1.27560     40 g - - -
          1.38629  1.38629  1.38629  1.38629
          0.06525  2.82890  5.49899  0.13316  2.08202  2.35650  0.09955
     32   3.13335  0.08855  4.58270  3.47562     42 C - - >
          1.38629  1.38629  1.38629  1.38629
          0.00822  5.49899  5.49899  1.46634  0.26236  2.35650  0.09955
     33   2.89959  2.70233  0.25884  2.24469     43 G - - >
          1.38629  1.38629  1.38629  1.38629
          0.12740  2.15827  5.49899  0.44946  1.01603  2.35650  0.09955
     34   1.31765  1.58525  1.33331  1.33281     46 a - - :
          1.38629  1.38629  1.38629  1.38629
          0.00822  5.49899  5.49899  1.46634  0.26236  2.35650  0.09955
     35   4.89237  4.58387  5.46511  0.02220     47 U - - :
          1.38629  1.38629  1.38629  1.38629
          0.00412  5.49490        *  1.46634  0.26236  0.00000        *
//
INFERNAL1/a [1.1.2 | July 2016]
NAME     CRISPRCas_105
STATES   229
NODES    64
CLEN     75
W        159
ALPH     RNA
RF       no
CONS     yes
MAP      yes
DATE     Mon Nov  1 15:07:09 2021
COM      [1] cmbuild -n CRISPRCas_105 -F CRISPRCas_105.cm CRISPRCas_105
COM      [2] cmcalibrate --cpu 12 CRISPRCas_105.cm
PBEGIN   0.05
PEND     0.05
WBETA    1e-07
QDBBETA1 1e-07
QDBBETA2 1e-15
N2OMEGA  1.52588e-05
N3OMEGA  1.52588e-05
ELSELF   -0.08926734
NSEQ     11
EFFN     4.192139
CKSUM    544001924
NULL     0.000  0.000  0.000  0.000 
EFP7GF   -5.1979 0.71922
ECMLC    0.61652    -6.64638     2.60735     1600000      360496  0.003329
ECMGC    0.36548   -12.69263     1.12754     1600000       62470  0.006403
ECMLI    0.56150    -3.14887     6.43196     1600000      260320  0.004610
ECMGI    0.41497    -5.74806     5.89563     1600000       50173  0.007972
CM
                                             [ ROOT    0 ]      -      - - - - -
     S     0    -1 0     1     6     1     1   159   261  -9.424  -9.363  -0.017  -8.140  -8.419  -8.814 
    IL     1     1 2     1     6     5    29   160   263  -2.579  -2.842  -0.760  -4.497  -5.274  -4.934  0.000  0.000  0.000  0.000 
    IR     2     2 3     2     5     5    29   160   263  -2.408  -0.496  -5.920  -4.087  -5.193          0.000  0.000  0.000  0.000 
                                             [ MATP    1 ]      1    111 c g - -
    MP     3     2 3     7     6     8    32   159   262  -9.424  -9.363  -0.017  -8.140  -8.419  -8.814 -2.467 -2.460 -2.621  1.022 -2.382 -3.444  2.042 -0.443 -2.657  1.474 -3.198  0.206  1.511 -2.749 -0.313 -1.729 
    ML     4     2 3     7     6     4    27   156   259  -6.250  -6.596  -1.310  -1.005  -6.446  -3.975  0.368 -0.385 -0.191  0.094 
    MR     5     2 3     7     6     4    27   156   259  -6.988  -5.717  -1.625  -5.695  -0.829  -3.908  0.368 -0.385 -0.191  0.094 
     D     6     2 3     7     6     1    23   151   254  -9.049  -7.747  -3.544  -4.226  -4.244  -0.319 
    IL     7     7 5     7     6     4    29   158   261  -2.579  -2.842  -0.760  -4.497  -5.274  -4.934  0.000  0.000  0.000  0.000 
    IR     8     8 6     8     5     5    29   158   261  -2.408  -0.496  -5.920  -4.087  -5.193          0.000  0.000  0.000  0.000 
                                             [ MATP    2 ]      2    110 g c - -
    MP     9     8 6    13     6     7    30   157   260  -9.424  -9.363  -0.017  -8.140  -8.419  -8.814 -4.113 -3.234 -4.025  0.404 -3.676 -4.600  2.108 -4.064 -4.100  2.900 -4.471 -0.941  0.321 -4.066 -1.213 -2.908 
    ML    10     8 6    13     6     4    26   154   257  -6.250  -6.596  -1.310  -1.005  -6.446  -3.975  0.368 -0.385 -0.191  0.094 
    MR    11     8 6    13     6     4    26   154   257  -6.988  -5.717  -1.625  -5.695  -0.829  -3.908  0.368 -0.385 -0.191  0.094 
     D    12     8 6    13     6     1    22   149   252  -9.049  -7.747  -3.544  -4.226  -4.244  -0.319 
    IL    13    13 5    13     6     4    28   156   259  -2.579  -2.842  -0.760  -4.497  -5.274  -4.934  0.000  0.000  0.000  0.000 
    IR    14    14 6    14     5     4    28   156   259  -2.408  -0.496  -5.920  -4.087  -5.193          0.000  0.000  0.000  0.000 
                                             [ MATP    3 ]      3    109 C G - -
    MP    15    14 6    19     6     7    29   155   258  -9.424  -9.363  -0.017  -8.140  -8.419  -8.814 -4.205 -3.970 -4.104  1.449 -3.085 -4.762  3.170 -3.744 -4.071  0.060 -4.488 -1.759  0.709 -4.394 -0.719 -2.921 
    ML    16    14 6    19     6     4    26   153   256  -6.250  -6.596  -1.310  -1.005  -6.446  -3.975  0.368 -0.385 -0.191  0.094 
    MR    17    14 6    19     6     4    25   152   255  -6.988  -5.717  -1.625  -5.695  -0.829  -3.908  0.368 -0.385 -0.191  0.094 
     D    18    14 6    19     6     1    22   147   250  -9.049  -7.747  -3.544  -4.226  -4.244  -0.319 
    IL    19    19 5    19     6     4    27   154   257  -2.579  -2.842  -0.760  -4.497  -5.274  -4.934  0.000  0.000  0.000  0.000 
    IR    20    20 6    20     5     4    27   154   257  -2.408  -0.496  -5.920  -4.087  -5.193          0.000  0.000  0.000  0.000 
                                             [ MATP    4 ]      4    108 G C - -
    MP    21    20 6    25     6     6    27   153   256  -9.424  -9.363  -0.017  -8.140  -8.419  -8.814 -5.129 -3.359 -5.206  0.697 -6.146 -5.054 -1.277 -5.613 -4.730  3.662 -5.048 -1.031 -1.565 -4.789 -3.328 -4.081 
    ML    22    20 6    25     6     3    24   151   254  -6.250  -6.596  -1.310  -1.005  -6.446  -3.975  0.368 -0.385 -0.191  0.094 
    MR    23    20 6    25     6     3    24   149   252  -6.988  -5.717  -1.625  -5.695  -0.829  -3.908  0.368 -0.385 -0.191  0.094 
     D    24    20 6    25     6     1    21   145   248  -9.049  -7.747  -3.544  -4.226  -4.244  -0.319 
    IL    25    25 5    25     6     4    25   152   255  -2.579  -2.842  -0.760  -4.497  -5.274  -4.934  0.000  0.000  0.000  0.000 
    IR    26    26 6    26     5     4    25   152   255  -2.408  -0.496  -5.920  -4.087  -5.193          0.000  0.000  0.000  0.000 
                                             [ MATP    5 ]      5    107 a u - -
    MP    27    26 6    31     4     4    25   151   254  -7.664  -7.871  -0.032  -6.285                 -3.199 -2.702 -3.273  2.159 -3.204 -4.114  1.813 -3.469 -3.339  1.760 -3.832  0.517  0.664 -3.389 -0.933 -2.264 
    ML    28    26 6    31     4     3    23   149   252  -3.758  -3.940  -0.507  -2.670                  0.368 -0.385 -0.191  0.094 
    MR    29    26 6    31     4     2    22   146   249  -4.809  -3.838  -1.706  -0.766                  0.368 -0.385 -0.191  0.094 
     D    30    26 6    31     4     1    21   143   246  -4.568  -4.250  -2.265  -0.520                 
    IL    31    31 5    31     4     3    24   151   254  -1.686  -2.369  -1.117  -4.855                  0.000  0.000  0.000  0.000 
    IR    32    32 6    32     3     3    24   150   253  -1.442  -0.798  -4.142                          0.000  0.000  0.000  0.000 
                                             [ MATL    6 ]      6      - u - - -
    ML    33    32 6    35     3     2    23   149   252  -1.594  -1.530  -1.633                         -0.866  0.092 -1.148  0.952 
     D    34    32 6    35     3     1    21   130   233  -6.174  -1.687  -0.566                         
    IL    35    35 3    35     3     4    25   154   257  -0.258  -2.655  -7.641                          0.000  0.000  0.000  0.000 
                                             [ MATL    7 ]     19      - c - - -
    ML    36    35 3    38     3     3    22   109   167  -8.092  -0.019  -6.746                          0.175  0.780 -1.368 -0.384 
     D    37    35 3    38     3     1    20   108   166  -8.676  -0.187  -3.068                         
    IL    38    38 3    38     3     2    22   110   168  -1.442  -0.798  -4.142                          0.000  0.000  0.000  0.000 
                                             [ MATL    8 ]     20      - c - - -
    ML    39    38 3    41     3     2    21   108   166  -8.639  -0.070  -4.472                         -1.344  0.785 -2.200  0.736 
     D    40    38 3    41     3     0    18   106   164  -6.174  -1.687  -0.566                         
    IL    41    41 3    41     3     2    21   109   167  -1.442  -0.798  -4.142                          0.000  0.000  0.000  0.000 
                                             [ MATL    9 ]     21      - g - - -
    ML    42    41 3    44     3     2    20   107   165  -8.582  -0.013  -7.237                         -0.817  0.096  0.868 -0.894 
     D    43    41 3    44     3     0    18   106   164  -6.826  -0.834  -1.217                         
    IL    44    44 3    44     3     1    20   108   166  -1.442  -0.798  -4.142                          0.000  0.000  0.000  0.000 
                                             [ MATL   10 ]     22      - C - - -
    ML    45    44 3    47     3     1    19   106   164  -8.639  -0.082  -4.248                         -3.329  1.872 -4.106 -2.464 
     D    46    44 3    47     3     0    17   105   162  -6.174  -1.687  -0.566                         
    IL    47    47 3    47     3     1    20   107   165  -1.442  -0.798  -4.142                          0.000  0.000  0.000  0.000 
                                             [ MATL   11 ]     23      - a - - -
    ML    48    47 3    50     3     2    18   105   163  -8.571  -0.013  -7.225                          0.881 -0.274 -0.544 -0.631 
     D    49    47 3    50     3     0    16   104   162  -6.925  -0.760  -1.317                         
    IL    50    50 3    50     3     1    19   106   164  -1.442  -0.798  -4.142                          0.000  0.000  0.000  0.000 
                                             [ MATL   12 ]     24      - u - - -
    ML    51    50 3    53     3     1    17   104   162  -1.723  -0.630  -4.304                          0.116 -0.141 -0.592  0.429 
     D    52    50 3    53     3     0    15   103   161  -5.620  -0.734  -1.403                         
    IL    53    53 3    53     3     1    17   104   162  -1.581  -0.963  -2.710                          0.000  0.000  0.000  0.000 
                                             [ MATR   13 ]      -    106 - a - -
    MR    54    53 3    56     3     1    16   103   161  -8.784  -0.014  -7.101                          0.430  0.072 -0.699 -0.021 
     D    55    53 3    56     3     0    15   102   160  -7.855  -0.396  -2.085                         
    IR    56    56 3    56     3     1    16   103   161  -1.925  -0.554  -4.164                          0.000  0.000  0.000  0.000 
                                             [ MATR   14 ]      -    105 - g - -
    MR    57    56 3    59     3     1    16   102   160  -8.994  -0.184  -3.083                         -0.065 -0.603  0.565 -0.142 
     D    58    56 3    59     3     0    13   100   158  -6.390  -1.568  -0.620                         
    IR    59    59 3    59     3     1    16   103   160  -1.925  -0.554  -4.164                          0.000  0.000  0.000  0.000 
                                             [ MATR   15 ]      -    104 - g - -
    MR    60    59 3    62     3     1    15   101   159  -8.823  -0.076  -4.357                         -0.751 -1.435  0.906  0.216 
     D    61    59 3    62     3     0    12    99   157  -7.683  -2.861  -0.222                         
    IR    62    62 3    62     3     1    15   102   160  -1.925  -0.554  -4.164                          0.000  0.000  0.000  0.000 
                                             [ MATR   16 ]      -    103 - C - -
    MR    63    62 3    65     3     1    14   100   158  -8.762  -0.222  -2.835                         -1.468  1.327 -2.340 -0.100 
     D    64    62 3    65     3     0    12    98   156  -7.941  -3.119  -0.183                         
    IR    65    65 3    65     3     1    15   101   159  -1.925  -0.554  -4.164                          0.000  0.000  0.000  0.000 
                                             [ MATR   17 ]      -    102 - g - -
    MR    66    65 3    68     3     1    14    99   157  -8.556  -0.016  -6.874                         -0.557 -1.229  0.806  0.196 
     D    67    65 3    68     3     0    12    98   156  -8.527  -0.236  -2.757                         
    IR    68    68 3    68     3     1    14   100   158  -1.925  -0.554  -4.164                          0.000  0.000  0.000  0.000 
                                             [ MATR   18 ]      -    101 - C - -
    MR    69    68 3    71     3     1    13    98   156  -8.994  -0.365  -2.175                         -3.329  1.872 -4.106 -2.464 
     D    70    68 3    71     3     0    10    97   154  -6.390  -1.568  -0.620                         
    IR    71    71 3    71     3     1    14    99   157  -1.925  -0.554  -4.164                          0.000  0.000  0.000  0.000 
                                             [ MATR   19 ]      -    100 - G - -
    MR    72    71 3    74     3     1    13    98   156  -1.320  -0.758  -6.962                         -1.083 -1.962  1.430 -0.792 
     D    73    71 3    74     3     0    10    96   153  -8.313  -0.659  -1.460                         
    IR    74    74 3    74     3     1    13    98   156  -1.473  -0.679  -6.026                          0.000  0.000  0.000  0.000 
                                             [ MATR   20 ]      -     95 - C - -
    MR    75    74 3    77     3     1    12    96   154  -8.911  -0.013  -7.229                         -2.155  1.630 -3.028 -0.843 
     D    76    74 3    77     3     0     9    94   152  -7.179  -0.698  -1.409                         
    IR    77    77 3    77     3     1    11    96   154  -1.925  -0.554  -4.164                          0.000  0.000  0.000  0.000 
                                             [ MATR   21 ]      -     94 - G - -
    MR    78    77 3    80     3     1    11    95   153  -3.425  -0.241  -4.044                         -2.904 -4.283  1.901 -3.642 
     D    79    77 3    80     3     0     7    93   151  -6.390  -1.568  -0.620                         
    IR    80    80 3    80     3     1    11    95   153  -2.475  -0.355  -4.713                          0.000  0.000  0.000  0.000 
                                             [ MATR   22 ]      -     92 - c - -
    MR    81    80 3    83     3     1    10    94   152  -8.914  -0.013  -7.231                         -1.286  0.894 -2.146  0.590 
     D    82    80 3    83     3     0     7    92   150  -7.160  -2.338  -0.331                         
    IR    83    83 3    83     3     1    10    94   152  -1.925  -0.554  -4.164                          0.000  0.000  0.000  0.000 
                                             [ MATR   23 ]      -     91 - a - -
    MR    84    83 3    86     3     1     9    93   151  -8.914  -0.013  -7.231                          0.973 -0.814 -0.571 -0.330 
     D    85    83 3    86     3     0     6    91   149  -7.160  -0.710  -1.390                         
    IR    86    86 3    86     3     1     9    93   151  -1.925  -0.554  -4.164                          0.000  0.000  0.000  0.000 
                                             [ MATR   24 ]      -     90 - u - -
    MR    87    86 3    89     3     1     8    92   150  -8.994  -0.012  -7.312                         -0.746  0.071 -0.835  0.842 
     D    88    86 3    89     3     0     5    90   148  -6.390  -1.568  -0.620                         
    IR    89    89 3    89     3     1     8    92   150  -1.925  -0.554  -4.164                          0.000  0.000  0.000  0.000 
                                             [ MATR   25 ]      -     89 - C - -
    MR    90    89 3    92     3     1     7    91   149  -8.994  -0.012  -7.312                         -3.329  1.872 -4.106 -2.464 
     D    91    89 3    92     3     0     5    89   147  -6.390  -1.568  -0.620                         
    IR    92    92 3    92     3     1     7    91   149  -1.925  -0.554  -4.164                          0.000  0.000  0.000  0.000 
                                             [ MATR   26 ]      -     88 - G - -
    MR    93    92 3    95     3     1     6    90   148  -8.994  -0.355  -2.211                         -0.420 -1.946  1.316 -0.989 
     D    94    92 3    95     3     0     4    88   146  -6.390  -1.568  -0.620                         
    IR    95    95 3    95     3     1     7    91   149  -1.925  -0.554  -4.164                          0.000  0.000  0.000  0.000 
                                             [ MATR   27 ]      -     87 - G - -
    MR    96    95 3    98     3     1     7    89   147  -8.655  -0.194  -3.020                         -2.243 -3.554  1.837 -2.939 
     D    97    95 3    98     3     0     4    87   145  -8.286  -3.464  -0.142                         
    IR    98    98 3    98     3     1     7    90   148  -1.925  -0.554  -4.164                          0.000  0.000  0.000  0.000 
                                             [ MATR   28 ]      -     86 - g - -
    MR    99    98 3   101     3     1     7    89   147  -8.478  -0.017  -6.796                         -0.463 -0.203  0.789 -0.561 
     D   100    98 3   101     3     0     4    86   144  -8.684  -3.862  -0.107                         
    IR   101   101 3   101     3     1     7    89   147  -1.925  -0.554  -4.164                          0.000  0.000  0.000  0.000 
                                             [ MATR   29 ]      -     85 - U - -
    MR   102   101 3   104     3     1     6    88   146  -8.478  -0.135  -3.528                         -1.112 -0.647 -1.854  1.391 
     D   103   101 3   104     3     0     4    86   144  -8.684  -0.488  -1.813                         
    IR   104   104 3   104     3     1     6    88   146  -1.925  -0.554  -4.164                          0.000  0.000  0.000  0.000 
                                             [ MATR   30 ]      -     84 - C - -
    MR   105   104 3   107     3     1     6    87   145  -8.823  -0.110  -3.813                         -1.768  1.589 -1.843 -1.251 
     D   106   104 3   107     3     0     2    83   141  -7.683  -2.861  -0.222                         
    IR   107   107 3   107     3     1     6    87   145  -1.925  -0.554  -4.164                          0.000  0.000  0.000  0.000 
                                             [ MATR   31 ]      -     83 - U - -
    MR   108   107 3   110     3     1     7    86   144  -8.728  -0.014  -7.045                         -1.301 -0.448 -2.061  1.390 
     D   109   107 3   110     3     0     2    82   140  -8.063  -3.241  -0.167                         
    IR   110   110 3   110     3     1     6    86   144  -1.925  -0.554  -4.164                          0.000  0.000  0.000  0.000 
                                             [ MATR   32 ]      -     82 - A - -
    MR   111   110 3   113     3     1     7    85   143  -8.728  -0.014  -7.045                          1.585 -1.945 -1.890 -1.087 
     D   112   110 3   113     3     0     2    81   139  -8.063  -3.241  -0.167                         
    IR   113   113 3   113     3     1     6    85   143  -1.925  -0.554  -4.164                          0.000  0.000  0.000  0.000 
                                             [ MATR   33 ]      -     81 - u - -
    MR   114   113 3   116     3     1     6    84   142  -2.268  -0.350  -7.045                         -0.587 -0.329 -0.630  0.920 
     D   115   113 3   116     3     0     2    81   139  -8.063  -3.241  -0.167                         
    IR   116   116 3   116     3     1     6    84   142  -2.827  -0.270  -5.065                          0.000  0.000  0.000  0.000 
                                             [ MATR   34 ]      -     79 - U - -
    MR   117   116 3   119     3     1     5    83   141  -8.728  -0.014  -7.045                         -0.910 -1.222 -0.752  1.290 
     D   118   116 3   119     3     0     2    81   138  -8.063  -3.241  -0.167                         
    IR   119   119 3   119     3     1     5    83   141  -1.925  -0.554  -4.164                          0.000  0.000  0.000  0.000 
                                             [ MATR   35 ]      -     78 - u - -
    MR   120   119 3   122     3     1     4    82   140  -8.728  -0.014  -7.045                         -0.021 -0.965 -0.494  0.842 
     D   121   119 3   122     3     0     2    80   138  -8.063  -0.336  -2.293                         
    IR   122   122 3   122     3     1     4    82   140  -1.925  -0.554  -4.164                          0.000  0.000  0.000  0.000 
                                             [ MATR   36 ]      -     77 - C - -
    MR   123   122 3   125     3     1     3    81   139  -8.994  -0.012  -7.312                         -1.528  1.194 -2.423  0.238 
     D   124   122 3   125     3     0     1    77   135  -6.390  -1.568  -0.620                         
    IR   125   125 3   125     3     1     3    81   139  -1.925  -0.554  -4.164                          0.000  0.000  0.000  0.000 
                                             [ MATR   37 ]      -     76 - G - -
    MR   126   125 3   128     3     1     2    80   138  -2.408  -0.792  -2.096                         -1.253 -3.178  1.726 -2.636 
     D   127   125 3   128     3     0     0    70   128  -6.390  -1.568  -0.620                         
    IR   128   128 3   128     3     1     4    84   142  -0.459  -1.924  -6.792                          0.000  0.000  0.000  0.000 
                                             [ MATR   38 ]      -     68 - G - -
    MR   129   128 3   131     3     1     3    54    81  -8.622  -0.016  -6.939                         -2.173 -3.476  1.828 -2.861 
     D   130   128 3   131     3     0     0    53    80  -8.373  -0.265  -2.603                         
    IR   131   131 3   131     3     1     2    55    81  -1.925  -0.554  -4.164                          0.000  0.000  0.000  0.000 
                                             [ MATR   39 ]      -     67 - g - -
    MR   132   131 3   134     3     1     3    53    80  -8.994  -0.012  -7.312                          0.712 -2.136  0.850 -1.589 
     D   133   131 3   134     3     0     0    52    78  -6.390  -1.568  -0.620                         
    IR   134   134 3   134     3     1     1    54    80  -1.925  -0.554  -4.164                          0.000  0.000  0.000  0.000 
                                             [ MATR   40 ]      -     66 - G - -
    MR   135   134 3   137     3     1     2    52    79  -8.994  -0.012  -7.312                         -1.640 -1.836  1.665 -2.132 
     D   136   134 3   137     3     0     0    51    77  -6.390  -1.568  -0.620                         
    IR   137   137 3   137     3     1     1    53    79  -1.925  -0.554  -4.164                          0.000  0.000  0.000  0.000 
                                             [ MATR   41 ]      -     65 - U - -
    MR   138   137 3   140     3     1     2    51    78  -8.994  -0.012  -7.312                         -0.737 -0.531 -0.508  1.003 
     D   139   137 3   140     3     0     0    50    76  -6.390  -1.568  -0.620                         
    IR   140   140 3   140     3     1     1    52    78  -1.925  -0.554  -4.164                          0.000  0.000  0.000  0.000 
                                             [ MATR   42 ]      -     64 - a - -
    MR   141   140 3   143     5     1     2    50    77  -2.733  -0.690  -7.514  -2.174  -8.617          0.948 -0.561 -1.359  0.005 
     D   142   140 3   143     5     0     0    49    75  -5.352  -0.707  -2.978  -4.409  -2.404         
    IR   143   143 3   143     5     1     1    51    77  -3.105  -0.285  -6.617  -4.784  -5.890          0.000  0.000  0.000  0.000 
                                             [ MATP   43 ]     29     62 C G - -
    MP   144   143 3   148     6     2     3    49    76  -9.232  -9.171  -0.019  -7.947  -8.227  -8.622 -5.182 -5.142 -4.761 -1.328 -3.355 -5.089  3.707 -4.228 -4.839 -1.162 -5.024 -3.104  0.086 -5.207 -1.084 -3.659 
    ML   145   143 3   148     6     1     1    48    74  -6.250  -6.596  -1.310  -1.005  -6.446  -3.975  0.368 -0.385 -0.191  0.094 
    MR   146   143 3   148     6     1     1    48    74  -8.470  -7.199  -0.399  -7.177  -2.311  -5.391 -1.264  1.465 -2.067 -0.777 
     D   147   143 3   148     6     0     0    45    71  -9.049  -7.747  -3.544  -4.226  -4.244  -0.319 
    IL   148   148 5   148     6     1     1    49    75  -2.579  -2.842  -0.760  -4.497  -5.274  -4.934  0.000  0.000  0.000  0.000 
    IR   149   149 6   149     5     1     1    49    75  -2.408  -0.496  -5.920  -4.087  -5.193          0.000  0.000  0.000  0.000 
                                             [ MATP   44 ]     30     61 G C - -
    MP   150   149 6   154     6     2     3    47    74  -4.214  -9.363  -0.096  -8.140  -8.419  -8.814 -6.025 -3.728 -6.378 -0.718 -6.995 -5.166 -2.044 -6.619 -5.073  3.838 -5.340 -1.503 -2.406 -5.279 -4.173 -5.238 
    ML   151   149 6   154     6     1     1    46    72  -6.250  -6.596  -1.310  -1.005  -6.446  -3.975  0.368 -0.385 -0.191  0.094 
    MR   152   149 6   154     6     1     1    46    72  -6.988  -5.717  -1.625  -5.695  -0.829  -3.908  0.368 -0.385 -0.191  0.094 
     D   153   149 6   154     6     0     0    43    69  -9.049  -7.747  -3.544  -4.226  -4.244  -0.319 
    IL   154   154 5   154     6     1     1    47    73  -3.294  -3.557  -0.414  -5.212  -5.988  -5.649  0.000  0.000  0.000  0.000 
    IR   155   155 6   155     5     1     1    47    73  -2.408  -0.496  -5.920  -4.087  -5.193          0.000  0.000  0.000  0.000 
                                             [ MATP   45 ]     32     60 u a - -
    MP   156   155 6   160     6     2     2    45    72  -9.424  -9.363  -0.017  -8.140  -8.419  -8.814 -3.323 -3.299 -3.384  0.302 -0.570 -4.150  1.558 -3.284 -3.383  1.190 -3.885 -1.366  2.774 -3.566 -0.443 -2.338 
    ML   157   155 6   160     6     1     1    44    70  -6.250  -6.596  -1.310  -1.005  -6.446  -3.975  0.368 -0.385 -0.191  0.094 
    MR   158   155 6   160     6     1     1    44    70  -6.988  -5.717  -1.625  -5.695  -0.829  -3.908  0.368 -0.385 -0.191  0.094 
     D   159   155 6   160     6     0     0    42    68  -9.049  -7.747  -3.544  -4.226  -4.244  -0.319 
    IL   160   160 5   160     6     1     1    45    71  -2.579  -2.842  -0.760  -4.497  -5.274  -4.934  0.000  0.000  0.000  0.000 
    IR   161   161 6   161     5     1     1    45    71  -2.408  -0.496  -5.920  -4.087  -5.193          0.000  0.000  0.000  0.000 
                                             [ MATP   46 ]     33     59 C G - -
    MP   162   161 6   166     4     2     2    43    70  -7.664  -7.871  -0.263  -2.666                 -3.389 -3.469 -3.431 -0.015 -0.427 -4.141  3.149 -3.346 -0.302  0.054 -3.932 -1.708  0.844 -3.636 -0.548 -2.456 
    ML   163   161 6   166     4     1     1    43    69  -3.758  -3.940  -0.507  -2.670                  0.368 -0.385 -0.191  0.094 
    MR   164   161 6   166     4     1     1    42    69  -4.809  -3.838  -1.706  -0.766                  0.368 -0.385 -0.191  0.094 
     D   165   161 6   166     4     0     0    41    68  -4.568  -4.250  -2.265  -0.520                 
    IL   166   166 5   166     4     1     1    44    71  -1.686  -2.369  -1.117  -4.855                  0.000  0.000  0.000  0.000 
    IR   167   167 6   167     3     1     1    44    70  -1.442  -0.798  -4.142                          0.000  0.000  0.000  0.000 
                                             [ MATL   47 ]     34      - U - - -
    ML   168   167 6   170     3     1     1    41    68  -8.425  -0.015  -7.079                         -2.363 -2.212 -3.129  1.797 
     D   169   167 6   170     3     0     0    39    66  -7.778  -3.291  -0.163                         
    IL   170   170 3   170     3     1     1    43    69  -1.442  -0.798  -4.142                          0.000  0.000  0.000  0.000 
                                             [ MATL   48 ]     35      - c - - -
    ML   171   170 3   173     3     1     1    40    67  -8.425  -0.015  -7.079                         -1.176  0.915 -2.025  0.511 
     D   172   170 3   173     3     0     0    39    65  -7.778  -0.371  -2.170                         
    IL   173   173 3   173     3     1     1    42    68  -1.442  -0.798  -4.142                          0.000  0.000  0.000  0.000 
                                             [ MATL   49 ]     36      - G - - -
    ML   174   173 3   176     3     1     1    39    66  -8.639  -0.359  -2.200                         -0.455 -0.520  1.050 -0.991 
     D   175   173 3   176     3     0     0    38    64  -6.174  -1.687  -0.566                         
    IL   176   176 3   176     3     1     1    41    67  -1.442  -0.798  -4.142                          0.000  0.000  0.000  0.000 
                                             [ MATL   50 ]     37      - A - - -
    ML   177   176 3   179     3     1     1    39    65  -8.297  -0.016  -6.951                          1.831 -3.045 -2.612 -2.657 
     D   178   176 3   179     3     0     0    37    63  -8.216  -3.729  -0.118                         
    IL   179   179 3   179     3     1     1    40    66  -1.442  -0.798  -4.142                          0.000  0.000  0.000  0.000 
                                             [ MATL   51 ]     38      - U - - -
    ML   180   179 3   182     3     1     1    38    64  -3.035  -0.201  -6.986                         -0.246 -1.145 -1.583  1.245 
     D   181   179 3   182     3     0     0    36    63  -7.155  -0.213  -2.938                         
    IL   182   182 3   182     3     1     1    37    63  -2.496  -1.125  -1.458                          0.000  0.000  0.000  0.000 
                                             [ MATR   52 ]      -     58 - A - -
    MR   183   182 3   185     3     1     1    37    63  -2.146  -0.382  -7.167                          1.624 -2.365 -1.105 -1.953 
     D   184   182 3   185     3     0     0    30    57  -7.552  -2.730  -0.245                         
    IR   185   185 3   185     3     1     1    38    64  -1.010  -1.037  -5.975                          0.000  0.000  0.000  0.000 
                                             [ MATR   53 ]      -     54 - A - -
    MR   186   185 3   188     3     1     1    26    45  -8.850  -0.382  -2.116                          1.871 -3.422 -2.956 -3.072 
     D   187   185 3   188     3     0     0    25    43  -7.552  -2.730  -0.245                         
    IR   188   188 3   188     3     1     1    28    46  -1.925  -0.554  -4.164                          0.000  0.000  0.000  0.000 
                                             [ MATR   54 ]      -     53 - C - -
    MR   189   188 3   191     5     1     1    25    44  -7.215  -0.036  -7.030  -7.242  -8.134         -2.080  1.704 -2.911 -1.426 
     D   190   188 3   191     5     0     0    24    43  -7.015  -0.188  -4.641  -6.072  -4.066         
    IR   191   191 3   191     5     1     1    26    44  -2.408  -0.496  -5.920  -4.087  -5.193          0.000  0.000  0.000  0.000 
                                             [ MATP   55 ]     40     52 c g - -
    MP   192   191 3   196     6     2     2    24    43  -9.424  -9.363  -0.017  -8.140  -8.419  -8.814 -3.597 -3.496 -3.624  0.235 -2.806 -4.366  2.853 -3.415 -3.597  0.450 -4.079  0.354  1.075 -3.817  0.939 -2.496 
    ML   193   191 3   196     6     1     1    23    41  -6.250  -6.596  -1.310  -1.005  -6.446  -3.975  0.368 -0.385 -0.191  0.094 
    MR   194   191 3   196     6     1     1    23    41  -6.988  -5.717  -1.625  -5.695  -0.829  -3.908  0.368 -0.385 -0.191  0.094 
     D   195   191 3   196     6     0     0    21    39  -9.049  -7.747  -3.544  -4.226  -4.244  -0.319 
    IL   196   196 5   196     6     1     1    24    43  -2.579  -2.842  -0.760  -4.497  -5.274  -4.934  0.000  0.000  0.000  0.000 
    IR   197   197 6   197     5     1     1    24    42  -2.408  -0.496  -5.920  -4.087  -5.193          0.000  0.000  0.000  0.000 
                                             [ MATP   56 ]     41     51 G C - -
    MP   198   197 6   202     6     2     2    22    41  -9.424  -9.363  -0.017  -8.140  -8.419  -8.814 -4.584 -3.185 -4.503  0.288 -4.766 -4.735  0.834 -4.820 -4.467  3.461 -4.763 -0.875 -0.558 -4.296 -2.150 -3.422 
    ML   199   197 6   202     6     1     1    21    39  -6.250  -6.596  -1.310  -1.005  -6.446  -3.975  0.368 -0.385 -0.191  0.094 
    MR   200   197 6   202     6     1     1    21    39  -6.988  -5.717  -1.625  -5.695  -0.829  -3.908  0.368 -0.385 -0.191  0.094 
     D   201   197 6   202     6     0     0    19    37  -9.049  -7.747  -3.544  -4.226  -4.244  -0.319 
    IL   202   202 5   202     6     1     1    22    41  -2.579  -2.842  -0.760  -4.497  -5.274  -4.934  0.000  0.000  0.000  0.000 
    IR   203   203 6   203     5     1     1    22    40  -2.408  -0.496  -5.920  -4.087  -5.193          0.000  0.000  0.000  0.000 
                                             [ MATP   57 ]     42     50 C G - -
    MP   204   203 6   208     6     2     2    20    39  -9.424  -9.363  -0.017  -8.140  -8.419  -8.814 -3.455 -3.539 -3.503 -0.213 -2.865 -0.731  3.293 -0.659 -3.541 -0.154 -4.001 -1.867  0.610 -3.707 -0.729 -2.575 
    ML   205   203 6   208     6     1     1    19    38  -6.250  -6.596  -1.310  -1.005  -6.446  -3.975  0.368 -0.385 -0.191  0.094 
    MR   206   203 6   208     6     1     1    19    37  -6.988  -5.717  -1.625  -5.695  -0.829  -3.908  0.368 -0.385 -0.191  0.094 
     D   207   203 6   208     6     0     0    17    36  -9.049  -7.747  -3.544  -4.226  -4.244  -0.319 
    IL   208   208 5   208     6     1     1    20    39  -2.579  -2.842  -0.760  -4.497  -5.274  -4.934  0.000  0.000  0.000  0.000 
    IR   209   209 6   209     5     1     1    20    38  -2.408  -0.496  -5.920  -4.087  -5.193          0.000  0.000  0.000  0.000 
                                             [ MATP   58 ]     43     49 C G - -
    MP   210   209 6   214     4     2     2    18    37  -7.664  -1.601  -0.616  -6.285                 -6.051 -6.084 -5.465 -2.253 -3.936 -5.677  3.836 -4.904 -5.610 -2.155 -5.662 -4.105 -0.629 -6.016 -1.727 -4.417 
    ML   211   209 6   214     4     1     1    18    36  -3.758  -3.940  -0.507  -2.670                  0.368 -0.385 -0.191  0.094 
    MR   212   209 6   214     4     1     1    18    36  -4.809  -3.838  -1.706  -0.766                  0.368 -0.385 -0.191  0.094 
     D   213   209 6   214     4     0     0    17    35  -4.568  -4.250  -2.265  -0.520                 
    IL   214   214 5   214     4     1     1    19    37  -1.686  -2.369  -1.117  -4.855                  0.000  0.000  0.000  0.000 
    IR   215   215 6   215     3     1     1    17    36  -2.548  -0.317  -5.248                          0.000  0.000  0.000  0.000 
                                             [ MATL   59 ]     44      - g - - -
    ML   216   215 6   218     3     1     1    16    34  -8.639  -0.013  -7.293                         -0.851  0.237  0.790 -0.895 
     D   217   215 6   218     3     0     0    16    34  -6.174  -1.687  -0.566                         
    IL   218   218 3   218     3     1     1    19    38  -1.442  -0.798  -4.142                          0.000  0.000  0.000  0.000 
                                             [ MATL   60 ]     45      - G - - -
    ML   219   218 3   221     3     1     1    14    33  -8.639  -0.013  -7.293                         -1.370 -1.253  1.536 -1.770 
     D   220   218 3   221     3     0     0    14    33  -6.174  -1.687  -0.566                         
    IL   221   221 3   221     3     1     1    18    37  -1.442  -0.798  -4.142                          0.000  0.000  0.000  0.000 
                                             [ MATL   61 ]     46      - C - - -
    ML   222   221 3   224     3     1     1    13    31  -8.639  -0.556  -1.657                         -1.324  1.326 -1.385 -0.495 
     D   223   221 3   224     3     0     0    13    32  -6.174  -1.687  -0.566                         
    IL   224   224 3   224     3     1     1    18    36  -1.442  -0.798  -4.142                          0.000  0.000  0.000  0.000 
                                             [ MATL   62 ]     47      - G - - -
    ML   225   224 3   227     2     1     1     1     1       *   0.000                                 -1.874 -3.137  1.782 -2.525 
     D   226   224 3   227     2     0     0     0     0       *   0.000                                 
    IL   227   227 3   227     2     1     1    13    28  -1.823  -0.479                                  0.000  0.000  0.000  0.000 
                                             [ END    63 ]      -      - - - - -
     E   228   227 3    -1     0     0     0     0     0                                                 
//
HMMER3/f [3.1b3 | July 2016]
NAME  CRISPRCas_105
LENG  75
MAXL  201
ALPH  RNA
RF    no
MM    no
CONS  yes
CS    yes
MAP   yes
DATE  Mon Nov  1 15:07:09 2021
COM   [1] cmbuild -n CRISPRCas_105 -F CRISPRCas_105.cm CRISPRCas_105
NSEQ  11
EFFN  5.975342
CKSUM 544001924
STATS LOCAL MSV       -8.3397  0.71922
STATS LOCAL VITERBI   -9.9179  0.71922
STATS LOCAL FORWARD   -3.2242  0.71922
HMM          A        C        G        U   
            m->m     m->i     m->d     i->m     i->i     d->m     d->d
  COMPO   1.73821  1.17991  1.15541  1.59983
          1.38629  1.38629  1.38629  1.38629
          0.02146  4.54557  4.54557  1.46634  0.26236  0.00000        *
      1   1.90064  1.07928  1.33640  1.39474      1 c - - <
          1.38629  1.38629  1.38629  1.38629
          0.02146  4.54557  4.54557  1.46634  0.26236  1.09861  0.40547
      2   2.57492  1.21190  0.62398  2.40348      2 G - - <
          1.38629  1.38629  1.38629  1.38629
          0.02146  4.54557  4.54557  1.46634  0.26236  1.09861  0.40547
      3   1.65946  0.45487  2.78465  2.17618      3 C - - <
          1.38629  1.38629  1.38629  1.38629
          0.02146  4.54557  4.54557  1.46634  0.26236  1.09861  0.40547
      4   2.26631  3.83443  0.16225  3.71054      4 G - - <
          1.38629  1.38629  1.38629  1.38629
          0.02146  4.54557  4.54557  1.46634  0.26236  1.09861  0.40547
      5   1.09380  1.42898  1.20050  2.08377      5 a - - <
          1.38629  1.38629  1.38629  1.38629
          0.02146  4.54557  4.54557  1.46634  0.26236  1.09861  0.40547
      6   2.17892  1.28741  2.25761  0.68072      6 U - - -
          1.38629  1.38629  1.38629  1.38629
          1.32844  0.98164  1.02051  2.12585  0.12707  1.09861  0.40547
      7   1.28158  0.74157  2.53021  1.79340     19 c - - -
          1.38629  1.38629  1.38629  1.38629
          0.03319  4.11510  4.11510  1.46634  0.26236  0.05723  2.88915
      8   2.60933  0.77419  3.23447  0.85341     20 c - - -
          1.38629  1.38629  1.38629  1.38629
          0.06619  4.54557  2.92928  1.46634  0.26236  1.09861  0.40547
      9   2.20815  1.26589  0.68043  2.28567     21 G - - -
          1.38629  1.38629  1.38629  1.38629
          0.02243  4.50181  4.50181  1.46634  0.26236  0.33452  1.25766
     10   4.17351  0.05569  4.64767  3.53407     22 C - - -
          1.38629  1.38629  1.38629  1.38629
          0.07520  4.54557  2.78343  1.46634  0.26236  1.09861  0.40547
     11   0.72349  1.55301  1.79139  1.99065     23 a - - -
          1.38629  1.38629  1.38629  1.38629
          0.02263  4.49300  4.49300  1.46634  0.26236  0.29517  1.36417
     12   1.31516  1.47326  1.80904  1.08300     24 u - - -
          1.38629  1.38629  1.38629  1.38629
          0.99745  1.02583  1.29944  0.48340  0.95889  1.09861  0.40547
     13   3.83398  0.12453  3.70060  2.64851     29 C - - <
          1.38629  1.38629  1.38629  1.38629
          0.02919  4.24167  4.24167  1.46634  0.26236  0.07497  2.62795
     14   3.35991  4.32063  0.06402  4.26989     30 G - - <
          1.38629  1.38629  1.38629  1.38629
          0.14089  2.11362  4.54557  0.16732  1.87035  1.09861  0.40547
     15   2.60955  1.55252  1.79856  0.59933     32 U - - <
          1.38629  1.38629  1.38629  1.38629
          0.02146  4.54557  4.54557  1.46634  0.26236  1.09861  0.40547
     16   3.00004  0.35052  2.10794  2.08421     33 C - - <
          1.38629  1.38629  1.38629  1.38629
          0.19145  4.54557  1.81020  1.46634  0.26236  1.09861  0.40547
     17   3.46720  3.29654  4.00752  0.09036     34 U - - -
          1.38629  1.38629  1.38629  1.38629
          0.02538  4.37951  4.37951  1.46634  0.26236  2.85736  0.05913
     18   2.46132  0.67155  3.08191  1.02752     35 C - - -
          1.38629  1.38629  1.38629  1.38629
          0.02538  4.37951  4.37951  1.46634  0.26236  0.12199  2.16421
     19   1.83191  1.73791  0.56858  2.32611     36 G - - -
          1.38629  1.38629  1.38629  1.38629
          0.29451  4.54557  1.40858  1.46634  0.26236  1.09861  0.40547
     20   0.07338  3.94451  3.60714  3.71889     37 A - - -
          1.38629  1.38629  1.38629  1.38629
          0.02810  4.27916  4.27916  1.46634  0.26236  3.22026  0.04076
     21   1.61718  2.38075  2.70292  0.44309     38 U - - -
          1.38629  1.38629  1.38629  1.38629
          0.18818  1.84721  4.27916  0.16732  1.87035  0.08326  2.52711
     22   2.68199  0.65870  1.82247  1.37666     40 C - - <
          1.38629  1.38629  1.38629  1.38629
          0.02146  4.54557  4.54557  1.46634  0.26236  1.09861  0.40547
     23   2.65187  2.17161  0.26608  3.01378     41 G - - <
          1.38629  1.38629  1.38629  1.38629
          0.02146  4.54557  4.54557  1.46634  0.26236  1.09861  0.40547
     24   3.12421  0.23103  2.98311  2.19214     42 C - - <
          1.38629  1.38629  1.38629  1.38629
          0.02146  4.54557  4.54557  1.46634  0.26236  1.09861  0.40547
     25   4.41705  0.06872  4.34878  3.18408     43 C - - <
          1.38629  1.38629  1.38629  1.38629
          0.02146  4.54557  4.54557  1.46634  0.26236  1.09861  0.40547
     26   2.24040  1.15762  0.73841  2.28791     44 g - - _
          1.38629  1.38629  1.38629  1.38629
          0.02146  4.54557  4.54557  1.46634  0.26236  1.09861  0.40547
     27   2.64293  2.27948  0.25513  2.96236     45 G - - _
          1.38629  1.38629  1.38629  1.38629
          0.02146  4.54557  4.54557  1.46634  0.26236  1.09861  0.40547
     28   2.59351  0.38279  2.42969  1.86289     46 C - - _
          1.38629  1.38629  1.38629  1.38629
          0.02146  4.54557  4.54557  1.46634  0.26236  1.09861  0.40547
     29   3.10893  4.03631  0.09374  3.60571     47 G - - _
          1.38629  1.38629  1.38629  1.38629
          0.02146  4.54557  4.54557  1.46634  0.26236  1.09861  0.40547
     30   3.45865  4.51308  0.05848  4.24303     49 G - - >
          1.38629  1.38629  1.38629  1.38629
          0.02146  4.54557  4.54557  1.46634  0.26236  1.09861  0.40547
     31   2.45772  2.36238  0.33488  2.25617     50 G - - >
          1.38629  1.38629  1.38629  1.38629
          0.02146  4.54557  4.54557  1.46634  0.26236  1.09861  0.40547
     32   3.27060  0.29181  2.09856  2.38083     51 C - - >
          1.38629  1.38629  1.38629  1.38629
          0.02146  4.54557  4.54557  1.46634  0.26236  1.09861  0.40547
     33   2.11881  2.63560  0.43373  1.83218     52 G - - >
          1.38629  1.38629  1.38629  1.38629
          0.45459  4.54557  1.03655  1.46634  0.26236  1.09861  0.40547
     34   3.33916  0.12435  3.90519  2.79162     53 C - - -
          1.38629  1.38629  1.38629  1.38629
          0.03290  4.12388  4.12388  1.46634  0.26236  0.43016  1.05098
     35   0.05560  4.21334  3.85870  4.00707     54 A - - -
          1.38629  1.38629  1.38629  1.38629
          0.33785  1.29183  4.42883  0.91142  0.51409  2.59384  0.07767
     36   0.20951  3.34560  2.21403  3.11182     58 A - - -
          1.38629  1.38629  1.38629  1.38629
          0.02415  4.42883  4.42883  1.46634  0.26236  0.16189  1.90070
     37   1.54775  2.97970  0.39637  2.75339     59 G - - >
          1.38629  1.38629  1.38629  1.38629
          0.02146  4.54557  4.54557  1.46634  0.26236  1.09861  0.40547
     38   0.58865  1.88655  1.61717  2.35525     60 A - - >
          1.38629  1.38629  1.38629  1.38629
          0.02146  4.54557  4.54557  1.46634  0.26236  1.09861  0.40547
     39   3.75826  0.10598  3.81061  2.89862     61 C - - >
          1.38629  1.38629  1.38629  1.38629
          0.02146  4.54557  4.54557  1.46634  0.26236  1.09861  0.40547
     40   2.89192  1.54696  0.37566  3.10559     62 G - - >
          1.38629  1.38629  1.38629  1.38629
          0.21963  1.67896  4.54557  0.11014  2.26058  1.09861  0.40547
     41   0.67395  1.80518  2.48702  1.41590     64 A - - -
          1.38629  1.38629  1.38629  1.38629
          0.02146  4.54557  4.54557  1.46634  0.26236  1.09861  0.40547
     42   2.06951  1.79362  1.73269  0.63377     65 U - - -
          1.38629  1.38629  1.38629  1.38629
          0.02146  4.54557  4.54557  1.46634  0.26236  1.09861  0.40547
     43   2.84086  2.72599  0.17933  3.21103     66 G - - -
          1.38629  1.38629  1.38629  1.38629
          0.02146  4.54557  4.54557  1.46634  0.26236  1.09861  0.40547
     44   0.85471  3.21214  0.73965  2.86399     67 g - - -
          1.38629  1.38629  1.38629  1.38629
          0.33442  4.54557  1.29596  1.46634  0.26236  1.09861  0.40547
     45   3.32050  4.26920  0.07457  3.82928     68 G - - -
          1.38629  1.38629  1.38629  1.38629
          0.38747  1.18148  4.24038  1.69261  0.20339  0.07472  2.63118
     46   2.38571  3.92017  0.15134  3.55490     76 G - - -
          1.38629  1.38629  1.38629  1.38629
          0.02146  4.54557  4.54557  1.46634  0.26236  1.09861  0.40547
     47   2.74850  0.48926  3.40392  1.23908     77 C - - -
          1.38629  1.38629  1.38629  1.38629
          0.24348  4.54557  1.58235  1.46634  0.26236  1.09861  0.40547
     48   1.42453  2.17547  1.73309  0.75697     78 u - - -
          1.38629  1.38629  1.38629  1.38629
          0.02672  4.32881  4.32881  1.46634  0.26236  3.06153  0.04795
     49   2.26116  2.45296  1.94899  0.40449     79 U - - -
          1.38629  1.38629  1.38629  1.38629
          0.31658  1.35410  4.32881  0.09917  2.36010  3.06153  0.04795
     50   1.92721  1.62571  1.83329  0.69758     81 u - - -
          1.38629  1.38629  1.38629  1.38629
          0.02672  4.32881  4.32881  1.46634  0.26236  3.06153  0.04795
     51   0.22570  2.99024  2.97868  2.29357     82 A - - -
          1.38629  1.38629  1.38629  1.38629
          0.02672  4.32881  4.32881  1.46634  0.26236  3.06153  0.04795
     52   2.57817  1.73756  3.11103  0.35157     83 U - - -
          1.38629  1.38629  1.38629  1.38629
          0.02672  4.32881  4.32881  1.46634  0.26236  1.08797  0.41083
     53   3.05291  0.19735  2.82053  2.62690     84 C - - -
          1.38629  1.38629  1.38629  1.38629
          0.42672  4.40733  1.09314  1.46634  0.26236  0.78518  0.60888
     54   2.41436  1.92014  2.93581  0.34122     85 U - - -
          1.38629  1.38629  1.38629  1.38629
          0.03308  4.11847  4.11847  1.46634  0.26236  3.57652  0.02837
     55   1.87720  1.50881  0.72233  1.96475     86 g - - -
          1.38629  1.38629  1.38629  1.38629
          0.03308  4.11847  4.11847  1.46634  0.26236  1.18565  0.36463
     56   3.36868  4.32199  0.07083  3.87921     87 G - - -
          1.38629  1.38629  1.38629  1.38629
          0.02842  4.26814  4.26814  1.46634  0.26236  0.08060  2.55823
     57   1.75857  2.96268  0.40834  2.19577     88 G - - -
          1.38629  1.38629  1.38629  1.38629
          0.02146  4.54557  4.54557  1.46634  0.26236  1.09861  0.40547
     58   4.17351  0.05569  4.64767  3.53407     89 C - - -
          1.38629  1.38629  1.38629  1.38629
          0.02146  4.54557  4.54557  1.46634  0.26236  1.09861  0.40547
     59   2.07187  1.30111  1.99539  0.76387     90 u - - -
          1.38629  1.38629  1.38629  1.38629
          0.08775  4.54557  2.61183  1.46634  0.26236  1.09861  0.40547
     60   0.66261  1.99980  1.81197  1.68307     91 A - - -
          1.38629  1.38629  1.38629  1.38629
          0.02291  4.48073  4.48073  1.46634  0.26236  2.18777  0.11897
     61   2.55703  0.69252  3.18576  0.96547     92 C - - -
          1.38629  1.38629  1.38629  1.38629
          0.14506  2.08986  4.48073  0.17400  1.83442  0.25403  1.49463
     62   3.80706  4.80284  0.04470  4.32062     94 G - - -
          1.38629  1.38629  1.38629  1.38629
          0.08997  4.54557  2.58453  1.46634  0.26236  1.09861  0.40547
     63   3.26474  0.19714  3.87109  2.12128     95 C - - -
          1.38629  1.38629  1.38629  1.38629
          0.92967  0.92265  1.57093  0.53346  0.88327  2.20902  0.11632
     64   2.40593  3.03797  0.31001  2.05226    100 G - - -
          1.38629  1.38629  1.38629  1.38629
          0.02866  4.25978  4.25978  1.46634  0.26236  0.07872  2.58098
     65   4.17351  0.05569  4.64767  3.53407    101 C - - -
          1.38629  1.38629  1.38629  1.38629
          0.39118  4.54557  1.16114  1.46634  0.26236  1.09861  0.40547
     66   1.93415  2.41454  0.72908  1.25987    102 g - - -
          1.38629  1.38629  1.38629  1.38629
          0.03091  4.18530  4.18530  1.46634  0.26236  0.86204  0.54870
     67   2.70796  0.38659  3.34228  1.52052    103 C - - -
          1.38629  1.38629  1.38629  1.38629
          0.02597  4.35691  4.35691  1.46634  0.26236  1.33853  0.30412
     68   2.11632  2.60750  0.66154  1.23873    104 G - - -
          1.38629  1.38629  1.38629  1.38629
          0.02468  4.40733  4.40733  1.46634  0.26236  0.14144  2.02578
     69   1.47741  1.82385  0.92889  1.53537    105 g - - -
          1.38629  1.38629  1.38629  1.38629
          0.19607  4.54557  1.78717  1.46634  0.26236  1.09861  0.40547
     70   1.07385  1.29539  1.90626  1.44442    106 a - - -
          1.38629  1.38629  1.38629  1.38629
          0.02550  4.37500  4.37500  1.46634  0.26236  0.11937  2.18463
     71   2.31535  1.56000  1.33875  0.84640    107 u - - >
          1.38629  1.38629  1.38629  1.38629
          0.02146  4.54557  4.54557  1.46634  0.26236  1.09861  0.40547
     72   3.91194  0.18486  3.66841  2.09348    108 C - - >
          1.38629  1.38629  1.38629  1.38629
          0.02146  4.54557  4.54557  1.46634  0.26236  1.09861  0.40547
     73   2.43890  2.98670  0.41893  1.58698    109 G - - >
          1.38629  1.38629  1.38629  1.38629
          0.02146  4.54557  4.54557  1.46634  0.26236  1.09861  0.40547
     74   2.66453  0.66314  1.15459  2.30307    110 C - - >
          1.38629  1.38629  1.38629  1.38629
          0.02146  4.54557  4.54557  1.46634  0.26236  1.09861  0.40547
     75   1.57556  1.64368  1.11247  1.30529    111 g - - >
          1.38629  1.38629  1.38629  1.38629
          0.01079  4.53490        *  1.46634  0.26236  0.00000        *
//
INFERNAL1/a [1.1.2 | July 2016]
NAME     CRISPRCas_106
STATES   100
NODES    24
CLEN     32
W        65
ALPH     RNA
RF       no
CONS     yes
MAP      yes
DATE     Mon Nov  1 15:07:12 2021
COM      [1] cmbuild -n CRISPRCas_106 -F CRISPRCas_106.cm CRISPRCas_106
COM      [2] cmcalibrate --cpu 12 CRISPRCas_106.cm
PBEGIN   0.05
PEND     0.05
WBETA    1e-07
QDBBETA1 1e-07
QDBBETA2 1e-15
N2OMEGA  1.52588e-05
N3OMEGA  1.52588e-05
ELSELF   -0.08926734
NSEQ     51
EFFN     51.000000
CKSUM    3876115208
NULL     0.000  0.000  0.000  0.000 
EFP7GF   -7.2013 0.72920
ECMLC    0.61085    -5.96188     3.89570     1600000      494622  0.002426
ECMGC    0.44649   -12.25521     1.48336     1600000      184528  0.002168
ECMLI    0.63852    -4.13244     5.07497     1600000      428999  0.002797
ECMGI    0.45602   -10.06713     2.96797     1600000      152625  0.002621
CM
                                             [ ROOT    0 ]      -      - - - - -
     S     0    -1 0     1     6     1     1    65   105 -11.767 -11.706  -0.181 -10.483 -10.762  -3.104 
    IL     1     1 2     1     6     1     9    66   106  -2.579  -2.842  -0.760  -4.497  -5.274  -4.934  0.000  0.000  0.000  0.000 
    IR     2     2 3     2     5     1     9    66   106  -2.408  -0.496  -5.920  -4.087  -5.193          0.000  0.000  0.000  0.000 
                                             [ MATP    1 ]      2     54 C G - -
    MP     3     2 3     7     6     2     9    65   105 -11.589 -11.528  -0.004 -10.305 -10.585 -10.980 -8.470 -8.744 -7.794 -4.973 -6.148 -7.942  3.744 -7.061 -7.896 -4.940 -8.019 -7.129  0.255 -8.308  0.359 -6.697 
    ML     4     2 3     7     6     1     7    63   103  -6.250  -6.596  -1.310  -1.005  -6.446  -3.975  0.368 -0.385 -0.191  0.094 
    MR     5     2 3     7     6     1     7    62   102  -6.988  -5.717  -1.625  -5.695  -0.829  -3.908  0.368 -0.385 -0.191  0.094 
     D     6     2 3     7     6     0     6    63   103 -12.793 -11.491  -0.102  -7.970  -7.988  -4.063 
    IL     7     7 5     7     6     1     7    64   104  -2.579  -2.842  -0.760  -4.497  -5.274  -4.934  0.000  0.000  0.000  0.000 
    IR     8     8 6     8     5     1     7    64   104  -2.408  -0.496  -5.920  -4.087  -5.193          0.000  0.000  0.000  0.000 
                                             [ MATP    2 ]      3     53 G C - -
    MP     9     8 6    13     6     2     7    63   103 -11.767 -11.706  -0.165 -10.483 -10.762  -3.237 -9.426 -6.330 -10.910 -3.688 -11.180 -7.586 -5.612 -10.677 -7.679  3.820 -7.904  0.788 -5.939 -8.015 -8.002 -9.705 
    ML    10     8 6    13     6     1     6    60   100  -6.250  -6.596  -1.310  -1.005  -6.446  -3.975  0.368 -0.385 -0.191  0.094 
    MR    11     8 6    13     6     1     6    60   100  -6.988  -5.717  -1.625  -5.695  -0.829  -3.908  0.368 -0.385 -0.191  0.094 
     D    12     8 6    13     6     0     4    56    96  -9.049  -7.747  -3.544  -4.226  -4.244  -0.319 
    IL    13    13 5    13     6     1     7    62   102  -2.579  -2.842  -0.760  -4.497  -5.274  -4.934  0.000  0.000  0.000  0.000 
    IR    14    14 6    14     5     1     7    62   102  -2.408  -0.496  -5.920  -4.087  -5.193          0.000  0.000  0.000  0.000 
                                             [ MATP    3 ]      4     52 a u - -
    MP    15    14 6    19     6     2     8    61   101  -3.633 -11.545  -0.204 -10.322 -10.601  -4.329 -7.488 -6.149 -7.682  2.942 -9.792 -10.959 -5.255  0.893 -7.243 -2.810 -7.912  2.632 -5.195 -8.986 -7.089 -6.281 
    ML    16    14 6    19     6     1     5    57    96  -6.250  -6.596  -1.310  -1.005  -6.446  -3.975  0.368 -0.385 -0.191  0.094 
    MR    17    14 6    19     6     1     5    56    95  -6.988  -5.717  -1.625  -5.695  -0.829  -3.908  0.368 -0.385 -0.191  0.094 
     D    18    14 6    19     6     0     4    53    87 -12.670 -11.368  -7.165  -7.847  -7.865  -0.023 
    IL    19    19 5    19     6     1     8    64   105  -0.662  -6.686  -1.509  -8.341  -9.117  -8.778  0.000  0.000  0.000  0.000 
    IR    20    20 6    20     5     1     6    55    89  -2.408  -0.496  -5.920  -4.087  -5.193          0.000  0.000  0.000  0.000 
                                             [ MATP    4 ]      8     51 c g - -
    MP    21    20 6    25     4     2     6    54    87 -10.587  -1.642  -0.616  -5.246                  0.585 -1.596 -3.196  0.427  0.013 -0.265  1.911 -2.140 -3.264  1.106  0.724 -0.144  0.280 -3.337 -1.460 -1.336 
    ML    22    20 6    25     4     1     4    52    86  -3.758  -3.940  -0.507  -2.670                  0.368 -0.385 -0.191  0.094 
    MR    23    20 6    25     4     1     4    51    85  -4.809  -3.838  -1.706  -0.766                  0.368 -0.385 -0.191  0.094 
     D    24    20 6    25     4     0     4    53    86  -0.089  -8.247  -6.263  -4.517                 
    IL    25    25 5    25     4     1     4    53    87  -5.252  -0.529  -4.684  -2.047                  0.000  0.000  0.000  0.000 
    IR    26    26 6    26     3     1     4    53    86  -2.018  -0.736  -2.712                          0.000  0.000  0.000  0.000 
                                             [ MATL    5 ]     10      - G - - -
    ML    27    26 6    29     3     1     7    51    85 -11.541  -0.002 -10.195                         -5.869 -3.145  1.948 -6.538 
     D    28    26 6    29     3     0     3    47    81 -10.467  -5.980  -0.024                         
    IL    29    29 3    29     3     1     5    52    86  -1.442  -0.798  -4.142                          0.000  0.000  0.000  0.000 
                                             [ MATL    6 ]     11      - U - - -
    ML    30    29 3    32     3     1     6    50    84 -11.541  -0.002 -10.195                         -4.746 -4.586 -1.215  1.803 
     D    31    29 3    32     3     0     3    47    81 -10.467  -5.980  -0.024                         
    IL    32    32 3    32     3     1     5    51    85  -1.442  -0.798  -4.142                          0.000  0.000  0.000  0.000 
                                             [ MATL    7 ]     12      - G - - -
    ML    33    32 3    35     5     1     5    49    83  -3.186  -0.171 -10.306 -10.518 -11.410         -1.446 -6.842  1.852 -6.170 
     D    34    32 3    35     5     0     3    47    81  -8.479  -1.632  -0.633  -6.115  -6.027         
    IL    35    35 3    35     5     1     4    48    81  -4.488  -2.576  -0.363  -7.999  -7.273          0.000  0.000  0.000  0.000 
                                             [ MATP    8 ]     14     48 A C - -
    MP    36    35 3    40     6     2     6    48    82 -11.485 -11.424  -0.004 -10.201 -10.480 -10.876 -7.355  3.209 -7.546  2.674 -9.592 -10.783 -5.066 -7.583 -7.109 -2.678 -7.776 -3.305 -5.036 -8.846 -6.905 -6.146 
    ML    37    35 3    40     6     1     4    46    79 -10.242 -10.588  -5.302  -0.046 -10.438  -7.967  1.967 -5.358 -4.793 -5.050 
    MR    38    35 3    40     6     1     3    47    80  -6.988  -5.717  -1.625  -5.695  -0.829  -3.908  0.368 -0.385 -0.191  0.094 
     D    39    35 3    40     6     0     0    44    77  -9.049  -7.747  -3.544  -4.226  -4.244  -0.319 
    IL    40    40 5    40     6     1     3    48    81  -2.579  -2.842  -0.760  -4.497  -5.274  -4.934  0.000  0.000  0.000  0.000 
    IR    41    41 6    41     5     1     4    48    81  -2.408  -0.496  -5.920  -4.087  -5.193          0.000  0.000  0.000  0.000 
                                             [ MATP    9 ]     15     47 U G - -
    MP    42    41 6    46     6     2     5    46    80 -11.485  -3.223  -0.167 -10.201 -10.480 -10.876 -8.364 -8.637 -0.209 -4.874 -6.036 -7.829 -0.927 -6.950 -7.786 -4.848 -1.396 -7.027  0.426 -8.200  3.673 -6.588 
    ML    43    41 6    46     6     1     4    44    78 -10.242 -10.588  -5.302  -0.046 -10.438  -7.967 -0.917  1.683 -3.938 -2.357 
    MR    44    41 6    46     6     1     3    45    78  -6.988  -5.717  -1.625  -5.695  -0.829  -3.908  0.368 -0.385 -0.191  0.094 
     D    45    41 6    46     6     0     0    42    76  -9.049  -7.747  -3.544  -4.226  -4.244  -0.319 
    IL    46    46 5    46     6     1     3    46    79  -2.579  -2.842  -0.760  -4.497  -5.274  -4.934  0.000  0.000  0.000  0.000 
    IR    47    47 6    47     5     1     4    45    78  -4.514  -1.437  -0.819  -6.193  -7.299          0.000  0.000  0.000  0.000 
                                             [ MATP   10 ]     16     45 G C - -
    MP    48    47 6    52     4     2     4    44    78 -10.204 -11.449  -0.008  -7.903                 -9.324 -5.934 -11.674 -3.418 -10.850  0.711 -5.193 -11.121 -7.305  3.781 -1.444 -3.872 -5.572 -7.554 -7.632 -10.835 
    ML    49    47 6    52     4     1     3    43    77  -7.871  -9.995  -0.019  -6.936                 -3.298 -1.710  1.817 -3.856 
    MR    50    47 6    52     4     1     2    43    77  -4.102 -12.528  -0.390  -2.485                  0.368 -0.385 -0.191  0.094 
     D    51    47 6    52     4     0     0    41    74 -12.737 -14.007  -2.036  -0.404                 
    IL    52    52 5    52     4     1     2    44    77  -2.817  -4.319  -0.613  -2.698                  0.000  0.000  0.000  0.000 
    IR    53    53 6    53     3     1     2    44    77  -1.925  -0.554  -4.164                          0.000  0.000  0.000  0.000 
                                             [ MATR   11 ]      -     44 - G - -
    MR    54    53 6    56     3     1     2    42    76  -4.535  -0.200  -3.539                         -6.405 -8.166  1.992 -7.165 
     D    55    53 6    56     3     0     0    40    73  -6.390  -1.568  -0.620                         
    IR    56    56 3    56     3     1     2    43    76  -3.428  -0.172  -5.666                          0.000  0.000  0.000  0.000 
                                             [ MATR   12 ]      -     42 - G - -
    MR    57    56 3    59     3     1     1    42    75 -11.937  -0.367  -2.157                         -1.180 -6.806  1.822 -6.167 
     D    58    56 3    59     3     0     0    36    70  -9.756  -4.933  -0.050                         
    IR    59    59 3    59     3     1     2    42    76  -1.925  -0.554  -4.164                          0.000  0.000  0.000  0.000 
                                             [ MATR   13 ]      -     41 - C - -
    MR    60    59 3    62     5     1     3    41    74 -10.223  -0.004 -10.038 -10.250 -11.142         -2.171  1.816 -2.251 -4.439 
     D    61    59 3    62     5     0     0    36    69  -9.578  -4.933  -0.368  -2.465  -6.630         
    IR    62    62 3    62     5     1     1    41    75  -2.408  -0.496  -5.920  -4.087  -5.193          0.000  0.000  0.000  0.000 
                                             [ MATP   14 ]     17     40 C G - -
    MP    63    62 3    67     6     2     3    40    73 -11.325 -11.264  -0.005 -10.040 -10.320 -10.715 -10.616 -10.853 -8.143 -7.393 -6.406 -7.754  3.993 -9.491 -10.311 -7.324 -7.785 -9.403 -5.312 -10.629 -6.292 -9.102 
    ML    64    62 3    67     6     1     1    34    68 -10.497 -10.843  -5.558  -0.039 -10.693  -8.223 -5.177  1.964 -5.682 -4.273 
    MR    65    62 3    67     6     1     1    36    69  -9.200  -7.929  -3.838  -7.907  -0.143  -6.121 -2.113 -2.003 -2.872  1.758 
     D    66    62 3    67     6     0     0    37    70  -9.049  -7.747  -3.544  -4.226  -4.244  -0.319 
    IL    67    67 5    67     6     1     1    39    73  -2.579  -2.842  -0.760  -4.497  -5.274  -4.934  0.000  0.000  0.000  0.000 
    IR    68    68 6    68     5     1     1    39    73  -2.408  -0.496  -5.920  -4.087  -5.193          0.000  0.000  0.000  0.000 
                                             [ MATP   15 ]     18     39 U A - -
    MP    69    68 6    73     6     2     2    38    71 -11.325 -11.264  -0.271 -10.040 -10.320  -2.566 -7.633 -6.648 -7.454 -2.984 -6.670 -8.304 -2.353 -7.051 -7.236  2.479 -7.641 -4.088  3.311 -8.212 -4.336 -6.203 
    ML    70    68 6    73     6     1     1    32    66 -10.497 -10.843  -5.558  -0.039 -10.693  -8.223 -4.590 -6.176  1.971 -5.324 
    MR    71    68 6    73     6     1     1    34    67  -9.200  -7.929  -3.838  -7.907  -0.143  -6.121  1.830 -3.039 -2.607 -2.650 
     D    72    68 6    73     6     0     0    37    70  -9.049  -7.747  -3.544  -4.226  -4.244  -0.319 
    IL    73    73 5    73     6     1     1    37    71  -2.579  -2.842  -0.760  -4.497  -5.274  -4.934  0.000  0.000  0.000  0.000 
    IR    74    74 6    74     5     1     1    37    70  -2.408  -0.496  -5.920  -4.087  -5.193          0.000  0.000  0.000  0.000 
                                             [ MATP   16 ]     19     38 c g - -
    MP    75    74 6    79     4     2     2    36    69 -10.038  -3.763  -0.116  -8.659                 -0.127 -3.548 -3.610  0.335 -3.418 -1.773  2.714 -3.834 -3.657  1.838 -0.809 -1.958  0.382 -3.750 -0.660 -2.769 
    ML    76    74 6    79     4     1     1    31    64  -7.606  -7.789  -0.030  -6.518                 -1.843 -4.834  1.862 -4.267 
    MR    77    74 6    79     4     1     1    32    65  -7.185  -6.214  -4.081  -0.119                 -2.265 -3.579  1.840 -2.963 
     D    78    74 6    79     4     0     0    37    71  -0.107  -7.991  -6.007  -4.262                 
    IL    79    79 5    79     4     1     1    37    71  -5.004  -1.576  -0.667  -8.172                  0.000  0.000  0.000  0.000 
    IR    80    80 6    80     3     1     1    38    72  -0.793  -1.266  -7.200                          0.000  0.000  0.000  0.000 
                                             [ MATL   17 ]     21      - U - - -
    ML    81    80 6    83     3     1     1    27    51 -11.684  -0.002 -10.338                         -7.721 -6.946 -8.721  1.995 
     D    82    80 6    83     3     0     0    26    50  -9.188  -0.129  -3.580                         
    IL    83    83 3    83     3     1     1    29    52  -1.442  -0.798  -4.142                          0.000  0.000  0.000  0.000 
                                             [ MATL   18 ]     22      - C - - -
    ML    84    83 3    86     3     1     1    26    50  -1.782  -0.497 -10.419                         -7.238  1.991 -7.703 -6.280 
     D    85    83 3    86     3     0     0    24    48  -6.174  -1.687  -0.566                         
    IL    86    86 3    86     3     1     1    26    50  -1.909  -0.884  -2.384                          0.000  0.000  0.000  0.000 
                                             [ MATL   19 ]     25      - G - - -
    ML    87    86 3    89     3     1     1    25    48  -1.525  -0.618 -10.300                         -1.348 -6.935  1.842 -6.266 
     D    88    86 3    89     3     0     0    24    47  -1.358  -0.864  -4.053                         
    IL    89    89 3    89     3     1     1    25    48  -1.372  -0.711  -8.440                          0.000  0.000  0.000  0.000 
                                             [ MATL   20 ]     29      - A - - -
    ML    90    89 3    92     3     1     1    22    45  -1.907  -0.449 -10.419                          1.882 -6.474 -1.780 -6.310 
     D    91    89 3    92     3     0     0    17    41  -6.174  -1.687  -0.566                         
    IL    92    92 3    92     3     1     1    23    46  -1.137  -0.884  -8.227                          0.000  0.000  0.000  0.000 
                                             [ MATL   21 ]     33      - U - - -
    ML    93    92 3    95     3     1     1    10    29 -11.765  -0.652  -1.461                         -2.933 -0.338 -5.336  1.610 
     D    94    92 3    95     3     0     0    13    32  -6.174  -1.687  -0.566                         
    IL    95    95 3    95     3     1     1    18    36  -1.442  -0.798  -4.142                          0.000  0.000  0.000  0.000 
                                             [ MATL   22 ]     34      - C - - -
    ML    96    95 3    98     2     1     1     1     1       *   0.000                                 -6.502  1.986 -6.952 -5.591 
     D    97    95 3    98     2     0     0     0     0       *   0.000                                 
    IL    98    98 3    98     2     1     1    13    28  -1.823  -0.479                                  0.000  0.000  0.000  0.000 
                                             [ END    23 ]      -      - - - - -
     E    99    98 3    -1     0     0     0     0     0                                                 
//
HMMER3/f [3.1b3 | July 2016]
NAME  CRISPRCas_106
LENG  32
MAXL  85
ALPH  RNA
RF    no
MM    no
CONS  yes
CS    yes
MAP   yes
DATE  Mon Nov  1 15:07:12 2021
COM   [1] cmbuild -n CRISPRCas_106 -F CRISPRCas_106.cm CRISPRCas_106
NSEQ  51
EFFN  26.555237
CKSUM 3876115208
STATS LOCAL MSV       -6.4871  0.72920
STATS LOCAL VITERBI   -7.7835  0.72920
STATS LOCAL FORWARD   -2.9242  0.72920
HMM          A        C        G        U   
            m->m     m->i     m->d     i->m     i->i     d->m     d->d
  COMPO   1.86923  1.29957  1.01060  1.56492
          1.38629  1.38629  1.38629  1.38629
          0.51586  1.24990  2.15002  0.01449  4.24134  0.00000        *
      1   5.18011  0.19231  5.05838  1.81420      2 C - - <
          1.38629  1.38629  1.38629  1.38629
          0.00432  6.14082  6.14082  1.46634  0.26236  0.03518  3.36482
      2   4.48530  5.65114  0.01859  5.61787      3 G - - <
          1.38629  1.38629  1.38629  1.38629
          0.12732  6.27664  2.13991  1.46634  0.26236  1.09861  0.40547
      3   0.73706  2.15048  0.92052  4.99922      4 a - - <
          1.38629  1.38629  1.38629  1.38629
          0.09789  2.39556  6.15359  1.10487  0.40235  0.03145  3.47504
      4   1.55748  1.09024  1.25907  1.77621      8 c - - <
          1.38629  1.38629  1.38629  1.38629
          0.15914  6.27664  1.92936  1.46634  0.26236  1.09861  0.40547
      5   4.65087  3.59832  0.04404  5.08978     10 G - - -
          1.38629  1.38629  1.38629  1.38629
          0.00440  6.12190  6.12190  1.46634  0.26236  4.37284  0.01270
      6   4.02048  3.93046  2.28825  0.14969     11 U - - -
          1.38629  1.38629  1.38629  1.38629
          0.00440  6.12190  6.12190  1.46634  0.26236  4.37284  0.01270
      7   2.40792  5.24982  0.10882  4.84660     12 G - - -
          1.38629  1.38629  1.38629  1.38629
          0.12117  2.18995  6.12190  0.03876  3.26969  0.02555  3.67969
      8   0.04427  5.15327  3.52271  4.82780     14 A - - <
          1.38629  1.38629  1.38629  1.38629
          0.00377  6.27664  6.27664  1.46634  0.26236  1.09861  0.40547
      9   2.66545  1.92970  3.51763  0.28028     15 U - - <
          1.38629  1.38629  1.38629  1.38629
          0.00377  6.27664  6.27664  1.46634  0.26236  1.09861  0.40547
     10   3.95169  2.42014  0.12503  4.66739     16 G - - <
          1.38629  1.38629  1.38629  1.38629
          0.06011  6.27664  2.87429  1.46634  0.26236  1.09861  0.40547
     11   5.43191  0.01960  5.67079  4.45781     17 C - - <
          1.38629  1.38629  1.38629  1.38629
          0.00398  6.22052  6.22052  1.46634  0.26236  3.46682  0.03171
     12   3.98905  3.72672  0.72932  0.74407     18 g - - <
          1.38629  1.38629  1.38629  1.38629
          0.00398  6.22052  6.22052  1.46634  0.26236  3.46682  0.03171
     13   1.90447  1.22008  0.89286  1.92136     19 g - - <
          1.38629  1.38629  1.38629  1.38629
          0.00398  6.22052  6.22052  1.46634  0.26236  3.46682  0.03171
     14   5.68522  5.29531  6.29585  0.01031     21 U - - _
          1.38629  1.38629  1.38629  1.38629
          0.00398  6.22052  6.22052  1.46634  0.26236  0.06447  2.77367
     15   5.70735  0.01202  6.01980  5.08375     22 C - - _
          1.38629  1.38629  1.38629  1.38629
          0.24045  1.55190  6.27664  0.40153  1.10652  1.09861  0.40547
     16   2.34348  5.30422  0.11472  4.90293     25 G - - _
          1.38629  1.38629  1.38629  1.38629
          0.43863  1.04072  6.27664  0.49505  0.94044  1.09861  0.40547
     17   0.08990  5.12129  2.61143  5.02313     29 A - - _
          1.38629  1.38629  1.38629  1.38629
          0.31269  1.32185  6.27664  0.62231  0.76939  1.09861  0.40547
     18   3.23651  1.64589  4.48551  0.27894     33 U - - _
          1.38629  1.38629  1.38629  1.38629
          0.45256  6.27664  1.01578  1.46634  0.26236  1.09861  0.40547
     19   5.24700  0.01901  5.57397  4.62779     34 C - - _
          1.38629  1.38629  1.38629  1.38629
          0.49733  1.95498  1.38518  0.70769  0.67881  0.61610  0.77663
     20   1.75876  1.49073  0.79197  1.89991     38 g - - >
          1.38629  1.38629  1.38629  1.38629
          0.00557  5.88690  5.88690  1.46634  0.26236  1.29539  0.31992
     21   0.49886  1.11483  3.31539  3.55819     39 A - - >
          1.38629  1.38629  1.38629  1.38629
          0.00492  6.00911  6.00911  1.46634  0.26236  4.85107  0.00785
     22   4.37603  4.76662  0.07221  3.02447     40 G - - >
          1.38629  1.38629  1.38629  1.38629
          0.07929  6.00911  2.60676  1.46634  0.26236  4.85107  0.00785
     23   2.86632  0.14308  2.99345  3.63858     41 C - - -
          1.38629  1.38629  1.38629  1.38629
          0.00530  5.93513  5.93513  1.46634  0.26236  0.35895  1.19868
     24   2.22648  5.21448  0.12936  4.82829     42 G - - -
          1.38629  1.38629  1.38629  1.38629
          0.05228  3.01843  6.18760  0.08205  2.54111  0.04227  3.18477
     25   5.25040  6.44019  0.01001  5.77086     44 G - - -
          1.38629  1.38629  1.38629  1.38629
          0.22100  6.27664  1.62758  1.46634  0.26236  1.09861  0.40547
     26   5.15481  0.05238  3.66949  3.92338     45 C - - >
          1.38629  1.38629  1.38629  1.38629
          0.03717  3.37690  6.06032  0.13146  2.09403  4.66803  0.00944
     27   2.37528  5.06474  0.11406  4.76843     47 G - - >
          1.38629  1.38629  1.38629  1.38629
          0.00468  6.06032  6.06032  1.46634  0.26236  0.89156  0.52766
     28   4.93544  0.55179  4.96360  0.89182     48 C - - >
          1.38629  1.38629  1.38629  1.38629
          0.50529  1.06079  2.98606  0.01222  4.41106  0.03184  3.46301
     29   1.42390  1.56770  1.04469  1.61495     51 g - - >
          1.38629  1.38629  1.38629  1.38629
          0.08354  6.23287  2.54874  1.46634  0.26236  3.24989  0.03955
     30   5.14192  3.95675  5.15830  0.03120     52 U - - >
          1.38629  1.38629  1.38629  1.38629
          0.00426  6.15359  6.15359  1.46634  0.26236  0.03145  3.47504
     31   5.67940  0.12448  5.56294  2.20918     53 C - - >
          1.38629  1.38629  1.38629  1.38629
          0.11596  6.25247  2.22968  1.46634  0.26236  1.09861  0.40547
     32   2.49106  5.19703  0.10054  4.92075     54 G - - >
          1.38629  1.38629  1.38629  1.38629
          0.39202  1.12606        *  0.01449  4.24134  0.00000        *
//
INFERNAL1/a [1.1.2 | July 2016]
NAME     CRISPRCas_107
STATES   300
NODES    76
CLEN     97
W        128
ALPH     RNA
RF       no
CONS     yes
MAP      yes
DATE     Mon Nov  1 15:07:12 2021
COM      [1] cmbuild -n CRISPRCas_107 -F CRISPRCas_107.cm CRISPRCas_107
COM      [2] cmcalibrate --cpu 12 CRISPRCas_107.cm
PBEGIN   0.05
PEND     0.05
WBETA    1e-07
QDBBETA1 1e-07
QDBBETA2 1e-15
N2OMEGA  1.52588e-05
N3OMEGA  1.52588e-05
ELSELF   -0.08926734
NSEQ     3
EFFN     1.649414
CKSUM    2478980056
NULL     0.000  0.000  0.000  0.000 
EFP7GF   -4.0466 0.72100
ECMLC    0.50376   -10.27119     1.59039     1600000      472332  0.002541
ECMGC    0.39410    -9.74411     0.92014     1600000       26749  0.014954
ECMLI    0.44026    -7.26194     5.27515     1600000      299419  0.004008
ECMGI    0.45036    -3.31119     5.98369     1600000       26304  0.015207
CM
                                             [ ROOT    0 ]      -      - - - - -
     S     0    -1 0     1     3     1     1   128   172  -5.022 -15.492  -0.045                         
    IL     1     1 2     1     3    12    45   137   182  -0.610  -4.491  -1.736                          0.000  0.000  0.000  0.000 
    IR     2     2 3     2     2    12    44   130   173  -1.823  -0.479                                  0.000  0.000  0.000  0.000 
                                             [ BIF     1 ]      -      - - - - -
     B     3     2 3     4   120    10    43   128   172                                                 
                                             [ BEGL    2 ]      -      - - - - -
     S     4     3 1     5     4     0     4    54    74  -0.047  -6.774  -6.182  -6.822                 
                                             [ MATP    3 ]      1     39 C G - -
    MP     5     4 1     9     6     2     6    54    74  -9.063  -9.002  -0.022  -7.779  -8.059  -8.454 -4.329 -4.214 -4.055 -0.467 -2.823 -4.495  3.476 -3.611 -4.098 -0.193 -4.381 -2.159  0.712 -4.412 -0.525 -2.945 
    ML     6     4 1     9     6     1     2    53    72  -6.250  -6.596  -1.310  -1.005  -6.446  -3.975  0.368 -0.385 -0.191  0.094 
    MR     7     4 1     9     6     1     2    52    72  -6.988  -5.717  -1.625  -5.695  -0.829  -3.908  0.368 -0.385 -0.191  0.094 
     D     8     4 1     9     6     0     0    50    70  -9.049  -7.747  -3.544  -4.226  -4.244  -0.319 
    IL     9     9 5     9     6     1     3    54    73  -2.579  -2.842  -0.760  -4.497  -5.274  -4.934  0.000  0.000  0.000  0.000 
    IR    10    10 6    10     5     1     3    53    73  -2.408  -0.496  -5.920  -4.087  -5.193          0.000  0.000  0.000  0.000 
                                             [ MATP    4 ]      2     38 a u - -
    MP    11    10 6    15     6     2     4    52    72  -9.063  -9.002  -0.022  -7.779  -8.059  -8.454  0.189 -1.911 -2.474  1.716 -2.573 -3.285  1.071 -2.748 -2.458  1.652 -2.954  1.132  0.848 -2.614 -0.589 -1.573 
    ML    12    10 6    15     6     1     2    51    71  -6.250  -6.596  -1.310  -1.005  -6.446  -3.975  0.368 -0.385 -0.191  0.094 
    MR    13    10 6    15     6     1     2    51    71  -6.988  -5.717  -1.625  -5.695  -0.829  -3.908  0.368 -0.385 -0.191  0.094 
     D    14    10 6    15     6     0     0    49    69  -9.049  -7.747  -3.544  -4.226  -4.244  -0.319 
    IL    15    15 5    15     6     1     3    52    72  -2.579  -2.842  -0.760  -4.497  -5.274  -4.934  0.000  0.000  0.000  0.000 
    IR    16    16 6    16     5     1     3    51    71  -2.408  -0.496  -5.920  -4.087  -5.193          0.000  0.000  0.000  0.000 
                                             [ MATP    5 ]      3     37 A U - -
    MP    17    16 6    21     4     2     2    50    70  -6.828  -7.035  -0.313  -2.484                 -3.614 -2.692 -3.644  3.203 -3.895 -4.943  0.393 -3.697 -3.544  1.271 -4.083 -0.199 -0.025 -4.160 -1.549 -2.490 
    ML    18    16 6    21     4     1     1    50    70  -3.758  -3.940  -0.507  -2.670                  0.368 -0.385 -0.191  0.094 
    MR    19    16 6    21     4     1     1    50    70  -4.809  -3.838  -1.706  -0.766                  0.368 -0.385 -0.191  0.094 
     D    20    16 6    21     4     0     0    49    69  -4.568  -4.250  -2.265  -0.520                 
    IL    21    21 5    21     4     1     2    52    72  -1.686  -2.369  -1.117  -4.855                  0.000  0.000  0.000  0.000 
    IR    22    22 6    22     3     1     2    51    71  -1.442  -0.798  -4.142                          0.000  0.000  0.000  0.000 
                                             [ MATL    6 ]      4      - u - - -
    ML    23    22 6    25     3     1     3    48    67  -7.630  -0.026  -6.284                          0.410 -0.685 -0.896  0.596 
     D    24    22 6    25     3     0     0    46    65  -7.332  -2.845  -0.227                         
    IL    25    25 3    25     3     1     2    50    70  -1.442  -0.798  -4.142                          0.000  0.000  0.000  0.000 
                                             [ MATL    7 ]      5      - U - - -
    ML    26    25 3    28     3     1     3    47    66  -7.630  -0.026  -6.284                         -0.898 -1.005 -1.593  1.397 
     D    27    25 3    28     3     0     0    45    64  -7.332  -2.845  -0.227                         
    IL    28    28 3    28     3     1     2    49    68  -1.442  -0.798  -4.142                          0.000  0.000  0.000  0.000 
                                             [ MATL    8 ]      6      - u - - -
    ML    29    28 3    31     3     1     2    46    65  -8.044  -0.023  -6.362                          0.410 -0.685 -0.896  0.596 
     D    30    28 3    31     3     0     0    44    64  -6.427  -1.541  -0.633                         
    IL    31    31 3    31     3     1     1    46    66  -1.925  -0.554  -4.164                          0.000  0.000  0.000  0.000 
                                             [ MATR    9 ]      -     36 - u - -
    MR    32    31 3    34     5     1     2    45    64  -6.806  -0.048  -6.621  -6.834  -7.725          0.410 -0.685 -0.896  0.596 
     D    33    31 3    34     5     0     0    43    63  -6.013  -0.405  -3.640  -5.071  -3.065         
    IR    34    34 3    34     5     1     1    45    64  -2.408  -0.496  -5.920  -4.087  -5.193          0.000  0.000  0.000  0.000 
                                             [ MATP   10 ]      7     35 a u - -
    MP    35    34 3    39     6     2     3    44    63  -9.063  -9.002  -0.022  -7.779  -8.059  -8.454 -3.021 -2.599 -3.074  2.177 -2.761 -3.916  1.468 -3.128 -3.093  1.492 -3.585 -0.430  1.659 -3.266 -0.490 -2.034 
    ML    36    34 3    39     6     1     1    42    62  -6.250  -6.596  -1.310  -1.005  -6.446  -3.975  0.368 -0.385 -0.191  0.094 
    MR    37    34 3    39     6     1     1    42    62  -6.988  -5.717  -1.625  -5.695  -0.829  -3.908  0.368 -0.385 -0.191  0.094 
     D    38    34 3    39     6     0     0    40    60  -9.049  -7.747  -3.544  -4.226  -4.244  -0.319 
    IL    39    39 5    39     6     1     1    43    63  -2.579  -2.842  -0.760  -4.497  -5.274  -4.934  0.000  0.000  0.000  0.000 
    IR    40    40 6    40     5     1     1    43    62  -2.408  -0.496  -5.920  -4.087  -5.193          0.000  0.000  0.000  0.000 
                                             [ MATP   11 ]      8     34 g c - -
    MP    41    40 6    45     6     2     3    42    61  -9.063  -9.002  -0.022  -7.779  -8.059  -8.454 -3.369 -2.428 -3.417  2.239 -3.754 -4.336  0.599 -3.653 -3.397  2.624 -3.877 -0.048  0.280 -3.598 -1.350 -2.316 
    ML    42    40 6    45     6     1     1    41    60  -6.250  -6.596  -1.310  -1.005  -6.446  -3.975  0.368 -0.385 -0.191  0.094 
    MR    43    40 6    45     6     1     1    41    60  -6.988  -5.717  -1.625  -5.695  -0.829  -3.908  0.368 -0.385 -0.191  0.094 
     D    44    40 6    45     6     0     0    39    59  -9.049  -7.747  -3.544  -4.226  -4.244  -0.319 
    IL    45    45 5    45     6     1     1    41    61  -2.579  -2.842  -0.760  -4.497  -5.274  -4.934  0.000  0.000  0.000  0.000 
    IR    46    46 6    46     5     1     1    41    61  -2.408  -0.496  -5.920  -4.087  -5.193          0.000  0.000  0.000  0.000 
                                             [ MATP   12 ]      9     33 a u - -
    MP    47    46 6    51     4     2     2    39    59  -6.828  -7.035  -0.313  -2.484                  0.295 -2.129 -2.557  2.264 -2.606 -3.473  1.103 -2.817 -2.579  1.536 -3.119 -0.129  0.849 -2.747 -0.598 -1.655 
    ML    48    46 6    51     4     1     1    40    60  -3.758  -3.940  -0.507  -2.670                  0.368 -0.385 -0.191  0.094 
    MR    49    46 6    51     4     1     1    39    59  -4.809  -3.838  -1.706  -0.766                  0.368 -0.385 -0.191  0.094 
     D    50    46 6    51     4     0     0    38    58  -4.568  -4.250  -2.265  -0.520                 
    IL    51    51 5    51     4     1     1    41    61  -1.686  -2.369  -1.117  -4.855                  0.000  0.000  0.000  0.000 
    IR    52    52 6    52     3     1     1    40    60  -1.442  -0.798  -4.142                          0.000  0.000  0.000  0.000 
                                             [ MATL   13 ]     10      - a - - -
    ML    53    52 6    55     5     1     1    37    56  -6.806  -0.048  -6.621  -6.834  -7.725          0.724 -1.117  0.254 -0.526 
     D    54    52 6    55     5     0     0    36    55  -5.719  -0.419  -4.980  -3.355  -3.268         
    IL    55    55 3    55     5     1     1    38    57  -2.408  -0.496  -4.087  -5.920  -5.193          0.000  0.000  0.000  0.000 
                                             [ MATP   14 ]     11     32 u a - -
    MP    56    55 3    60     6     2     2    36    55  -9.063  -9.002  -0.022  -7.779  -8.059  -8.454 -2.511 -2.516 -2.623  0.788 -2.247 -3.414  1.687 -2.722  0.150  0.982 -3.176 -0.765  2.308 -2.794 -0.152 -1.715 
    ML    57    55 3    60     6     1     1    35    54  -6.250  -6.596  -1.310  -1.005  -6.446  -3.975  0.368 -0.385 -0.191  0.094 
    MR    58    55 3    60     6     1     1    35    54  -6.988  -5.717  -1.625  -5.695  -0.829  -3.908  0.368 -0.385 -0.191  0.094 
     D    59    55 3    60     6     0     0    33    52  -9.049  -7.747  -3.544  -4.226  -4.244  -0.319 
    IL    60    60 5    60     6     1     1    36    55  -2.579  -2.842  -0.760  -4.497  -5.274  -4.934  0.000  0.000  0.000  0.000 
    IR    61    61 6    61     5     1     1    36    55  -2.408  -0.496  -5.920  -4.087  -5.193          0.000  0.000  0.000  0.000 
                                             [ MATP   15 ]     12     31 g c - -
    MP    62    61 6    66     6     2     2    34    53  -9.063  -9.002  -0.107  -4.029  -8.059  -8.454 -3.464 -2.367 -3.559  1.144 -4.109 -4.504  0.272 -3.773 -3.426  2.603 -3.898  2.084 -0.019 -3.792 -1.669 -2.405 
    ML    63    61 6    66     6     1     1    33    53  -6.250  -6.596  -1.310  -1.005  -6.446  -3.975  0.368 -0.385 -0.191  0.094 
    MR    64    61 6    66     6     1     1    33    53  -6.988  -5.717  -1.625  -5.695  -0.829  -3.908  0.368 -0.385 -0.191  0.094 
     D    65    61 6    66     6     0     0    31    51  -9.049  -7.747  -3.544  -4.226  -4.244  -0.319 
    IL    66    66 5    66     6     1     1    34    53  -2.579  -2.842  -0.760  -4.497  -5.274  -4.934  0.000  0.000  0.000  0.000 
    IR    67    67 6    67     5     1     1    34    53  -2.408  -0.496  -5.920  -4.087  -5.193          0.000  0.000  0.000  0.000 
                                             [ MATP   16 ]     13     30 c g - -
    MP    68    67 6    72     4     2     2    32    51  -6.583  -6.790  -0.473  -1.943                 -3.048 -2.710 -3.067  1.624 -2.516 -3.816  2.323 -3.009 -3.085  1.413 -3.548 -0.591  1.267 -3.251 -0.216 -2.003 
    ML    69    67 6    72     4     1     1    32    52  -4.385  -4.568  -0.307  -3.297                 -0.357 -0.602 -0.996  1.042 
    MR    70    67 6    72     4     1     1    32    52  -4.809  -3.838  -1.706  -0.766                  0.368 -0.385 -0.191  0.094 
     D    71    67 6    72     4     0     0    31    51  -4.568  -4.250  -2.265  -0.520                 
    IL    72    72 5    72     4     1     1    34    53  -1.686  -2.369  -1.117  -4.855                  0.000  0.000  0.000  0.000 
    IR    73    73 6    73     3     1     1    33    52  -1.442  -0.798  -4.142                          0.000  0.000  0.000  0.000 
                                             [ MATL   17 ]     14      - G - - -
    ML    74    73 6    76     3     1     1    30    49  -7.565  -0.027  -6.219                         -0.745 -1.811  1.423 -1.197 
     D    75    73 6    76     3     0     0    28    47  -7.526  -3.039  -0.196                         
    IL    76    76 3    76     3     1     1    32    51  -1.442  -0.798  -4.142                          0.000  0.000  0.000  0.000 
                                             [ MATL   18 ]     15      - G - - -
    ML    77    76 3    79     3     1     1    29    47  -7.985  -0.024  -6.303                         -0.745 -1.811  1.423 -1.197 
     D    78    76 3    79     3     0     0    27    46  -6.580  -1.694  -0.556                         
    IL    79    79 3    79     3     1     1    29    48  -1.925  -0.554  -4.164                          0.000  0.000  0.000  0.000 
                                             [ MATR   19 ]      -     29 - A - -
    MR    80    79 3    82     3     1     1    28    46  -7.985  -0.024  -6.303                          1.478 -1.593 -1.302 -1.070 
     D    81    79 3    82     3     0     0    26    44  -7.597  -2.774  -0.237                         
    IR    82    82 3    82     3     1     1    28    47  -1.925  -0.554  -4.164                          0.000  0.000  0.000  0.000 
                                             [ MATR   20 ]      -     28 - A - -
    MR    83    82 3    85     5     1     1    27    45  -6.752  -0.050  -6.567  -6.779  -7.671          1.478 -1.593 -1.302 -1.070 
     D    84    82 3    85     5     0     0    25    44  -6.145  -1.500  -1.011  -5.203  -3.197         
    IR    85    85 3    85     5     1     1    27    46  -2.408  -0.496  -5.920  -4.087  -5.193          0.000  0.000  0.000  0.000 
                                             [ MATP   21 ]     16     27 u a - -
    MP    86    85 3    90     6     2     2    26    44  -8.957  -8.896  -0.116  -7.672  -3.941  -8.347 -2.347 -2.293 -2.466  0.973 -2.148 -3.248  1.751 -2.594  0.270  1.268 -3.011 -0.522  1.890 -2.626 -0.068 -1.568 
    ML    87    85 3    90     6     1     1    25    44  -7.189  -7.535  -0.538  -1.944  -7.385  -4.915 -0.463  0.959 -1.204 -0.158 
    MR    88    85 3    90     6     1     1    24    43  -6.988  -5.717  -1.625  -5.695  -0.829  -3.908  0.368 -0.385 -0.191  0.094 
     D    89    85 3    90     6     0     0    23    42  -9.049  -7.747  -3.544  -4.226  -4.244  -0.319 
    IL    90    90 5    90     6     1     1    25    44  -2.579  -2.842  -0.760  -4.497  -5.274  -4.934  0.000  0.000  0.000  0.000 
    IR    91    91 6    91     5     1     1    25    44  -2.408  -0.496  -5.920  -4.087  -5.193          0.000  0.000  0.000  0.000 
                                             [ MATP   22 ]     17     26 c g - -
    MP    92    91 6    96     4     2     2    24    42  -6.583  -6.790  -0.069  -5.204                 -3.192 -2.722 -3.189  0.885 -2.679 -3.887  2.220 -3.156 -3.222  2.187 -3.663 -0.559  1.168 -3.326 -0.339 -2.112 
    ML    93    91 6    96     4     1     1    24    43  -3.758  -3.940  -0.507  -2.670                  0.368 -0.385 -0.191  0.094 
    MR    94    91 6    96     4     1     1    23    42  -5.602  -4.631  -2.498  -0.392                  1.198 -1.099 -0.843 -0.553 
     D    95    91 6    96     4     0     0    23    42  -4.568  -4.250  -2.265  -0.520                 
    IL    96    96 5    96     4     1     1    26    45  -1.686  -2.369  -1.117  -4.855                  0.000  0.000  0.000  0.000 
    IR    97    97 6    97     3     1     1    24    43  -1.442  -0.798  -4.142                          0.000  0.000  0.000  0.000 
                                             [ MATL   23 ]     18      - A - - -
    ML    98    97 6   100     3     1     1    20    39  -7.629  -0.026  -6.283                          1.527 -1.712 -1.410 -1.197 
     D    99    97 6   100     3     0     0    19    38  -7.336  -2.849  -0.226                         
    IL   100   100 3   100     3     1     1    23    42  -1.442  -0.798  -4.142                          0.000  0.000  0.000  0.000 
                                             [ MATL   24 ]     19      - U - - -
    ML   101   100 3   103     3     1     1    19    38  -2.204  -0.377  -6.283                         -0.897 -1.004 -1.591  1.396 
     D   102   100 3   103     3     0     0    17    36  -7.336  -0.532  -1.727                         
    IL   103   103 3   103     3     1     1    19    38  -1.917  -1.273  -1.638                          0.000  0.000  0.000  0.000 
                                             [ MATL   25 ]     21      - u - - -
    ML   104   103 3   106     3     1     1    18    36  -7.565  -0.027  -6.219                         -0.173 -0.736  0.201  0.447 
     D   105   103 3   106     3     0     0    16    35  -7.526  -3.039  -0.196                         
    IL   106   106 3   106     3     1     1    21    40  -1.442  -0.798  -4.142                          0.000  0.000  0.000  0.000 
                                             [ MATL   26 ]     22      - U - - -
    ML   107   106 3   109     3     1     1    16    35  -7.565  -0.027  -6.219                         -0.793 -0.922 -1.478  1.343 
     D   108   106 3   109     3     0     0    15    34  -7.526  -0.454  -1.918                         
    IL   109   109 3   109     3     1     1    20    38  -1.442  -0.798  -4.142                          0.000  0.000  0.000  0.000 
                                             [ MATL   27 ]     23      - A - - -
    ML   110   109 3   112     3     1     1    15    33  -7.854  -0.022  -6.508                          1.666 -2.150 -1.804 -1.671 
     D   111   109 3   112     3     0     0    15    33  -6.174  -1.687  -0.566                         
    IL   112   112 3   112     3     1     1    19    37  -1.442  -0.798  -4.142                          0.000  0.000  0.000  0.000 
                                             [ MATL   28 ]     24      - u - - -
    ML   113   112 3   115     3     1     1    13    32  -7.854  -0.316  -2.379                         -0.631  0.178 -1.386  0.880 
     D   114   112 3   115     3     0     0    13    32  -6.174  -1.687  -0.566                         
    IL   115   115 3   115     3     1     1    18    36  -1.442  -0.798  -4.142                          0.000  0.000  0.000  0.000 
                                             [ MATL   29 ]     25      - G - - -
    ML   116   115 3   118     2     1     1     1     1       *   0.000                                 -0.745 -1.811  1.423 -1.197 
     D   117   115 3   118     2     0     0     0     0       *   0.000                                 
    IL   118   118 3   118     2     1     1    13    28  -1.823  -0.479                                  0.000  0.000  0.000  0.000 
                                             [ END    30 ]      -      - - - - -
     E   119   118 3    -1     0     0     0     0     0                                                 
                                             [ BEGR   31 ]      -      - - - - -
     S   120     3 1   121     3     0    13    91   135  -7.854  -0.022  -6.508                         
    IL   121   121 2   121     3     1    14    93   137  -1.442  -0.798  -4.142                          0.000  0.000  0.000  0.000 
                                             [ MATL   32 ]     40      - A - - -
    ML   122   121 2   124     3     1    13    91   135  -7.854  -0.022  -6.508                          1.666 -2.150 -1.804 -1.671 
     D   123   121 2   124     3     0    10    90   133  -6.174  -1.687  -0.566                         
    IL   124   124 3   124     3     1    13    92   136  -1.442  -0.798  -4.142                          0.000  0.000  0.000  0.000 
                                             [ MATL   33 ]     41      - a - - -
    ML   125   124 3   127     3     1    12    90   134  -7.854  -0.316  -2.379                          0.905 -0.928 -1.021  0.149 
     D   126   124 3   127     3     0    10    89   132  -6.174  -1.687  -0.566                         
    IL   127   127 3   127     3     1    13    91   135  -1.442  -0.798  -4.142                          0.000  0.000  0.000  0.000 
                                             [ MATL   34 ]     42      - U - - -
    ML   128   127 3   130     3     1    11    90   133  -7.565  -0.027  -6.219                         -0.793 -0.922 -1.478  1.343 
     D   129   127 3   130     3     0     9    88   132  -7.526  -0.454  -1.918                         
    IL   130   130 3   130     3     1    11    90   134  -1.442  -0.798  -4.142                          0.000  0.000  0.000  0.000 
                                             [ MATL   35 ]     43      - A - - -
    ML   131   130 3   133     3     1    10    89   132  -7.854  -0.022  -6.508                          1.666 -2.150 -1.804 -1.671 
     D   132   130 3   133     3     0     8    87   130  -6.174  -1.687  -0.566                         
    IL   133   133 3   133     3     1    11    89   133  -1.442  -0.798  -4.142                          0.000  0.000  0.000  0.000 
                                             [ MATL   36 ]     44      - U - - -
    ML   134   133 3   136     3     1    10    88   131  -7.854  -0.316  -2.379                         -1.284 -1.317 -2.007  1.555 
     D   135   133 3   136     3     0     7    86   129  -6.174  -1.687  -0.566                         
    IL   136   136 3   136     3     1    10    89   132  -1.442  -0.798  -4.142                          0.000  0.000  0.000  0.000 
                                             [ MATL   37 ]     45      - G - - -
    ML   137   136 3   139     3     1     9    87   130  -7.565  -0.027  -6.219                         -0.745 -1.811  1.423 -1.197 
     D   138   136 3   139     3     0     7    85   129  -7.526  -0.454  -1.918                         
    IL   139   139 3   139     3     1     9    88   131  -1.442  -0.798  -4.142                          0.000  0.000  0.000  0.000 
                                             [ MATL   38 ]     46      - A - - -
    ML   140   139 3   142     3     1     8    86   129  -7.854  -0.022  -6.508                          1.666 -2.150 -1.804 -1.671 
     D   141   139 3   142     3     0     5    84   127  -6.174  -1.687  -0.566                         
    IL   142   142 3   142     3     1     8    87   130  -1.442  -0.798  -4.142                          0.000  0.000  0.000  0.000 
                                             [ MATL   39 ]     47      - a - - -
    ML   143   142 3   145     3     1     8    85   128  -7.854  -0.022  -6.508                          0.802 -0.048 -1.025 -0.326 
     D   144   142 3   145     3     0     4    83   126  -6.174  -1.687  -0.566                         
    IL   145   145 3   145     3     1     7    86   129  -1.442  -0.798  -4.142                          0.000  0.000  0.000  0.000 
                                             [ MATL   40 ]     48      - U - - -
    ML   146   145 3   148     3     1     7    84   127  -2.429  -0.602  -2.686                         -1.284 -1.317 -2.007  1.555 
     D   147   145 3   148     3     0     3    82   125  -6.174  -1.687  -0.566                         
    IL   148   148 3   148     3     1     7    84   127  -1.917  -0.526  -4.617                          0.000  0.000  0.000  0.000 
                                             [ MATL   41 ]     50      - C - - -
    ML   149   148 3   151     3     1     7    83   126  -2.204  -0.377  -6.283                         -0.972  1.328 -1.756 -0.547 
     D   150   148 3   151     3     0     3    81   124  -7.336  -0.532  -1.727                         
    IL   151   151 3   151     3     1     6    83   126  -1.917  -0.526  -4.617                          0.000  0.000  0.000  0.000 
                                             [ MATL   42 ]     52      - C - - -
    ML   152   151 3   154     3     1     6    81   125  -7.854  -0.022  -6.508                         -1.476  1.544 -2.290 -0.944 
     D   153   151 3   154     3     0     1    79   123  -6.174  -1.687  -0.566                         
    IL   154   154 3   154     3     1     5    82   125  -1.442  -0.798  -4.142                          0.000  0.000  0.000  0.000 
                                             [ MATL   43 ]     53      - U - - -
    ML   155   154 3   157     3     1     5    80   124  -7.854  -0.022  -6.508                         -1.284 -1.317 -2.007  1.555 
     D   156   154 3   157     3     0     1    78   122  -6.174  -1.687  -0.566                         
    IL   157   157 3   157     3     1     4    81   124  -1.442  -0.798  -4.142                          0.000  0.000  0.000  0.000 
                                             [ MATL   44 ]     54      - u - - -
    ML   158   157 3   160     3     1     4    79   123  -7.854  -0.022  -6.508                         -0.663 -0.007 -1.410  0.998 
     D   159   157 3   160     3     0     0    77   121  -6.174  -1.687  -0.566                         
    IL   160   160 3   160     3     1     4    80   123  -1.442  -0.798  -4.142                          0.000  0.000  0.000  0.000 
                                             [ MATL   45 ]     55      - u - - -
    ML   161   160 3   163     3     1     3    78   122  -7.854  -0.022  -6.508                         -0.662 -0.004 -1.409  0.996 
     D   162   160 3   163     3     0     0    76   120  -6.174  -1.687  -0.566                         
    IL   163   163 3   163     3     1     3    79   122  -1.442  -0.798  -4.142                          0.000  0.000  0.000  0.000 
                                             [ MATL   46 ]     56      - u - - -
    ML   164   163 3   166     3     1     2    77   121  -7.854  -0.250  -2.692                          0.140 -0.786 -1.102  0.889 
     D   165   163 3   166     3     0     0    76   119  -6.174  -1.687  -0.566                         
    IL   166   166 3   166     3     1     3    78   122  -1.442  -0.798  -4.142                          0.000  0.000  0.000  0.000 
                                             [ MATL   47 ]     57      - U - - -
    ML   167   166 3   169     5     1     4    77   120  -6.806  -0.048  -6.621  -6.834  -7.725         -0.898 -1.005 -1.593  1.397 
     D   168   166 3   169     5     0     0    75   118  -5.719  -0.419  -4.980  -3.355  -3.268         
    IL   169   169 3   169     5     1     2    77   120  -2.408  -0.496  -4.087  -5.920  -5.193          0.000  0.000  0.000  0.000 
                                             [ MATP   48 ]     58    107 G C - -
    MP   170   169 3   174     6     2     5    76   119  -9.063  -9.002  -0.022  -7.779  -8.059  -8.454 -4.529 -2.993 -4.611  0.340 -4.933 -4.609 -0.350 -4.837 -4.185  3.583 -4.538 -0.685 -0.741 -4.328 -2.376 -3.491 
    ML   171   169 3   174     6     1     1    74   117  -6.250  -6.596  -1.310  -1.005  -6.446  -3.975  0.368 -0.385 -0.191  0.094 
    MR   172   169 3   174     6     1     1    74   117  -6.988  -5.717  -1.625  -5.695  -0.829  -3.908  0.368 -0.385 -0.191  0.094 
     D   173   169 3   174     6     0     0    71   114  -9.049  -7.747  -3.544  -4.226  -4.244  -0.319 
    IL   174   174 5   174     6     1     1    75   118  -2.579  -2.842  -0.760  -4.497  -5.274  -4.934  0.000  0.000  0.000  0.000 
    IR   175   175 6   175     5     1     1    75   118  -2.408  -0.496  -5.920  -4.087  -5.193          0.000  0.000  0.000  0.000 
                                             [ MATP   49 ]     59    106 g c - -
    MP   176   175 6   180     6     2     5    74   117  -9.063  -9.002  -0.022  -7.779  -8.059  -8.454 -3.293 -2.642 -3.299  0.942 -3.063 -4.004  1.305 -3.407 -3.360  2.614 -3.799 -0.426  1.588 -3.378 -0.695 -2.239 
    ML   177   175 6   180     6     1     1    72   115  -6.250  -6.596  -1.310  -1.005  -6.446  -3.975  0.368 -0.385 -0.191  0.094 
    MR   178   175 6   180     6     1     1    72   115  -6.988  -5.717  -1.625  -5.695  -0.829  -3.908  0.368 -0.385 -0.191  0.094 
     D   179   175 6   180     6     0     0    69   113  -9.049  -7.747  -3.544  -4.226  -4.244  -0.319 
    IL   180   180 5   180     6     1     1    73   116  -2.579  -2.842  -0.760  -4.497  -5.274  -4.934  0.000  0.000  0.000  0.000 
    IR   181   181 6   181     5     1     1    73   116  -2.408  -0.496  -5.920  -4.087  -5.193          0.000  0.000  0.000  0.000 
                                             [ MATP   50 ]     60    105 c g - -
    MP   182   181 6   186     6     2     4    72   115  -9.063  -9.002  -0.022  -7.779  -8.059  -8.454 -2.503 -2.529 -2.614  1.513  0.097 -3.407  2.123 -2.694 -2.650  1.049 -3.173 -0.773  1.392 -2.772 -0.069 -1.689 
    ML   183   181 6   186     6     1     1    70   113  -6.250  -6.596  -1.310  -1.005  -6.446  -3.975  0.368 -0.385 -0.191  0.094 
    MR   184   181 6   186     6     1     1    70   114  -6.988  -5.717  -1.625  -5.695  -0.829  -3.908  0.368 -0.385 -0.191  0.094 
     D   185   181 6   186     6     0     0    68   112  -9.049  -7.747  -3.544  -4.226  -4.244  -0.319 
    IL   186   186 5   186     6     1     1    71   114  -2.579  -2.842  -0.760  -4.497  -5.274  -4.934  0.000  0.000  0.000  0.000 
    IR   187   187 6   187     5     1     1    71   114  -2.408  -0.496  -5.920  -4.087  -5.193          0.000  0.000  0.000  0.000 
                                             [ MATP   51 ]     61    104 a u - -
    MP   188   187 6   192     6     2     4    70   113  -9.063  -9.002  -0.022  -7.779  -8.059  -8.454 -3.248 -2.266 -3.371  2.177 -3.902 -4.584  0.347 -3.540 -3.223  1.710 -3.749  2.158  0.076 -3.759 -1.552 -2.208 
    ML   189   187 6   192     6     1     1    68   112  -6.250  -6.596  -1.310  -1.005  -6.446  -3.975  0.368 -0.385 -0.191  0.094 
    MR   190   187 6   192     6     1     1    69   113  -6.988  -5.717  -1.625  -5.695  -0.829  -3.908  0.368 -0.385 -0.191  0.094 
     D   191   187 6   192     6     0     0    68   112  -9.049  -7.747  -3.544  -4.226  -4.244  -0.319 
    IL   192   192 5   192     6     1     1    69   112  -2.579  -2.842  -0.760  -4.497  -5.274  -4.934  0.000  0.000  0.000  0.000 
    IR   193   193 6   193     5     1     1    69   112  -2.408  -0.496  -5.920  -4.087  -5.193          0.000  0.000  0.000  0.000 
                                             [ MATP   52 ]     62    103 u a - -
    MP   194   193 6   198     4     2     2    68   111  -2.284  -7.035  -0.388  -5.449                 -2.406 -2.307 -2.535  1.483 -2.312 -3.363  1.615 -2.710 -2.581  1.412 -3.110 -0.462  1.751 -2.677 -0.215  0.103 
    ML   195   193 6   198     4     1     1    67   110  -3.758  -3.940  -0.507  -2.670                  0.368 -0.385 -0.191  0.094 
    MR   196   193 6   198     4     1     1    69   112  -4.809  -3.838  -1.706  -0.766                  0.368 -0.385 -0.191  0.094 
     D   197   193 6   198     4     0     0    68   112  -4.568  -4.250  -2.265  -0.520                 
    IL   198   198 5   198     4     1     1    69   112  -2.527  -0.863  -1.958  -5.696                  0.000  0.000  0.000  0.000 
    IR   199   199 6   199     3     1     1    68   112  -1.917  -1.273  -1.638                          0.000  0.000  0.000  0.000 
                                             [ MATL   53 ]     64      - A - - -
    ML   200   199 6   202     3     1     1    59   102  -7.565  -0.027  -6.219                          1.478 -1.593 -1.302 -1.070 
     D   201   199 6   202     3     0     0    69   112  -0.704  -3.039  -1.918                         
    IL   202   202 3   202     3     1     1    70   113  -0.614  -1.612  -5.702                          0.000  0.000  0.000  0.000 
                                             [ MATL   54 ]     70      - a - - -
    ML   203   202 3   205     3     1     1    46    65  -8.252  -0.020  -6.569                          0.802 -0.048 -1.025 -0.326 
     D   204   202 3   205     3     0     0    45    64  -5.620  -0.734  -1.403                         
    IL   205   205 3   205     3     1     1    47    66  -1.925  -0.554  -4.164                          0.000  0.000  0.000  0.000 
                                             [ MATR   55 ]      -    101 - a - -
    MR   206   205 3   208     3     1     1    45    64  -8.252  -0.020  -6.569                          0.940 -0.254 -1.041 -0.402 
     D   207   205 3   208     3     0     0    44    63  -6.390  -1.568  -0.620                         
    IR   208   208 3   208     3     1     1    46    65  -1.925  -0.554  -4.164                          0.000  0.000  0.000  0.000 
                                             [ MATR   56 ]      -    100 - c - -
    MR   209   208 3   211     3     1     1    44    63  -8.252  -0.020  -6.569                          0.374  0.472 -1.099 -0.234 
     D   210   208 3   211     3     0     0    43    62  -6.390  -1.568  -0.620                         
    IR   211   211 3   211     3     1     1    45    64  -1.925  -0.554  -4.164                          0.000  0.000  0.000  0.000 
                                             [ MATR   57 ]      -     99 - u - -
    MR   212   211 3   214     5     1     1    43    62  -6.997  -0.042  -6.813  -7.025  -7.917         -0.663 -0.007 -1.410  0.998 
     D   213   211 3   214     5     0     0    42    61  -5.352  -0.707  -2.978  -4.409  -2.404         
    IR   214   214 3   214     5     1     1    44    63  -2.408  -0.496  -5.920  -4.087  -5.193          0.000  0.000  0.000  0.000 
                                             [ MATP   58 ]     71     98 u a - -
    MP   215   214 3   219     6     2     2    42    61  -9.063  -9.002  -0.022  -7.779  -8.059  -8.454 -3.531 -3.445 -3.426  0.258 -2.426 -4.015  2.391 -3.118 -3.444  0.546 -3.842 -1.434  2.518 -3.677 -0.111 -2.325 
    ML   216   214 3   219     6     1     1    41    60  -6.250  -6.596  -1.310  -1.005  -6.446  -3.975  0.368 -0.385 -0.191  0.094 
    MR   217   214 3   219     6     1     1    41    60  -6.988  -5.717  -1.625  -5.695  -0.829  -3.908  0.368 -0.385 -0.191  0.094 
     D   218   214 3   219     6     0     0    38    58  -9.049  -7.747  -3.544  -4.226  -4.244  -0.319 
    IL   219   219 5   219     6     1     1    42    61  -2.579  -2.842  -0.760  -4.497  -5.274  -4.934  0.000  0.000  0.000  0.000 
    IR   220   220 6   220     5     1     1    42    61  -2.408  -0.496  -5.920  -4.087  -5.193          0.000  0.000  0.000  0.000 
                                             [ MATP   59 ]     72     97 U A - -
    MP   221   220 6   225     6     2     2    40    59  -9.063  -9.002  -0.022  -7.779  -8.059  -8.454 -3.964 -3.781 -3.827 -0.094 -2.819 -4.412  1.504 -3.498 -3.834  0.197 -4.219 -1.687  3.208 -4.124 -0.501 -2.680 
    ML   222   220 6   225     6     1     1    39    58  -6.250  -6.596  -1.310  -1.005  -6.446  -3.975  0.368 -0.385 -0.191  0.094 
    MR   223   220 6   225     6     1     1    39    58  -6.988  -5.717  -1.625  -5.695  -0.829  -3.908  0.368 -0.385 -0.191  0.094 
     D   224   220 6   225     6     0     0    36    56  -9.049  -7.747  -3.544  -4.226  -4.244  -0.319 
    IL   225   225 5   225     6     1     1    40    59  -2.579  -2.842  -0.760  -4.497  -5.274  -4.934  0.000  0.000  0.000  0.000 
    IR   226   226 6   226     5     1     1    40    59  -2.408  -0.496  -5.920  -4.087  -5.193          0.000  0.000  0.000  0.000 
                                             [ MATP   60 ]     73     96 c g - -
    MP   227   226 6   231     6     2     2    38    57  -9.063  -9.002  -0.022  -7.779  -8.059  -8.454 -3.317 -2.889 -3.307  0.756 -2.722 -4.010  2.411 -3.231 -3.335  2.095 -3.778 -0.723  1.142 -3.456 -0.372 -2.213 
    ML   228   226 6   231     6     1     1    37    56  -6.250  -6.596  -1.310  -1.005  -6.446  -3.975  0.368 -0.385 -0.191  0.094 
    MR   229   226 6   231     6     1     1    37    56  -6.988  -5.717  -1.625  -5.695  -0.829  -3.908  0.368 -0.385 -0.191  0.094 
     D   230   226 6   231     6     0     0    35    54  -9.049  -7.747  -3.544  -4.226  -4.244  -0.319 
    IL   231   231 5   231     6     1     1    38    57  -2.579  -2.842  -0.760  -4.497  -5.274  -4.934  0.000  0.000  0.000  0.000 
    IR   232   232 6   232     5     1     1    38    57  -2.408  -0.496  -5.920  -4.087  -5.193          0.000  0.000  0.000  0.000 
                                             [ MATP   61 ]     74     95 c g - -
    MP   233   232 6   237     6     2     2    36    55  -9.063  -9.002  -0.022  -7.779  -8.059  -8.454 -3.112 -2.742 -3.140  2.032 -2.668 -3.920  2.167 -3.121 -3.161  1.369 -3.633 -0.603  1.115 -3.327 -0.376 -2.085 
    ML   234   232 6   237     6     1     1    35    54  -6.250  -6.596  -1.310  -1.005  -6.446  -3.975  0.368 -0.385 -0.191  0.094 
    MR   235   232 6   237     6     1     1    35    54  -6.988  -5.717  -1.625  -5.695  -0.829  -3.908  0.368 -0.385 -0.191  0.094 
     D   236   232 6   237     6     0     0    33    52  -9.049  -7.747  -3.544  -4.226  -4.244  -0.319 
    IL   237   237 5   237     6     1     1    36    55  -2.579  -2.842  -0.760  -4.497  -5.274  -4.934  0.000  0.000  0.000  0.000 
    IR   238   238 6   238     5     1     1    36    55  -2.408  -0.496  -5.920  -4.087  -5.193          0.000  0.000  0.000  0.000 
                                             [ MATP   62 ]     75     94 U A - -
    MP   239   238 6   243     6     2     2    34    53  -9.063  -9.002  -0.022  -7.779  -8.059  -8.454 -3.964 -3.781 -3.827 -0.094 -2.819 -4.412  1.504 -3.498 -3.834  0.197 -4.219 -1.687  3.208 -4.124 -0.501 -2.680 
    ML   240   238 6   243     6     1     1    34    53  -6.250  -6.596  -1.310  -1.005  -6.446  -3.975  0.368 -0.385 -0.191  0.094 
    MR   241   238 6   243     6     1     1    34    53  -6.988  -5.717  -1.625  -5.695  -0.829  -3.908  0.368 -0.385 -0.191  0.094 
     D   242   238 6   243     6     0     0    32    51  -9.049  -7.747  -3.544  -4.226  -4.244  -0.319 
    IL   243   243 5   243     6     1     1    34    53  -2.579  -2.842  -0.760  -4.497  -5.274  -4.934  0.000  0.000  0.000  0.000 
    IR   244   244 6   244     5     1     1    34    53  -2.408  -0.496  -5.920  -4.087  -5.193          0.000  0.000  0.000  0.000 
                                             [ MATP   63 ]     76     93 U A - -
    MP   245   244 6   249     4     2     2    32    51  -6.828  -7.035  -0.388  -2.188                 -3.964 -3.781 -3.827 -0.094 -2.819 -4.412  1.504 -3.498 -3.834  0.197 -4.219 -1.687  3.208 -4.124 -0.501 -2.680 
    ML   246   244 6   249     4     1     1    33    52  -3.758  -3.940  -0.507  -2.670                  0.368 -0.385 -0.191  0.094 
    MR   247   244 6   249     4     1     1    33    52  -4.809  -3.838  -1.706  -0.766                  0.368 -0.385 -0.191  0.094 
     D   248   244 6   249     4     0     0    32    51  -4.568  -4.250  -2.265  -0.520                 
    IL   249   249 5   249     4     1     1    34    54  -1.686  -2.369  -1.117  -4.855                  0.000  0.000  0.000  0.000 
    IR   250   250 6   250     3     1     1    33    53  -1.442  -0.798  -4.142                          0.000  0.000  0.000  0.000 
                                             [ MATL   64 ]     77      - U - - -
    ML   251   250 6   253     3     1     1    30    48  -7.985  -0.024  -6.303                         -0.793 -0.922 -1.478  1.343 
     D   252   250 6   253     3     0     0    28    47  -6.580  -1.694  -0.556                         
    IL   253   253 3   253     3     1     1    31    49  -1.925  -0.554  -4.164                          0.000  0.000  0.000  0.000 
                                             [ MATR   65 ]      -     92 - U - -
    MR   254   253 3   256     5     1     1    29    47  -6.752  -0.050  -6.567  -6.779  -7.671         -0.793 -0.922 -1.478  1.343 
     D   255   253 3   256     5     0     0    28    46  -6.145  -0.365  -3.772  -5.203  -3.197         
    IR   256   256 3   256     5     1     1    29    48  -2.408  -0.496  -5.920  -4.087  -5.193          0.000  0.000  0.000  0.000 
                                             [ MATP   66 ]     78     91 u a - -
    MP   257   256 3   261     6     2     2    28    46  -9.063  -9.002  -0.022  -7.779  -8.059  -8.454 -3.316 -3.282 -3.268  0.325 -2.389 -3.901  1.883 -3.047 -3.292  0.572 -3.719 -1.357  2.421 -3.498  1.411 -2.215 
    ML   258   256 3   261     6     1     1    26    45  -6.250  -6.596  -1.310  -1.005  -6.446  -3.975  0.368 -0.385 -0.191  0.094 
    MR   259   256 3   261     6     1     1    26    45  -6.988  -5.717  -1.625  -5.695  -0.829  -3.908  0.368 -0.385 -0.191  0.094 
     D   260   256 3   261     6     0     0    24    43  -9.049  -7.747  -3.544  -4.226  -4.244  -0.319 
    IL   261   261 5   261     6     1     1    27    46  -2.579  -2.842  -0.760  -4.497  -5.274  -4.934  0.000  0.000  0.000  0.000 
    IR   262   262 6   262     5     1     1    27    46  -2.408  -0.496  -5.920  -4.087  -5.193          0.000  0.000  0.000  0.000 
                                             [ MATP   67 ]     79     90 u a - -
    MP   263   262 6   267     6     2     2    26    44  -9.063  -9.002  -0.022  -7.779  -8.059  -8.454 -3.010 -2.719 -3.064  1.662 -2.594 -3.875  1.664 -3.051 -3.074  1.298 -3.568 -0.612  2.153 -3.252 -0.318 -2.016 
    ML   264   262 6   267     6     1     1    24    43  -6.250  -6.596  -1.310  -1.005  -6.446  -3.975  0.368 -0.385 -0.191  0.094 
    MR   265   262 6   267     6     1     1    24    43  -6.988  -5.717  -1.625  -5.695  -0.829  -3.908  0.368 -0.385 -0.191  0.094 
     D   266   262 6   267     6     0     0    22    41  -9.049  -7.747  -3.544  -4.226  -4.244  -0.319 
    IL   267   267 5   267     6     1     1    25    44  -2.579  -2.842  -0.760  -4.497  -5.274  -4.934  0.000  0.000  0.000  0.000 
    IR   268   268 6   268     5     1     1    25    44  -2.408  -0.496  -5.920  -4.087  -5.193          0.000  0.000  0.000  0.000 
                                             [ MATP   68 ]     80     89 A U - -
    MP   269   268 6   273     6     2     2    24    42  -9.063  -9.002  -0.022  -7.779  -8.059  -8.454 -3.614 -2.692 -3.644  3.203 -3.895 -4.943  0.393 -3.697 -3.544  1.271 -4.083 -0.199 -0.025 -4.160 -1.549 -2.490 
    ML   270   268 6   273     6     1     1    23    41  -6.250  -6.596  -1.310  -1.005  -6.446  -3.975  0.368 -0.385 -0.191  0.094 
    MR   271   268 6   273     6     1     1    22    41  -6.988  -5.717  -1.625  -5.695  -0.829  -3.908  0.368 -0.385 -0.191  0.094 
     D   272   268 6   273     6     0     0    20    39  -9.049  -7.747  -3.544  -4.226  -4.244  -0.319 
    IL   273   273 5   273     6     1     1    23    42  -2.579  -2.842  -0.760  -4.497  -5.274  -4.934  0.000  0.000  0.000  0.000 
    IR   274   274 6   274     5     1     1    23    42  -2.408  -0.496  -5.920  -4.087  -5.193          0.000  0.000  0.000  0.000 
                                             [ MATP   69 ]     81     88 g c - -
    MP   275   274 6   279     6     2     2    22    40  -9.063  -9.002  -0.022  -7.779  -8.059  -8.454 -2.327 -2.224 -2.464  1.059 -2.296 -3.277  1.552 -2.677 -0.199  1.850 -3.043 -0.418  1.692 -2.591 -0.237 -1.579 
    ML   276   274 6   279     6     1     1    21    40  -6.250  -6.596  -1.310  -1.005  -6.446  -3.975  0.368 -0.385 -0.191  0.094 
    MR   277   274 6   279     6     1     1    21    40  -6.988  -5.717  -1.625  -5.695  -0.829  -3.908  0.368 -0.385 -0.191  0.094 
     D   278   274 6   279     6     0     0    19    38  -9.049  -7.747  -3.544  -4.226  -4.244  -0.319 
    IL   279   279 5   279     6     1     1    22    40  -2.579  -2.842  -0.760  -4.497  -5.274  -4.934  0.000  0.000  0.000  0.000 
    IR   280   280 6   280     5     1     1    21    40  -2.408  -0.496  -5.920  -4.087  -5.193          0.000  0.000  0.000  0.000 
                                             [ MATP   70 ]     82     87 g c - -
    MP   281   280 6   285     4     2     2    20    38  -6.828  -7.035  -0.058  -5.449                 -0.013 -2.111 -2.590  1.649 -2.689 -3.427  1.100 -2.903 -2.663  2.275 -3.173 -0.113  0.855 -2.708 -0.628 -1.694 
    ML   282   280 6   285     4     1     1    21    39  -3.758  -3.940  -0.507  -2.670                  0.368 -0.385 -0.191  0.094 
    MR   283   280 6   285     4     1     1    20    39  -4.809  -3.838  -1.706  -0.766                  0.368 -0.385 -0.191  0.094 
     D   284   280 6   285     4     0     0    19    38  -4.568  -4.250  -2.265  -0.520                 
    IL   285   285 5   285     4     1     1    22    41  -1.686  -2.369  -1.117  -4.855                  0.000  0.000  0.000  0.000 
    IR   286   286 6   286     3     1     1    21    40  -1.442  -0.798  -4.142                          0.000  0.000  0.000  0.000 
                                             [ MATL   71 ]     83      - u - - -
    ML   287   286 6   289     3     1     1    16    35  -7.854  -0.022  -6.508                         -0.374 -0.817 -0.225  0.852 
     D   288   286 6   289     3     0     0    16    34  -6.174  -1.687  -0.566                         
    IL   289   289 3   289     3     1     1    20    38  -1.442  -0.798  -4.142                          0.000  0.000  0.000  0.000 
                                             [ MATL   72 ]     84      - g - - -
    ML   290   289 3   292     3     1     1    15    33  -7.854  -0.022  -6.508                         -0.342 -0.982  0.590  0.263 
     D   291   289 3   292     3     0     0    15    33  -6.174  -1.687  -0.566                         
    IL   292   292 3   292     3     1     1    19    37  -1.442  -0.798  -4.142                          0.000  0.000  0.000  0.000 
                                             [ MATL   73 ]     85      - G - - -
    ML   293   292 3   295     3     1     1    13    32  -7.854  -0.022  -6.508                         -1.344 -2.525  1.663 -1.911 
     D   294   292 3   295     3     0     0    13    32  -6.174  -1.687  -0.566                         
    IL   295   295 3   295     3     1     1    18    36  -1.442  -0.798  -4.142                          0.000  0.000  0.000  0.000 
                                             [ MATL   74 ]     86      - u - - -
    ML   296   295 3   298     2     1     1     1     1       *   0.000                                 -0.663 -0.007 -1.410  0.998 
     D   297   295 3   298     2     0     0     0     0       *   0.000                                 
    IL   298   298 3   298     2     1     1    13    28  -1.823  -0.479                                  0.000  0.000  0.000  0.000 
                                             [ END    75 ]      -      - - - - -
     E   299   298 3    -1     0     0     0     0     0                                                 
//
HMMER3/f [3.1b3 | July 2016]
NAME  CRISPRCas_107
LENG  97
MAXL  191
ALPH  RNA
RF    no
MM    no
CONS  yes
CS    yes
MAP   yes
DATE  Mon Nov  1 15:07:12 2021
COM   [1] cmbuild -n CRISPRCas_107 -F CRISPRCas_107.cm CRISPRCas_107
NSEQ  3
EFFN  2.745117
CKSUM 2478980056
STATS LOCAL MSV       -9.4813  0.72100
STATS LOCAL VITERBI  -10.9582  0.72100
STATS LOCAL FORWARD   -2.5881  0.72100
HMM          A        C        G        U   
            m->m     m->i     m->d     i->m     i->i     d->m     d->d
  COMPO   1.28164  1.65525  1.50841  1.17082
          1.38629  1.38629  1.38629  1.38629
          0.03922  3.95124  3.95124  1.46634  0.26236  0.00000        *
      1   3.40412  0.19670  3.19330  2.26056      1 C - - <
          1.38629  1.38629  1.38629  1.38629
          0.03922  3.95124  3.95124  1.46634  0.26236  1.09861  0.40547
      2   0.97465  2.16511  0.99237  1.98601      2 a - - <
          1.38629  1.38629  1.38629  1.38629
          0.03922  3.95124  3.95124  1.46634  0.26236  1.09861  0.40547
      3   0.27250  3.00563  1.99871  2.92795      3 A - - <
          1.38629  1.38629  1.38629  1.38629
          0.24226  3.95124  1.63006  1.46634  0.26236  1.09861  0.40547
      4   1.08425  1.96094  2.12613  0.91175      4 u - - -
          1.38629  1.38629  1.38629  1.38629
          0.04784  3.75682  3.75682  1.46634  0.26236  2.50043  0.08561
      5   2.40396  2.40358  2.91187  0.26805      5 U - - -
          1.38629  1.38629  1.38629  1.38629
          0.04784  3.75682  3.75682  1.46634  0.26236  2.50043  0.08561
      6   1.08425  1.96094  2.12613  0.91175      6 u - - -
          1.38629  1.38629  1.38629  1.38629
          0.04784  3.75682  3.75682  1.46634  0.26236  0.17925  1.80728
      7   0.98824  1.80267  1.65837  1.30026      7 a - - <
          1.38629  1.38629  1.38629  1.38629
          0.03922  3.95124  3.95124  1.46634  0.26236  1.09861  0.40547
      8   0.98920  2.54780  0.77532  2.41555      8 g - - <
          1.38629  1.38629  1.38629  1.38629
          0.03922  3.95124  3.95124  1.46634  0.26236  1.09861  0.40547
      9   0.60234  2.19029  1.56223  2.03317      9 A - - <
          1.38629  1.38629  1.38629  1.38629
          0.24226  3.95124  1.63006  1.46634  0.26236  1.09861  0.40547
     10   0.82370  2.34001  1.13782  1.93552     10 a - - -
          1.38629  1.38629  1.38629  1.38629
          0.04784  3.75682  3.75682  1.46634  0.26236  0.17925  1.80728
     11   2.18567  1.58576  1.42879  0.81371     11 u - - <
          1.38629  1.38629  1.38629  1.38629
          0.03922  3.95124  3.95124  1.46634  0.26236  1.09861  0.40547
     12   1.98985  2.87048  0.30147  2.70478     12 G - - <
          1.38629  1.38629  1.38629  1.38629
          0.03922  3.95124  3.95124  1.46634  0.26236  1.09861  0.40547
     13   1.46590  1.06109  1.73516  1.39967     13 c - - <
          1.38629  1.38629  1.38629  1.38629
          0.30276  3.95124  1.41885  1.46634  0.26236  1.09861  0.40547
     14   2.33951  3.16206  0.22757  2.73618     14 G - - -
          1.38629  1.38629  1.38629  1.38629
          0.05075  3.69924  3.69924  1.46634  0.26236  2.67989  0.07103
     15   2.33951  3.16206  0.22757  2.73618     15 G - - -
          1.38629  1.38629  1.38629  1.38629
          0.05075  3.69924  3.69924  1.46634  0.26236  0.14750  1.98675
     16   1.97446  1.26293  1.35201  1.14062     16 u - - <
          1.38629  1.38629  1.38629  1.38629
          0.24327  3.95124  1.62604  1.46634  0.26236  1.09861  0.40547
     17   2.02359  1.10629  1.07656  1.62826     17 g - - <
          1.38629  1.38629  1.38629  1.38629
          0.04789  3.75587  3.75587  1.46634  0.26236  2.50379  0.08531
     18   0.19812  3.01484  2.76126  2.69618     18 A - - _
          1.38629  1.38629  1.38629  1.38629
          0.04789  3.75587  3.75587  1.46634  0.26236  2.50379  0.08531
     19   2.40212  2.40206  2.90993  0.26858     19 U - - _
          1.38629  1.38629  1.38629  1.38629
          0.04789  3.75587  3.75587  1.46634  0.26236  0.17859  1.81064
     20   1.60818  2.00290  1.17388  1.03384     21 u - - _
          1.38629  1.38629  1.38629  1.38629
          0.30276  3.95124  1.41885  1.46634  0.26236  1.09861  0.40547
     21   2.29461  2.31376  2.79643  0.30208     22 U - - _
          1.38629  1.38629  1.38629  1.38629
          0.05075  3.69924  3.69924  1.46634  0.26236  0.14750  1.98675
     22   0.12683  3.42521  3.13141  3.14843     23 A - - _
          1.38629  1.38629  1.38629  1.38629
          0.03922  3.95124  3.95124  1.46634  0.26236  1.09861  0.40547
     23   2.05343  1.19887  2.59889  0.70156     24 u - - _
          1.38629  1.38629  1.38629  1.38629
          0.30276  3.95124  1.41885  1.46634  0.26236  1.09861  0.40547
     24   2.33951  3.16206  0.22757  2.73618     25 G - - _
          1.38629  1.38629  1.38629  1.38629
          0.05075  3.69924  3.69924  1.46634  0.26236  0.14750  1.98675
     25   1.61402  1.22530  1.05513  1.83824     26 g - - >
          1.38629  1.38629  1.38629  1.38629
          0.30276  3.95124  1.41885  1.46634  0.26236  1.09861  0.40547
     26   0.91023  1.89718  1.29805  1.74574     27 a - - >
          1.38629  1.38629  1.38629  1.38629
          0.05075  3.69924  3.69924  1.46634  0.26236  2.67989  0.07103
     27   0.22606  2.89645  2.65478  2.56656     28 A - - -
          1.38629  1.38629  1.38629  1.38629
          0.05075  3.69924  3.69924  1.46634  0.26236  2.67989  0.07103
     28   0.22606  2.89645  2.65478  2.56656     29 A - - -
          1.38629  1.38629  1.38629  1.38629
          0.32549  3.69924  1.37403  1.46634  0.26236  0.14750  1.98675
     29   1.79478  1.85851  0.90509  1.29671     30 g - - >
          1.38629  1.38629  1.38629  1.38629
          0.04789  3.75587  3.75587  1.46634  0.26236  0.17859  1.81064
     30   2.88893  0.95968  2.66109  0.71034     31 u - - >
          1.38629  1.38629  1.38629  1.38629
          0.03922  3.95124  3.95124  1.46634  0.26236  1.09861  0.40547
     31   0.68698  2.17294  1.41311  1.96841     32 A - - >
          1.38629  1.38629  1.38629  1.38629
          0.03922  3.95124  3.95124  1.46634  0.26236  1.09861  0.40547
     32   1.49094  1.79797  1.99298  0.74884     33 u - - >
          1.38629  1.38629  1.38629  1.38629
          0.03922  3.95124  3.95124  1.46634  0.26236  1.09861  0.40547
     33   2.65363  0.87821  2.36273  0.86771     34 u - - >
          1.38629  1.38629  1.38629  1.38629
          0.03922  3.95124  3.95124  1.46634  0.26236  1.09861  0.40547
     34   1.43561  1.84979  1.63115  0.89391     35 u - - >
          1.38629  1.38629  1.38629  1.38629
          0.24226  3.95124  1.63006  1.46634  0.26236  1.09861  0.40547
     35   1.08425  1.96094  2.12613  0.91175     36 u - - -
          1.38629  1.38629  1.38629  1.38629
          0.04784  3.75682  3.75682  1.46634  0.26236  0.17925  1.80728
     36   3.14528  2.31359  2.81204  0.22570     37 U - - >
          1.38629  1.38629  1.38629  1.38629
          0.03922  3.95124  3.95124  1.46634  0.26236  1.09861  0.40547
     37   1.52597  1.67160  1.96238  0.78939     38 u - - >
          1.38629  1.38629  1.38629  1.38629
          0.03922  3.95124  3.95124  1.46634  0.26236  1.09861  0.40547
     38   2.52942  3.34165  0.17259  3.13651     39 G - - >
          1.38629  1.38629  1.38629  1.38629
          0.03922  3.95124  3.95124  1.46634  0.26236  1.09861  0.40547
     39   0.12683  3.42521  3.13141  3.14843     40 A - - -
          1.38629  1.38629  1.38629  1.38629
          0.03922  3.95124  3.95124  1.46634  0.26236  1.09861  0.40547
     40   0.67588  2.17933  2.25901  1.29565     41 A - - -
          1.38629  1.38629  1.38629  1.38629
          0.30276  3.95124  1.41885  1.46634  0.26236  1.09861  0.40547
     41   2.29461  2.31376  2.79643  0.30208     42 U - - -
          1.38629  1.38629  1.38629  1.38629
          0.05075  3.69924  3.69924  1.46634  0.26236  0.14750  1.98675
     42   0.12683  3.42521  3.13141  3.14843     43 A - - -
          1.38629  1.38629  1.38629  1.38629
          0.03922  3.95124  3.95124  1.46634  0.26236  1.09861  0.40547
     43   2.78577  2.72016  3.30967  0.17922     44 U - - -
          1.38629  1.38629  1.38629  1.38629
          0.30276  3.95124  1.41885  1.46634  0.26236  1.09861  0.40547
     44   2.33951  3.16206  0.22757  2.73618     45 G - - -
          1.38629  1.38629  1.38629  1.38629
          0.05075  3.69924  3.69924  1.46634  0.26236  0.14750  1.98675
     45   0.12683  3.42521  3.13141  3.14843     46 A - - -
          1.38629  1.38629  1.38629  1.38629
          0.03922  3.95124  3.95124  1.46634  0.26236  1.09861  0.40547
     46   0.74331  1.36511  2.28642  1.78690     47 a - - -
          1.38629  1.38629  1.38629  1.38629
          0.03922  3.95124  3.95124  1.46634  0.26236  1.09861  0.40547
     47   2.78577  2.72016  3.30967  0.17922     48 U - - -
          1.38629  1.38629  1.38629  1.38629
          0.57750  1.41885  1.62604  0.15200  1.95893  1.09861  0.40547
     48   2.57482  0.26547  3.14528  2.17217     50 C - - -
          1.38629  1.38629  1.38629  1.38629
          0.38212  1.22348  3.75587  0.15200  1.95893  0.17859  1.81064
     49   3.07151  0.16120  3.64656  2.57117     52 C - - -
          1.38629  1.38629  1.38629  1.38629
          0.03922  3.95124  3.95124  1.46634  0.26236  1.09861  0.40547
     50   2.78577  2.72016  3.30967  0.17922     53 U - - -
          1.38629  1.38629  1.38629  1.38629
          0.03922  3.95124  3.95124  1.46634  0.26236  1.09861  0.40547
     51   2.08878  1.36376  2.62524  0.60140     54 U - - -
          1.38629  1.38629  1.38629  1.38629
          0.03922  3.95124  3.95124  1.46634  0.26236  1.09861  0.40547
     52   2.08798  1.36074  2.62458  0.60309     55 U - - -
          1.38629  1.38629  1.38629  1.38629
          0.03922  3.95124  3.95124  1.46634  0.26236  1.09861  0.40547
     53   1.31084  2.09231  2.32760  0.67437     56 U - - -
          1.38629  1.38629  1.38629  1.38629
          0.24226  3.95124  1.63006  1.46634  0.26236  1.09861  0.40547
     54   2.40396  2.40358  2.91187  0.26805     57 U - - -
          1.38629  1.38629  1.38629  1.38629
          0.04784  3.75682  3.75682  1.46634  0.26236  0.17925  1.80728
     55   2.69341  3.41147  0.14613  3.34363     58 G - - <
          1.38629  1.38629  1.38629  1.38629
          0.03922  3.95124  3.95124  1.46634  0.26236  1.09861  0.40547
     56   2.04729  1.94733  0.73910  1.38343     59 g - - <
          1.38629  1.38629  1.38629  1.38629
          0.03922  3.95124  3.95124  1.46634  0.26236  1.09861  0.40547
     57   1.46842  0.94093  1.86982  1.49033     60 c - - <
          1.38629  1.38629  1.38629  1.38629
          0.03922  3.95124  3.95124  1.46634  0.26236  1.09861  0.40547
     58   1.05577  2.92414  0.62945  2.72598     61 G - - <
          1.38629  1.38629  1.38629  1.38629
          0.03922  3.95124  3.95124  1.46634  0.26236  1.09861  0.40547
     59   1.50790  1.59777  1.62063  0.97153     62 u - - <
          1.38629  1.38629  1.38629  1.38629
          0.03922  3.95124  3.95124  1.46634  0.26236  1.09861  0.40547
     60   0.22606  2.89645  2.65478  2.56656     64 A - - -
          1.38629  1.38629  1.38629  1.38629
          0.30276  1.41885  3.95124  1.60285  0.22480  1.09861  0.40547
     61   0.74331  1.36511  2.28642  1.78690     70 a - - -
          1.38629  1.38629  1.38629  1.38629
          0.03922  3.95124  3.95124  1.46634  0.26236  1.09861  0.40547
     62   2.64153  1.04665  2.39856  0.71993     71 u - - <
          1.38629  1.38629  1.38629  1.38629
          0.03922  3.95124  3.95124  1.46634  0.26236  1.09861  0.40547
     63   3.18645  2.06656  2.95946  0.24819     72 U - - <
          1.38629  1.38629  1.38629  1.38629
          0.03922  3.95124  3.95124  1.46634  0.26236  1.09861  0.40547
     64   2.21866  0.93755  1.14573  1.70558     73 c - - <
          1.38629  1.38629  1.38629  1.38629
          0.03922  3.95124  3.95124  1.46634  0.26236  1.09861  0.40547
     65   1.10408  1.12799  1.78638  1.73028     74 a - - <
          1.38629  1.38629  1.38629  1.38629
          0.03922  3.95124  3.95124  1.46634  0.26236  1.09861  0.40547
     66   3.18512  2.06646  2.95882  0.24832     75 U - - <
          1.38629  1.38629  1.38629  1.38629
          0.03922  3.95124  3.95124  1.46634  0.26236  1.09861  0.40547
     67   3.18419  2.06639  2.95838  0.24841     76 U - - <
          1.38629  1.38629  1.38629  1.38629
          0.30276  3.95124  1.41885  1.46634  0.26236  1.09861  0.40547
     68   2.29461  2.31376  2.79643  0.30208     77 U - - -
          1.38629  1.38629  1.38629  1.38629
          0.05075  3.69924  3.69924  1.46634  0.26236  0.14750  1.98675
     69   2.57400  1.54002  2.37510  0.48388     78 U - - <
          1.38629  1.38629  1.38629  1.38629
          0.03922  3.95124  3.95124  1.46634  0.26236  1.09861  0.40547
     70   1.39639  1.64195  1.78232  0.93992     79 u - - <
          1.38629  1.38629  1.38629  1.38629
          0.03922  3.95124  3.95124  1.46634  0.26236  1.09861  0.40547
     71   0.27482  2.99417  1.99623  2.91205     80 A - - <
          1.38629  1.38629  1.38629  1.38629
          0.03922  3.95124  3.95124  1.46634  0.26236  1.09861  0.40547
     72   1.87225  1.64192  1.02936  1.21950     81 g - - <
          1.38629  1.38629  1.38629  1.38629
          0.03922  3.95124  3.95124  1.46634  0.26236  1.09861  0.40547
     73   1.11533  2.08451  0.91184  1.92389     82 g - - <
          1.38629  1.38629  1.38629  1.38629
          0.03922  3.95124  3.95124  1.46634  0.26236  1.09861  0.40547
     74   1.81159  2.11800  1.53229  0.69256     83 U - - _
          1.38629  1.38629  1.38629  1.38629
          0.03922  3.95124  3.95124  1.46634  0.26236  1.09861  0.40547
     75   1.78923  2.24743  0.84932  1.20552     84 g - - _
          1.38629  1.38629  1.38629  1.38629
          0.03922  3.95124  3.95124  1.46634  0.26236  1.09861  0.40547
     76   2.88898  3.79132  0.11962  3.36557     85 G - - _
          1.38629  1.38629  1.38629  1.38629
          0.03922  3.95124  3.95124  1.46634  0.26236  1.09861  0.40547
     77   2.08878  1.36376  2.62524  0.60140     86 U - - _
          1.38629  1.38629  1.38629  1.38629
          0.03922  3.95124  3.95124  1.46634  0.26236  1.09861  0.40547
     78   1.62255  1.02341  1.88876  1.23107     87 c - - >
          1.38629  1.38629  1.38629  1.38629
          0.03922  3.95124  3.95124  1.46634  0.26236  1.09861  0.40547
     79   1.14018  1.35312  1.45845  1.66489     88 a - - >
          1.38629  1.38629  1.38629  1.38629
          0.03922  3.95124  3.95124  1.46634  0.26236  1.09861  0.40547
     80   3.13834  2.31259  2.80920  0.22641     89 U - - >
          1.38629  1.38629  1.38629  1.38629
          0.03922  3.95124  3.95124  1.46634  0.26236  1.09861  0.40547
     81   1.04510  1.97072  1.47356  1.27340     90 a - - >
          1.38629  1.38629  1.38629  1.38629
          0.03922  3.95124  3.95124  1.46634  0.26236  1.09861  0.40547
     82   0.88916  2.55220  0.87193  2.37578     91 g - - >
          1.38629  1.38629  1.38629  1.38629
          0.30276  3.95124  1.41885  1.46634  0.26236  1.09861  0.40547
     83   2.29461  2.31376  2.79643  0.30208     92 U - - -
          1.38629  1.38629  1.38629  1.38629
          0.05075  3.69924  3.69924  1.46634  0.26236  0.14750  1.98675
     84   0.28164  3.14606  1.90311  2.93127     93 A - - >
          1.38629  1.38629  1.38629  1.38629
          0.03922  3.95124  3.95124  1.46634  0.26236  1.09861  0.40547
     85   0.28150  3.14688  1.90322  2.93222     94 A - - >
          1.38629  1.38629  1.38629  1.38629
          0.03922  3.95124  3.95124  1.46634  0.26236  1.09861  0.40547
     86   1.97383  1.96558  1.02794  1.01265     95 u - - >
          1.38629  1.38629  1.38629  1.38629
          0.03922  3.95124  3.95124  1.46634  0.26236  1.09861  0.40547
     87   1.95029  1.23029  0.85282  1.97077     96 g - - >
          1.38629  1.38629  1.38629  1.38629
          0.03922  3.95124  3.95124  1.46634  0.26236  1.09861  0.40547
     88   0.28078  3.15125  1.90381  2.93729     97 A - - >
          1.38629  1.38629  1.38629  1.38629
          0.03922  3.95124  3.95124  1.46634  0.26236  1.09861  0.40547
     89   0.81142  2.56875  0.94337  2.40988     98 a - - >
          1.38629  1.38629  1.38629  1.38629
          0.03922  3.95124  3.95124  1.46634  0.26236  1.09861  0.40547
     90   2.08878  1.36376  2.62524  0.60140     99 U - - -
          1.38629  1.38629  1.38629  1.38629
          0.03922  3.95124  3.95124  1.46634  0.26236  1.09861  0.40547
     91   1.10893  0.93363  2.35334  1.70423    100 c - - -
          1.38629  1.38629  1.38629  1.38629
          0.03922  3.95124  3.95124  1.46634  0.26236  1.09861  0.40547
     92   0.63389  1.53966  2.30957  1.85969    101 A - - -
          1.38629  1.38629  1.38629  1.38629
          0.30276  1.41885  3.95124  0.15200  1.95893  1.09861  0.40547
     93   1.33389  1.78968  1.41599  1.11825    103 u - - >
          1.38629  1.38629  1.38629  1.38629
          0.03922  3.95124  3.95124  1.46634  0.26236  1.09861  0.40547
     94   2.92208  1.85528  2.71416  0.32364    104 U - - >
          1.38629  1.38629  1.38629  1.38629
          0.03922  3.95124  3.95124  1.46634  0.26236  1.09861  0.40547
     95   1.33958  2.03433  1.05254  1.35393    105 g - - >
          1.38629  1.38629  1.38629  1.38629
          0.03922  3.95124  3.95124  1.46634  0.26236  1.09861  0.40547
     96   1.51119  0.81547  1.77459  1.78754    106 c - - >
          1.38629  1.38629  1.38629  1.38629
          0.03922  3.95124  3.95124  1.46634  0.26236  1.09861  0.40547
     97   3.43131  0.18131  3.20526  2.37594    107 C - - >
          1.38629  1.38629  1.38629  1.38629
          0.01980  3.93183        *  1.46634  0.26236  0.00000        *
//
INFERNAL1/a [1.1.2 | July 2016]
NAME     CRISPRCas_108
STATES   198
NODES    56
CLEN     63
W        82
ALPH     RNA
RF       no
CONS     yes
MAP      yes
DATE     Mon Nov  1 15:07:12 2021
COM      [1] cmbuild -n CRISPRCas_108 -F CRISPRCas_108.cm CRISPRCas_108
COM      [2] cmcalibrate --cpu 12 CRISPRCas_108.cm
PBEGIN   0.05
PEND     0.05
WBETA    1e-07
QDBBETA1 1e-07
QDBBETA2 1e-15
N2OMEGA  1.52588e-05
N3OMEGA  1.52588e-05
ELSELF   -0.08926734
NSEQ     4
EFFN     2.589844
CKSUM    2192955692
NULL     0.000  0.000  0.000  0.000 
EFP7GF   -9.5479 0.72206
ECMLC    0.53351    -9.84506     1.26608     1600000      450426  0.002664
ECMGC    0.42606   -16.57781    -3.19089     1600000      119980  0.003334
ECMLI    0.62578    -5.73795     3.15417     1600000      313184  0.003832
ECMGI    0.45152   -12.33436    -0.43017     1600000       86373  0.004631
CM
                                             [ ROOT    0 ]      -      - - - - -
     S     0    -1 0     1     4     0     1    82   104  -7.196  -7.403  -0.259  -2.721                 
    IL     1     1 2     1     4     1    17    85   108  -1.686  -2.369  -1.117  -4.855                  0.000  0.000  0.000  0.000 
    IR     2     2 3     2     3     1    17    85   107  -1.442  -0.798  -4.142                          0.000  0.000  0.000  0.000 
                                             [ MATL    1 ]      1      - g - - -
    ML     3     2 3     5     3     1    16    82   104  -8.002  -0.020  -6.656                          0.250 -1.591  0.985 -0.999 
     D     4     2 3     5     3     0    14    80   102  -7.416  -2.929  -0.213                         
    IL     5     5 3     5     3     1    16    84   106  -1.442  -0.798  -4.142                          0.000  0.000  0.000  0.000 
                                             [ MATL    2 ]      2      - u - - -
    ML     6     5 3     8     3     1    15    81   103  -8.390  -0.018  -6.708                         -0.433 -0.903 -0.106  0.844 
     D     7     5 3     8     3     0    13    80   102  -6.492  -0.354  -2.275                         
    IL     8     8 3     8     3     1    15    82   104  -1.925  -0.554  -4.164                          0.000  0.000  0.000  0.000 
                                             [ MATR    3 ]      -     67 - U - -
    MR     9     8 3    11     3     1    14    80   102  -8.572  -0.016  -6.890                         -1.924 -1.845 -2.677  1.723 
     D    10     8 3    11     3     0    12    78   101  -6.390  -1.568  -0.620                         
    IR    11    11 3    11     3     1    14    81   103  -1.925  -0.554  -4.164                          0.000  0.000  0.000  0.000 
                                             [ MATR    4 ]      -     66 - A - -
    MR    12    11 3    14     3     1    13    79   101  -8.572  -0.016  -6.890                          1.803 -2.842 -2.427 -2.432 
     D    13    11 3    14     3     0    12    78   100  -6.390  -1.568  -0.620                         
    IR    14    14 3    14     3     1    13    80   102  -1.925  -0.554  -4.164                          0.000  0.000  0.000  0.000 
                                             [ MATR    5 ]      -     65 - G - -
    MR    15    14 3    17     2     1    12    78   100  -8.631  -0.004                                 -2.067 -3.357  1.813 -2.744 
     D    16    14 3    17     2     0    11    77    99  -4.432  -0.068                                 
    IR    17    17 3    17     2     1    12    79   101  -1.823  -0.479                                  0.000  0.000  0.000  0.000 
                                             [ BIF     6 ]      -      - - - - -
     B    18    17 3    19   114     0    11    77    99                                                 
                                             [ BEGL    7 ]      -      - - - - -
     S    19    18 1    20     4     0     0    50    71  -0.154  -6.964  -3.549  -7.011                 
                                             [ MATP    8 ]      3     37 c g - -
    MP    20    19 1    24     6     2     2    50    72  -9.123  -9.062  -0.021  -7.839  -8.119  -8.514 -3.432 -3.036 -3.413  0.641 -2.755 -4.114  2.561 -3.291 -3.431  2.000 -3.874 -0.865  1.115 -3.576 -0.397 -2.301 
    ML    21    19 1    24     6     1     1    48    70  -6.250  -6.596  -1.310  -1.005  -6.446  -3.975  0.368 -0.385 -0.191  0.094 
    MR    22    19 1    24     6     1     1    47    69  -7.754  -6.483  -2.392  -6.461  -0.428  -4.675 -0.406 -0.635 -1.051  1.083 
     D    23    19 1    24     6     0     0    45    67  -9.049  -7.747  -3.544  -4.226  -4.244  -0.319 
    IL    24    24 5    24     6     1     1    49    71  -2.579  -2.842  -0.760  -4.497  -5.274  -4.934  0.000  0.000  0.000  0.000 
    IR    25    25 6    25     5     1     1    49    71  -2.408  -0.496  -5.920  -4.087  -5.193          0.000  0.000  0.000  0.000 
                                             [ MATP    9 ]      4     36 g c - -
    MP    26    25 6    30     6     2     2    48    70  -9.123  -9.062  -0.021  -7.839  -8.119  -8.514 -3.092 -2.575 -3.135  1.623 -2.922 -3.919  1.900 -3.265 -3.206  2.178 -3.678 -0.405  1.010 -3.232 -0.590 -2.093 
    ML    27    25 6    30     6     1     1    46    68  -6.250  -6.596  -1.310  -1.005  -6.446  -3.975  0.368 -0.385 -0.191  0.094 
    MR    28    25 6    30     6     1     1    45    67  -7.754  -6.483  -2.392  -6.461  -0.428  -4.675 -0.286 -1.244  1.084 -0.650 
     D    29    25 6    30     6     0     0    43    65  -9.049  -7.747  -3.544  -4.226  -4.244  -0.319 
    IL    30    30 5    30     6     1     1    47    69  -2.579  -2.842  -0.760  -4.497  -5.274  -4.934  0.000  0.000  0.000  0.000 
    IR    31    31 6    31     5     1     1    47    69  -2.408  -0.496  -5.920  -4.087  -5.193          0.000  0.000  0.000  0.000 
                                             [ MATP   10 ]      5     35 c g - -
    MP    32    31 6    36     6     2     2    46    68  -9.123  -3.675  -0.137  -7.839  -8.119  -8.514 -3.432 -3.036 -3.413  0.641 -2.755 -4.114  2.561 -3.291 -3.431  2.000 -3.874 -0.865  1.115 -3.576 -0.397 -2.301 
    ML    33    31 6    36     6     1     1    44    66  -6.250  -6.596  -1.310  -1.005  -6.446  -3.975  0.368 -0.385 -0.191  0.094 
    MR    34    31 6    36     6     1     1    43    65  -7.754  -6.483  -2.392  -6.461  -0.428  -4.675 -0.286 -1.244  1.084 -0.650 
     D    35    31 6    36     6     0     0    41    63  -9.049  -7.747  -3.544  -4.226  -4.244  -0.319 
    IL    36    36 5    36     6     1     1    45    67  -2.579  -2.842  -0.760  -4.497  -5.274  -4.934  0.000  0.000  0.000  0.000 
    IR    37    37 6    37     5     1     1    45    67  -2.955  -0.321  -6.466  -4.633  -5.739          0.000  0.000  0.000  0.000 
                                             [ MATP   11 ]      6     33 g c - -
    MP    38    37 6    42     6     2     2    44    65  -9.123  -9.062  -0.021  -7.839  -8.119  -8.514 -3.576 -2.771 -3.541  0.816 -3.322 -4.157  1.719 -3.657 -3.612  2.845 -4.011 -0.520  0.652 -3.577 -0.902 -2.466 
    ML    39    37 6    42     6     1     1    42    64  -6.250  -6.596  -1.310  -1.005  -6.446  -3.975  0.368 -0.385 -0.191  0.094 
    MR    40    37 6    42     6     1     1    41    63  -7.754  -6.483  -2.392  -6.461  -0.428  -4.675  1.236 -1.153 -0.895 -0.608 
     D    41    37 6    42     6     0     0    39    61  -9.049  -7.747  -3.544  -4.226  -4.244  -0.319 
    IL    42    42 5    42     6     1     1    43    65  -2.579  -2.842  -0.760  -4.497  -5.274  -4.934  0.000  0.000  0.000  0.000 
    IR    43    43 6    43     5     1     1    43    65  -2.408  -0.496  -5.920  -4.087  -5.193          0.000  0.000  0.000  0.000 
                                             [ MATP   12 ]      7     32 a u - -
    MP    44    43 6    48     6     2     2    42    63  -9.123  -9.062  -0.021  -7.839  -8.119  -8.514 -3.206 -2.829 -3.232  2.204 -2.757 -4.019  2.151 -3.207 -3.250  1.266 -3.723 -0.677  1.020 -3.428 -0.465 -2.174 
    ML    45    43 6    48     6     1     1    40    62  -6.250  -6.596  -1.310  -1.005  -6.446  -3.975  0.368 -0.385 -0.191  0.094 
    MR    46    43 6    48     6     1     1    39    61  -7.754  -6.483  -2.392  -6.461  -0.428  -4.675  1.236 -1.153 -0.895 -0.608 
     D    47    43 6    48     6     0     0    38    60  -9.049  -7.747  -3.544  -4.226  -4.244  -0.319 
    IL    48    48 5    48     6     1     1    41    63  -2.579  -2.842  -0.760  -4.497  -5.274  -4.934  0.000  0.000  0.000  0.000 
    IR    49    49 6    49     5     1     1    41    63  -2.408  -0.496  -5.920  -4.087  -5.193          0.000  0.000  0.000  0.000 
                                             [ MATP   13 ]      8     31 g c - -
    MP    50    49 6    54     4     2     2    40    61  -2.484  -7.196  -0.744  -2.202                 -3.527 -2.788 -3.496  0.810 -3.210 -4.135  1.860 -3.579 -3.565  2.743 -3.973 -0.550  0.745 -3.553 -0.804 -2.418 
    ML    51    49 6    54     4     1     1    39    60  -3.758  -3.940  -0.507  -2.670                  0.368 -0.385 -0.191  0.094 
    MR    52    49 6    54     4     1     1    37    59  -5.663  -4.692  -2.560  -0.373                 -0.406 -0.635 -1.051  1.083 
     D    53    49 6    54     4     0     0    37    59  -4.568  -4.250  -2.265  -0.520                 
    IL    54    54 5    54     4     1     1    39    61  -2.509  -3.192  -0.524  -5.678                  0.000  0.000  0.000  0.000 
    IR    55    55 6    55     3     1     1    39    61  -1.442  -0.798  -4.142                          0.000  0.000  0.000  0.000 
                                             [ MATL   14 ]     10      - G - - -
    ML    56    55 6    58     3     1     1    37    59  -7.710  -0.025  -6.364                         -1.041 -2.167  1.561 -1.551 
     D    57    55 6    58     3     0     0    35    57  -8.211  -3.724  -0.119                         
    IL    58    58 3    58     3     1     1    38    60  -1.442  -0.798  -4.142                          0.000  0.000  0.000  0.000 
                                             [ MATL   15 ]     11      - G - - -
    ML    59    58 3    61     3     1     1    36    58  -8.119  -0.022  -6.437                         -1.041 -2.167  1.561 -1.551 
     D    60    58 3    61     3     0     0    34    56  -7.150  -1.012  -1.008                         
    IL    61    61 3    61     3     1     1    36    58  -1.925  -0.554  -4.164                          0.000  0.000  0.000  0.000 
                                             [ MATR   16 ]      -     30 - u - -
    MR    62    61 3    64     5     1     1    35    57  -7.076  -0.247  -6.891  -7.104  -2.896         -0.707  0.166 -1.468  0.929 
     D    63    61 3    64     5     0     0    34    56  -6.216  -0.345  -3.843  -5.274  -3.268         
    IR    64    64 3    64     5     1     1    35    57  -2.408  -0.496  -5.920  -4.087  -5.193          0.000  0.000  0.000  0.000 
                                             [ MATP   17 ]     12     29 G C - -
    MP    65    64 3    69     6     2     2    34    56  -9.123  -9.062  -0.021  -7.839  -8.119  -8.514 -3.736 -2.594 -3.751  1.764 -4.260 -4.449  0.234 -4.070 -3.732  3.085 -4.155 -0.221 -0.074 -3.795 -1.741 -2.652 
    ML    66    64 3    69     6     1     1    33    54  -6.250  -6.596  -1.310  -1.005  -6.446  -3.975  0.368 -0.385 -0.191  0.094 
    MR    67    64 3    69     6     1     1    32    54  -6.988  -5.717  -1.625  -5.695  -0.829  -3.908  0.368 -0.385 -0.191  0.094 
     D    68    64 3    69     6     0     0    29    51 -10.068  -8.767  -4.564  -5.246  -5.263  -0.149 
    IL    69    69 5    69     6     1     1    34    55  -2.579  -2.842  -0.760  -4.497  -5.274  -4.934  0.000  0.000  0.000  0.000 
    IR    70    70 6    70     5     1     1    33    55  -2.408  -0.496  -5.920  -4.087  -5.193          0.000  0.000  0.000  0.000 
                                             [ MATP   18 ]     13     28 g c - -
    MP    71    70 6    75     6     2     2    32    54  -9.123  -9.062  -0.021  -7.839  -8.119  -8.514 -3.527 -2.788 -3.496  0.810 -3.210 -4.135  1.860 -3.579 -3.565  2.743 -3.973 -0.550  0.745 -3.553 -0.804 -2.418 
    ML    72    70 6    75     6     1     1    31    53  -6.250  -6.596  -1.310  -1.005  -6.446  -3.975  0.368 -0.385 -0.191  0.094 
    MR    73    70 6    75     6     1     1    31    53  -6.988  -5.717  -1.625  -5.695  -0.829  -3.908  0.368 -0.385 -0.191  0.094 
     D    74    70 6    75     6     0     0    28    50 -10.068  -8.767  -4.564  -5.246  -5.263  -0.149 
    IL    75    75 5    75     6     1     1    32    53  -2.579  -2.842  -0.760  -4.497  -5.274  -4.934  0.000  0.000  0.000  0.000 
    IR    76    76 6    76     5     1     1    31    53  -2.408  -0.496  -5.920  -4.087  -5.193          0.000  0.000  0.000  0.000 
                                             [ MATP   19 ]     14     27 c g - -
    MP    77    76 6    81     4     2     2    30    52  -6.989  -7.196  -0.052  -5.610                 -3.432 -3.036 -3.413  0.641 -2.755 -4.114  2.561 -3.291 -3.431  2.000 -3.874 -0.865  1.115 -3.576 -0.397 -2.301 
    ML    78    76 6    81     4     1     1    30    52  -3.758  -3.940  -0.507  -2.670                  0.368 -0.385 -0.191  0.094 
    MR    79    76 6    81     4     1     1    29    51  -4.809  -3.838  -1.706  -0.766                  0.368 -0.385 -0.191  0.094 
     D    80    76 6    81     4     0     0    28    49  -5.539  -5.220  -3.236  -0.242                 
    IL    81    81 5    81     4     1     1    31    53  -1.686  -2.369  -1.117  -4.855                  0.000  0.000  0.000  0.000 
    IR    82    82 6    82     3     1     1    30    52  -1.442  -0.798  -4.142                          0.000  0.000  0.000  0.000 
                                             [ MATL   20 ]     15      - A - - -
    ML    83    82 6    85     3     1     1    28    50  -8.002  -0.020  -6.656                          1.004 -1.430  0.101 -0.862 
     D    84    82 6    85     3     0     0    25    47  -7.416  -2.929  -0.213                         
    IL    85    85 3    85     3     1     1    29    51  -1.442  -0.798  -4.142                          0.000  0.000  0.000  0.000 
                                             [ MATL   21 ]     16      - g - - -
    ML    86    85 3    88     3     1     1    27    49  -8.002  -0.020  -6.656                          0.359 -1.541  0.892 -0.948 
     D    87    85 3    88     3     0     0    24    46  -7.416  -2.929  -0.213                         
    IL    88    88 3    88     3     1     1    28    50  -1.442  -0.798  -4.142                          0.000  0.000  0.000  0.000 
                                             [ MATL   22 ]     17      - U - - -
    ML    89    88 3    91     3     1     1    26    48  -8.002  -0.020  -6.656                         -1.556 -1.540 -2.293  1.638 
     D    90    88 3    91     3     0     0    23    45  -7.416  -2.929  -0.213                         
    IL    91    91 3    91     3     1     1    27    49  -1.442  -0.798  -4.142                          0.000  0.000  0.000  0.000 
                                             [ MATL   23 ]     18      - c - - -
    ML    92    91 3    94     3     1     1    25    46  -8.002  -0.020  -6.656                         -0.801  0.812 -1.603  0.423 
     D    93    91 3    94     3     0     0    22    44  -7.416  -2.929  -0.213                         
    IL    94    94 3    94     3     1     1    26    48  -1.442  -0.798  -4.142                          0.000  0.000  0.000  0.000 
                                             [ MATL   24 ]     19      - a - - -
    ML    95    94 3    97     3     1     1    24    45  -8.002  -0.020  -6.656                          0.349 -0.870  0.028  0.214 
     D    96    94 3    97     3     0     0    21    43  -7.416  -2.929  -0.213                         
    IL    97    97 3    97     3     1     1    25    47  -1.442  -0.798  -4.142                          0.000  0.000  0.000  0.000 
                                             [ MATL   25 ]     20      - c - - -
    ML    98    97 3   100     3     1     1    23    44  -8.002  -0.020  -6.656                          0.278  0.646 -1.248 -0.319 
     D    99    97 3   100     3     0     0    20    41  -7.416  -2.929  -0.213                         
    IL   100   100 3   100     3     1     1    24    46  -1.442  -0.798  -4.142                          0.000  0.000  0.000  0.000 
                                             [ MATL   26 ]     21      - U - - -
    ML   101   100 3   103     3     1     1    22    43  -2.419  -0.635  -2.566                         -1.556 -1.540 -2.293  1.638 
     D   102   100 3   103     3     0     0    17    38  -7.416  -2.929  -0.213                         
    IL   103   103 3   103     3     1     1    23    44  -1.219  -0.889  -5.047                          0.000  0.000  0.000  0.000 
                                             [ MATL   27 ]     24      - g - - -
    ML   104   103 3   106     3     1     1    15    33  -7.752  -0.024  -6.406                         -0.219  0.121  0.248 -0.208 
     D   105   103 3   106     3     0     0    13    32  -8.128  -3.641  -0.126                         
    IL   106   106 3   106     3     1     1    19    37  -1.442  -0.798  -4.142                          0.000  0.000  0.000  0.000 
                                             [ MATL   28 ]     25      - a - - -
    ML   107   106 3   109     3     1     1    13    32  -7.752  -0.024  -6.406                          0.586  0.171 -0.975 -0.209 
     D   108   106 3   109     3     0     0    12    30  -8.128  -3.641  -0.126                         
    IL   109   109 3   109     3     1     1    18    36  -1.442  -0.798  -4.142                          0.000  0.000  0.000  0.000 
                                             [ MATL   29 ]     26      - C - - -
    ML   110   109 3   112     2     1     1     1     1       *   0.000                                 -1.242  1.456 -2.043 -0.759 
     D   111   109 3   112     2     0     0     0     0       *   0.000                                 
    IL   112   112 3   112     2     1     1    13    28  -1.823  -0.479                                  0.000  0.000  0.000  0.000 
                                             [ END    30 ]      -      - - - - -
     E   113   112 3    -1     0     0     0     0     0                                                 
                                             [ BEGR   31 ]      -      - - - - -
     S   114    18 1   115     3     0     0    42    61  -8.196  -0.018  -6.850                         
    IL   115   115 2   115     3     1     1    45    65  -1.442  -0.798  -4.142                          0.000  0.000  0.000  0.000 
                                             [ MATL   32 ]     38      - G - - -
    ML   116   115 2   118     3     1     1    42    61  -8.196  -0.018  -6.850                         -2.067 -3.357  1.813 -2.744 
     D   117   115 2   118     3     0     0    40    60  -6.174  -1.687  -0.566                         
    IL   118   118 3   118     3     1     1    44    63  -1.442  -0.798  -4.142                          0.000  0.000  0.000  0.000 
                                             [ MATL   33 ]     39      - U - - -
    ML   119   118 3   121     3     1     1    41    60  -8.196  -0.018  -6.850                         -1.924 -1.845 -2.677  1.723 
     D   120   118 3   121     3     0     0    39    59  -6.174  -1.687  -0.566                         
    IL   121   121 3   121     3     1     1    43    62  -1.442  -0.798  -4.142                          0.000  0.000  0.000  0.000 
                                             [ MATL   34 ]     40      - A - - -
    ML   122   121 3   124     3     1     1    40    59  -8.196  -0.018  -6.850                          1.803 -2.842 -2.427 -2.432 
     D   123   121 3   124     3     0     0    38    58  -6.174  -1.687  -0.566                         
    IL   124   124 3   124     3     1     1    42    61  -1.442  -0.798  -4.142                          0.000  0.000  0.000  0.000 
                                             [ MATL   35 ]     41      - A - - -
    ML   125   124 3   127     3     1     1    38    58  -8.196  -0.018  -6.850                          1.803 -2.842 -2.427 -2.432 
     D   126   124 3   127     3     0     0    37    57  -6.174  -1.687  -0.566                         
    IL   127   127 3   127     3     1     1    41    60  -1.442  -0.798  -4.142                          0.000  0.000  0.000  0.000 
                                             [ MATL   36 ]     42      - G - - -
    ML   128   127 3   130     3     1     1    37    56  -8.196  -0.018  -6.850                         -2.067 -3.357  1.813 -2.744 
     D   129   127 3   130     3     0     0    36    55  -6.174  -1.687  -0.566                         
    IL   130   130 3   130     3     1     1    40    59  -1.442  -0.798  -4.142                          0.000  0.000  0.000  0.000 
                                             [ MATL   37 ]     43      - A - - -
    ML   131   130 3   133     3     1     1    36    55  -8.196  -0.018  -6.850                          1.803 -2.842 -2.427 -2.432 
     D   132   130 3   133     3     0     0    35    54  -6.174  -1.687  -0.566                         
    IL   133   133 3   133     3     1     1    39    58  -1.442  -0.798  -4.142                          0.000  0.000  0.000  0.000 
                                             [ MATL   38 ]     44      - A - - -
    ML   134   133 3   136     3     1     1    35    54  -8.196  -0.018  -6.850                          1.803 -2.842 -2.427 -2.432 
     D   135   133 3   136     3     0     0    34    53  -6.174  -1.687  -0.566                         
    IL   136   136 3   136     3     1     1    38    57  -1.442  -0.798  -4.142                          0.000  0.000  0.000  0.000 
                                             [ MATL   39 ]     45      - C - - -
    ML   137   136 3   139     3     1     1    34    53  -8.196  -0.018  -6.850                         -2.310  1.748 -3.142 -1.611 
     D   138   136 3   139     3     0     0    33    52  -6.174  -1.687  -0.566                         
    IL   139   139 3   139     3     1     1    37    56  -1.442  -0.798  -4.142                          0.000  0.000  0.000  0.000 
                                             [ MATL   40 ]     46      - U - - -
    ML   140   139 3   142     3     1     1    33    52  -8.196  -0.018  -6.850                         -1.924 -1.845 -2.677  1.723 
     D   141   139 3   142     3     0     0    32    51  -6.174  -1.687  -0.566                         
    IL   142   142 3   142     3     1     1    36    55  -1.442  -0.798  -4.142                          0.000  0.000  0.000  0.000 
                                             [ MATL   41 ]     47      - C - - -
    ML   143   142 3   145     3     1     1    32    51  -8.196  -0.018  -6.850                         -2.310  1.748 -3.142 -1.611 
     D   144   142 3   145     3     0     0    31    50  -6.174  -1.687  -0.566                         
    IL   145   145 3   145     3     1     1    34    54  -1.442  -0.798  -4.142                          0.000  0.000  0.000  0.000 
                                             [ MATL   42 ]     48      - A - - -
    ML   146   145 3   148     3     1     1    31    50  -8.196  -0.018  -6.850                          1.803 -2.842 -2.427 -2.432 
     D   147   145 3   148     3     0     0    30    49  -6.174  -1.687  -0.566                         
    IL   148   148 3   148     3     1     1    33    53  -1.442  -0.798  -4.142                          0.000  0.000  0.000  0.000 
                                             [ MATL   43 ]     49      - G - - -
    ML   149   148 3   151     3     1     1    30    49  -8.196  -0.018  -6.850                         -2.067 -3.357  1.813 -2.744 
     D   150   148 3   151     3     0     0    29    48  -6.174  -1.687  -0.566                         
    IL   151   151 3   151     3     1     1    32    51  -1.442  -0.798  -4.142                          0.000  0.000  0.000  0.000 
                                             [ MATL   44 ]     50      - A - - -
    ML   152   151 3   154     5     1     1    29    47  -7.298  -0.034  -7.113  -7.325  -8.217          1.803 -2.842 -2.427 -2.432 
     D   153   151 3   154     5     0     0    27    46  -4.959  -0.803  -4.221  -2.596  -2.508         
    IL   154   154 3   154     5     1     1    29    48  -2.408  -0.496  -4.087  -5.920  -5.193          0.000  0.000  0.000  0.000 
                                             [ MATP   45 ]     51     64 C G - -
    MP   155   154 3   159     6     2     2    28    46  -9.207  -9.146  -0.020  -7.923  -8.203  -8.598 -5.062 -5.011 -4.662 -1.204 -3.278 -5.006  3.683 -4.139 -4.733 -1.026 -4.934 -2.969  0.179 -5.096 -1.001 -3.557 
    ML   156   154 3   159     6     1     1    26    45  -6.250  -6.596  -1.310  -1.005  -6.446  -3.975  0.368 -0.385 -0.191  0.094 
    MR   157   154 3   159     6     1     1    26    45  -6.988  -5.717  -1.625  -5.695  -0.829  -3.908  0.368 -0.385 -0.191  0.094 
     D   158   154 3   159     6     0     0    24    43  -9.049  -7.747  -3.544  -4.226  -4.244  -0.319 
    IL   159   159 5   159     6     1     1    27    46  -2.579  -2.842  -0.760  -4.497  -5.274  -4.934  0.000  0.000  0.000  0.000 
    IR   160   160 6   160     5     1     1    27    46  -2.408  -0.496  -5.920  -4.087  -5.193          0.000  0.000  0.000  0.000 
                                             [ MATP   46 ]     52     63 C G - -
    MP   161   160 6   165     6     2     2    26    44  -9.207  -9.146  -0.020  -7.923  -8.203  -8.598 -5.062 -5.011 -4.662 -1.204 -3.278 -5.006  3.683 -4.139 -4.733 -1.026 -4.934 -2.969  0.179 -5.096 -1.001 -3.557 
    ML   162   160 6   165     6     1     1    25    43  -6.250  -6.596  -1.310  -1.005  -6.446  -3.975  0.368 -0.385 -0.191  0.094 
    MR   163   160 6   165     6     1     1    24    43  -6.988  -5.717  -1.625  -5.695  -0.829  -3.908  0.368 -0.385 -0.191  0.094 
     D   164   160 6   165     6     0     0    22    41  -9.049  -7.747  -3.544  -4.226  -4.244  -0.319 
    IL   165   165 5   165     6     1     1    25    44  -2.579  -2.842  -0.760  -4.497  -5.274  -4.934  0.000  0.000  0.000  0.000 
    IR   166   166 6   166     5     1     1    25    44  -2.408  -0.496  -5.920  -4.087  -5.193          0.000  0.000  0.000  0.000 
                                             [ MATP   47 ]     53     62 U A - -
    MP   167   166 6   171     6     2     2    24    42  -9.207  -9.146  -0.020  -7.923  -8.203  -8.598 -4.763 -4.598 -4.536 -0.857 -3.363 -5.045  0.973 -4.096 -4.536 -0.675 -4.880 -2.479  3.545 -4.889 -1.026 -3.294 
    ML   168   166 6   171     6     1     1    23    42  -6.250  -6.596  -1.310  -1.005  -6.446  -3.975  0.368 -0.385 -0.191  0.094 
    MR   169   166 6   171     6     1     1    23    42  -6.988  -5.717  -1.625  -5.695  -0.829  -3.908  0.368 -0.385 -0.191  0.094 
     D   170   166 6   171     6     0     0    22    40  -9.049  -7.747  -3.544  -4.226  -4.244  -0.319 
    IL   171   171 5   171     6     1     1    24    42  -2.579  -2.842  -0.760  -4.497  -5.274  -4.934  0.000  0.000  0.000  0.000 
    IR   172   172 6   172     5     1     1    23    42  -2.408  -0.496  -5.920  -4.087  -5.193          0.000  0.000  0.000  0.000 
                                             [ MATP   48 ]     54     61 U A - -
    MP   173   172 6   177     4     2     2    22    40  -7.196  -7.403  -0.045  -5.817                 -4.763 -4.598 -4.536 -0.857 -3.363 -5.045  0.973 -4.096 -4.536 -0.675 -4.880 -2.479  3.545 -4.889 -1.026 -3.294 
    ML   174   172 6   177     4     1     1    23    42  -3.758  -3.940  -0.507  -2.670                  0.368 -0.385 -0.191  0.094 
    MR   175   172 6   177     4     1     1    22    41  -4.809  -3.838  -1.706  -0.766                  0.368 -0.385 -0.191  0.094 
     D   176   172 6   177     4     0     0    21    40  -4.568  -4.250  -2.265  -0.520                 
    IL   177   177 5   177     4     1     1    24    43  -1.686  -2.369  -1.117  -4.855                  0.000  0.000  0.000  0.000 
    IR   178   178 6   178     3     1     1    23    42  -1.442  -0.798  -4.142                          0.000  0.000  0.000  0.000 
                                             [ MATL   49 ]     55      - A - - -
    ML   179   178 6   181     3     1     1    19    37  -8.196  -0.018  -6.850                          1.803 -2.842 -2.427 -2.432 
     D   180   178 6   181     3     0     0    18    37  -6.174  -1.687  -0.566                         
    IL   181   181 3   181     3     1     1    22    41  -1.442  -0.798  -4.142                          0.000  0.000  0.000  0.000 
                                             [ MATL   50 ]     56      - A - - -
    ML   182   181 3   184     3     1     1    17    36  -8.196  -0.018  -6.850                          1.803 -2.842 -2.427 -2.432 
     D   183   181 3   184     3     0     0    17    36  -6.174  -1.687  -0.566                         
    IL   184   184 3   184     3     1     1    21    39  -1.442  -0.798  -4.142                          0.000  0.000  0.000  0.000 
                                             [ MATL   51 ]     57      - G - - -
    ML   185   184 3   187     3     1     1    16    35  -8.196  -0.018  -6.850                         -2.067 -3.357  1.813 -2.744 
     D   186   184 3   187     3     0     0    16    34  -6.174  -1.687  -0.566                         
    IL   187   187 3   187     3     1     1    20    38  -1.442  -0.798  -4.142                          0.000  0.000  0.000  0.000 
                                             [ MATL   52 ]     58      - A - - -
    ML   188   187 3   190     3     1     1    15    33  -8.196  -0.018  -6.850                          1.803 -2.842 -2.427 -2.432 
     D   189   187 3   190     3     0     0    15    33  -6.174  -1.687  -0.566                         
    IL   190   190 3   190     3     1     1    19    37  -1.442  -0.798  -4.142                          0.000  0.000  0.000  0.000 
                                             [ MATL   53 ]     59      - A - - -
    ML   191   190 3   193     3     1     1    13    31  -8.196  -0.018  -6.850                          1.803 -2.842 -2.427 -2.432 
     D   192   190 3   193     3     0     0    13    32  -6.174  -1.687  -0.566                         
    IL   193   193 3   193     3     1     1    18    36  -1.442  -0.798  -4.142                          0.000  0.000  0.000  0.000 
                                             [ MATL   54 ]     60      - A - - -
    ML   194   193 3   196     2     1     1     1     1       *   0.000                                  1.803 -2.842 -2.427 -2.432 
     D   195   193 3   196     2     0     0     0     0       *   0.000                                 
    IL   196   196 3   196     2     1     1    13    28  -1.823  -0.479                                  0.000  0.000  0.000  0.000 
                                             [ END    55 ]      -      - - - - -
     E   197   196 3    -1     0     0     0     0     0                                                 
//
HMMER3/f [3.1b3 | July 2016]
NAME  CRISPRCas_108
LENG  63
MAXL  143
ALPH  RNA
RF    no
MM    no
CONS  yes
CS    yes
MAP   yes
DATE  Mon Nov  1 15:07:12 2021
COM   [1] cmbuild -n CRISPRCas_108 -F CRISPRCas_108.cm CRISPRCas_108
NSEQ  4
EFFN  3.277344
CKSUM 2192955692
STATS LOCAL MSV       -8.0842  0.72206
STATS LOCAL VITERBI   -8.9159  0.72206
STATS LOCAL FORWARD   -3.4549  0.72206
HMM          A        C        G        U   
            m->m     m->i     m->d     i->m     i->i     d->m     d->d
  COMPO   1.18308  1.55923  1.28978  1.57003
          1.38629  1.38629  1.38629  1.38629
          0.18839  4.12713  1.86060  1.46634  0.26236  0.00000        *
      1   1.22217  2.62443  0.64521  2.22215      1 G - - :
          1.38629  1.38629  1.38629  1.38629
          0.03821  3.97695  3.97695  1.46634  0.26236  2.45495  0.08978
      2   1.76259  2.08926  1.44591  0.75696      2 u - - :
          1.38629  1.38629  1.38629  1.38629
          0.03821  3.97695  3.97695  1.46634  0.26236  2.45495  0.08978
      3   2.22018  0.89414  1.22665  1.66506      3 c - - <
          1.38629  1.38629  1.38629  1.38629
          0.03821  3.97695  3.97695  1.46634  0.26236  2.45495  0.08978
      4   1.49434  1.37008  1.07342  1.71659      4 g - - <
          1.38629  1.38629  1.38629  1.38629
          0.03821  3.97695  3.97695  1.46634  0.26236  2.45495  0.08978
      5   2.21545  0.89542  1.22726  1.66407      5 c - - <
          1.38629  1.38629  1.38629  1.38629
          0.03821  3.97695  3.97695  1.46634  0.26236  2.45495  0.08978
      6   2.08796  1.51684  0.65192  1.99795      6 G - - <
          1.38629  1.38629  1.38629  1.38629
          0.03821  3.97695  3.97695  1.46634  0.26236  2.45495  0.08978
      7   1.08352  1.18640  1.72729  1.72309      7 a - - <
          1.38629  1.38629  1.38629  1.38629
          0.03821  3.97695  3.97695  1.46634  0.26236  2.45495  0.08978
      8   2.09038  1.41034  0.71918  1.93002      8 g - - <
          1.38629  1.38629  1.38629  1.38629
          0.54994  1.61985  1.49127  0.17969  1.80503  2.45495  0.08978
      9   2.32848  3.14916  0.23067  2.72321     10 G - - -
          1.38629  1.38629  1.38629  1.38629
          0.04838  3.74585  3.74585  1.46634  0.26236  3.12039  0.04514
     10   2.32848  3.14916  0.23067  2.72321     11 G - - -
          1.38629  1.38629  1.38629  1.38629
          0.04838  3.74585  3.74585  1.46634  0.26236  0.63471  0.75521
     11   1.42439  2.60971  0.50720  2.48162     12 G - - <
          1.38629  1.38629  1.38629  1.38629
          0.03821  3.97695  3.97695  1.46634  0.26236  2.45495  0.08978
     12   2.08150  1.41153  0.72223  1.92539     13 g - - <
          1.38629  1.38629  1.38629  1.38629
          0.03821  3.97695  3.97695  1.46634  0.26236  2.45495  0.08978
     13   2.20346  0.89870  1.22882  1.66156     14 c - - <
          1.38629  1.38629  1.38629  1.38629
          0.03821  3.97695  3.97695  1.46634  0.26236  2.45495  0.08978
     14   0.64948  2.50055  1.29142  2.11394     15 A - - _
          1.38629  1.38629  1.38629  1.38629
          0.03821  3.97695  3.97695  1.46634  0.26236  2.45495  0.08978
     15   1.13638  2.58476  0.71182  2.18162     16 g - - _
          1.38629  1.38629  1.38629  1.38629
          0.03821  3.97695  3.97695  1.46634  0.26236  2.45495  0.08978
     16   2.71090  2.65780  3.23219  0.19365     17 U - - _
          1.38629  1.38629  1.38629  1.38629
          0.03821  3.97695  3.97695  1.46634  0.26236  2.45495  0.08978
     17   2.06329  0.76060  2.63559  1.09691     18 c - - _
          1.38629  1.38629  1.38629  1.38629
          0.03821  3.97695  3.97695  1.46634  0.26236  2.45495  0.08978
     18   1.14097  2.03979  1.34530  1.23797     19 a - - _
          1.38629  1.38629  1.38629  1.38629
          0.03821  3.97695  3.97695  1.46634  0.26236  2.45495  0.08978
     19   1.19442  0.87464  2.35729  1.68507     20 c - - _
          1.38629  1.38629  1.38629  1.38629
          0.03821  3.97695  3.97695  1.46634  0.26236  2.45495  0.08978
     20   2.71090  2.65780  3.23219  0.19365     21 U - - _
          1.38629  1.38629  1.38629  1.38629
          0.54994  1.49127  1.61985  0.75170  0.63784  2.45495  0.08978
     21   1.59881  1.26663  1.16338  1.59131     24 g - - _
          1.38629  1.38629  1.38629  1.38629
          0.04674  3.77949  3.77949  1.46634  0.26236  3.05429  0.04830
     22   0.95572  1.22991  2.13013  1.58804     25 a - - _
          1.38629  1.38629  1.38629  1.38629
          0.04674  3.77949  3.77949  1.46634  0.26236  3.05429  0.04830
     23   2.49992  0.28707  3.06768  2.11265     26 C - - _
          1.38629  1.38629  1.38629  1.38629
          0.04674  3.77949  3.77949  1.46634  0.26236  0.69719  0.68912
     24   1.90188  1.31990  0.81336  1.96478     27 g - - >
          1.38629  1.38629  1.38629  1.38629
          0.03821  3.97695  3.97695  1.46634  0.26236  2.45495  0.08978
     25   2.17010  0.78858  1.30509  1.83137     28 c - - >
          1.38629  1.38629  1.38629  1.38629
          0.03821  3.97695  3.97695  1.46634  0.26236  2.45495  0.08978
     26   2.73108  0.57380  2.43522  1.25917     29 C - - >
          1.38629  1.38629  1.38629  1.38629
          0.27949  3.97695  1.49127  1.46634  0.26236  0.18842  1.76181
     27   1.98244  1.24411  2.51991  0.70602     30 u - - -
          1.38629  1.38629  1.38629  1.38629
          0.04001  3.93164  3.93164  1.46634  0.26236  0.15404  1.94657
     28   2.17293  0.80972  1.32848  1.73561     31 c - - >
          1.38629  1.38629  1.38629  1.38629
          0.03279  4.12713  4.12713  1.46634  0.26236  1.09861  0.40547
     29   1.81727  1.92453  1.10848  1.01742     32 u - - >
          1.38629  1.38629  1.38629  1.38629
          0.03279  4.12713  4.12713  1.46634  0.26236  1.09861  0.40547
     30   2.00741  0.75702  1.43600  1.84057     33 c - - >
          1.38629  1.38629  1.38629  1.38629
          0.23550  1.64146  4.12713  0.15895  1.91760  1.09861  0.40547
     31   1.90316  1.35937  0.78595  1.97765     35 g - - >
          1.38629  1.38629  1.38629  1.38629
          0.03279  4.12713  4.12713  1.46634  0.26236  1.09861  0.40547
     32   1.93860  1.23810  1.16831  1.36545     36 g - - >
          1.38629  1.38629  1.38629  1.38629
          0.03279  4.12713  4.12713  1.46634  0.26236  1.09861  0.40547
     33   1.90308  1.35927  0.88231  1.71360     37 g - - >
          1.38629  1.38629  1.38629  1.38629
          0.03279  4.12713  4.12713  1.46634  0.26236  1.09861  0.40547
     34   3.10311  4.02987  0.09434  3.59946     38 G - - -
          1.38629  1.38629  1.38629  1.38629
          0.03279  4.12713  4.12713  1.46634  0.26236  1.09861  0.40547
     35   2.99532  2.89546  3.52547  0.14472     39 U - - -
          1.38629  1.38629  1.38629  1.38629
          0.03279  4.12713  4.12713  1.46634  0.26236  1.09861  0.40547
     36   0.10062  3.64312  3.32965  3.38895     40 A - - -
          1.38629  1.38629  1.38629  1.38629
          0.03279  4.12713  4.12713  1.46634  0.26236  1.09861  0.40547
     37   0.10062  3.64312  3.32965  3.38895     41 A - - -
          1.38629  1.38629  1.38629  1.38629
          0.03279  4.12713  4.12713  1.46634  0.26236  1.09861  0.40547
     38   3.10311  4.02987  0.09434  3.59946     42 G - - -
          1.38629  1.38629  1.38629  1.38629
          0.03279  4.12713  4.12713  1.46634  0.26236  1.09861  0.40547
     39   0.10062  3.64312  3.32965  3.38895     43 A - - -
          1.38629  1.38629  1.38629  1.38629
          0.03279  4.12713  4.12713  1.46634  0.26236  1.09861  0.40547
     40   0.10062  3.64312  3.32965  3.38895     44 A - - -
          1.38629  1.38629  1.38629  1.38629
          0.03279  4.12713  4.12713  1.46634  0.26236  1.09861  0.40547
     41   3.33204  0.12520  3.89843  2.78568     45 C - - -
          1.38629  1.38629  1.38629  1.38629
          0.03279  4.12713  4.12713  1.46634  0.26236  1.09861  0.40547
     42   2.99532  2.89546  3.52547  0.14472     46 U - - -
          1.38629  1.38629  1.38629  1.38629
          0.03279  4.12713  4.12713  1.46634  0.26236  1.09861  0.40547
     43   3.33204  0.12520  3.89843  2.78568     47 C - - -
          1.38629  1.38629  1.38629  1.38629
          0.03279  4.12713  4.12713  1.46634  0.26236  1.09861  0.40547
     44   0.10062  3.64312  3.32965  3.38895     48 A - - -
          1.38629  1.38629  1.38629  1.38629
          0.03279  4.12713  4.12713  1.46634  0.26236  1.09861  0.40547
     45   3.10311  4.02987  0.09434  3.59946     49 G - - -
          1.38629  1.38629  1.38629  1.38629
          0.03279  4.12713  4.12713  1.46634  0.26236  1.09861  0.40547
     46   0.10062  3.64312  3.32965  3.38895     50 A - - -
          1.38629  1.38629  1.38629  1.38629
          0.03279  4.12713  4.12713  1.46634  0.26236  1.09861  0.40547
     47   3.63421  0.15629  3.45022  2.44711     51 C - - <
          1.38629  1.38629  1.38629  1.38629
          0.03279  4.12713  4.12713  1.46634  0.26236  1.09861  0.40547
     48   3.62836  0.15669  3.44714  2.44603     52 C - - <
          1.38629  1.38629  1.38629  1.38629
          0.03279  4.12713  4.12713  1.46634  0.26236  1.09861  0.40547
     49   3.46381  2.28193  3.26256  0.18836     53 U - - <
          1.38629  1.38629  1.38629  1.38629
          0.03279  4.12713  4.12713  1.46634  0.26236  1.09861  0.40547
     50   3.46120  2.28169  3.26123  0.18856     54 U - - <
          1.38629  1.38629  1.38629  1.38629
          0.03279  4.12713  4.12713  1.46634  0.26236  1.09861  0.40547
     51   0.10062  3.64312  3.32965  3.38895     55 A - - _
          1.38629  1.38629  1.38629  1.38629
          0.03279  4.12713  4.12713  1.46634  0.26236  1.09861  0.40547
     52   0.10062  3.64312  3.32965  3.38895     56 A - - _
          1.38629  1.38629  1.38629  1.38629
          0.03279  4.12713  4.12713  1.46634  0.26236  1.09861  0.40547
     53   3.10311  4.02987  0.09434  3.59946     57 G - - _
          1.38629  1.38629  1.38629  1.38629
          0.03279  4.12713  4.12713  1.46634  0.26236  1.09861  0.40547
     54   0.10062  3.64312  3.32965  3.38895     58 A - - _
          1.38629  1.38629  1.38629  1.38629
          0.03279  4.12713  4.12713  1.46634  0.26236  1.09861  0.40547
     55   0.10062  3.64312  3.32965  3.38895     59 A - - _
          1.38629  1.38629  1.38629  1.38629
          0.03279  4.12713  4.12713  1.46634  0.26236  1.09861  0.40547
     56   0.10062  3.64312  3.32965  3.38895     60 A - - _
          1.38629  1.38629  1.38629  1.38629
          0.03279  4.12713  4.12713  1.46634  0.26236  1.09861  0.40547
     57   0.21409  3.45127  2.11745  3.20190     61 A - - >
          1.38629  1.38629  1.38629  1.38629
          0.03279  4.12713  4.12713  1.46634  0.26236  1.09861  0.40547
     58   0.21405  3.45165  2.11752  3.20233     62 A - - >
          1.38629  1.38629  1.38629  1.38629
          0.03279  4.12713  4.12713  1.46634  0.26236  1.09861  0.40547
     59   2.72461  3.60791  0.13534  3.38434     63 G - - >
          1.38629  1.38629  1.38629  1.38629
          0.03279  4.12713  4.12713  1.46634  0.26236  1.09861  0.40547
     60   2.72349  3.60617  0.13555  3.38237     64 G - - >
          1.38629  1.38629  1.38629  1.38629
          0.03279  4.12713  4.12713  1.46634  0.26236  1.09861  0.40547
     61   3.10311  4.02987  0.09434  3.59946     65 G - - :
          1.38629  1.38629  1.38629  1.38629
          0.03279  4.12713  4.12713  1.46634  0.26236  1.09861  0.40547
     62   0.10062  3.64312  3.32965  3.38895     66 A - - :
          1.38629  1.38629  1.38629  1.38629
          0.03279  4.12713  4.12713  1.46634  0.26236  1.09861  0.40547
     63   2.99532  2.89546  3.52547  0.14472     67 U - - :
          1.38629  1.38629  1.38629  1.38629
          0.01653  4.11087        *  1.46634  0.26236  0.00000        *
//
INFERNAL1/a [1.1.2 | July 2016]
NAME     CRISPRCas_109
STATES   166
NODES    40
CLEN     54
W        95
ALPH     RNA
RF       no
CONS     yes
MAP      yes
DATE     Mon Nov  1 15:07:12 2021
COM      [1] cmbuild -n CRISPRCas_109 -F CRISPRCas_109.cm CRISPRCas_109
COM      [2] cmcalibrate --cpu 12 CRISPRCas_109.cm
PBEGIN   0.05
PEND     0.05
WBETA    1e-07
QDBBETA1 1e-07
QDBBETA2 1e-15
N2OMEGA  1.52588e-05
N3OMEGA  1.52588e-05
ELSELF   -0.08926734
NSEQ     5
EFFN     4.340820
CKSUM    97350111
NULL     0.000  0.000  0.000  0.000 
EFP7GF   -4.5579 0.72652
ECMLC    0.46892    -9.00923     4.18211     1600000      582920  0.002059
ECMGC    0.34238   -15.96973     1.46885     1600000      156689  0.002553
ECMLI    0.45205    -7.34612     5.88747     1600000      475619  0.002523
ECMGI    0.35263   -11.92027     3.98218     1600000      109006  0.003670
CM
                                             [ ROOT    0 ]      -      - - - - -
     S     0    -1 0     1     6     1     1    95   144  -9.442  -9.382  -0.017  -8.158  -8.438  -8.833 
    IL     1     1 2     1     6     1    13    97   146  -2.579  -2.842  -0.760  -4.497  -5.274  -4.934  0.000  0.000  0.000  0.000 
    IR     2     2 3     2     5     1    13    97   145  -2.408  -0.496  -5.920  -4.087  -5.193          0.000  0.000  0.000  0.000 
                                             [ MATP    1 ]      1     67 C G - -
    MP     3     2 3     7     6     2    14    96   144  -9.442  -9.382  -0.017  -8.158  -8.438  -8.833 -6.127 -6.166 -5.526 -2.336 -3.989 -5.728  3.845 -4.966 -5.679 -2.243 -5.717 -4.194 -0.695 -6.086 -1.786 -4.485 
    ML     4     2 3     7     6     1    11    94   142  -6.250  -6.596  -1.310  -1.005  -6.446  -3.975  0.368 -0.385 -0.191  0.094 
    MR     5     2 3     7     6     1    10    93   142  -6.988  -5.717  -1.625  -5.695  -0.829  -3.908  0.368 -0.385 -0.191  0.094 
     D     6     2 3     7     6     0     7    90   139  -9.049  -7.747  -3.544  -4.226  -4.244  -0.319 
    IL     7     7 5     7     6     1    12    95   144  -2.579  -2.842  -0.760  -4.497  -5.274  -4.934  0.000  0.000  0.000  0.000 
    IR     8     8 6     8     5     1    12    95   143  -2.408  -0.496  -5.920  -4.087  -5.193          0.000  0.000  0.000  0.000 
                                             [ MATP    2 ]      2     66 G C - -
    MP     9     8 6    13     6     2    12    94   142  -9.442  -9.382  -0.017  -8.158  -8.438  -8.833 -6.087 -3.760 -6.462 -0.765 -7.077 -5.189 -2.112 -6.697 -5.107  3.844 -5.371 -1.539 -2.473 -5.317 -4.247 -5.321 
    ML    10     8 6    13     6     1    10    92   141  -6.250  -6.596  -1.310  -1.005  -6.446  -3.975  0.368 -0.385 -0.191  0.094 
    MR    11     8 6    13     6     1     9    92   140  -6.988  -5.717  -1.625  -5.695  -0.829  -3.908  0.368 -0.385 -0.191  0.094 
     D    12     8 6    13     6     0     7    89   138  -9.049  -7.747  -3.544  -4.226  -4.244  -0.319 
    IL    13    13 5    13     6     1    11    93   142  -2.579  -2.842  -0.760  -4.497  -5.274  -4.934  0.000  0.000  0.000  0.000 
    IR    14    14 6    14     5     1    11    93   141  -2.408  -0.496  -5.920  -4.087  -5.193          0.000  0.000  0.000  0.000 
                                             [ MATP    3 ]      3     65 G C - -
    MP    15    14 6    19     4     2    10    92   140  -7.701  -2.407  -0.332  -6.322                 -4.267 -3.179 -4.167  0.404 -4.060 -4.648  1.709 -4.328 -4.247  3.150 -4.583 -0.869  0.006 -4.125 -1.543 -3.068 
    ML    16    14 6    19     4     1     9    90   139  -3.758  -3.940  -0.507  -2.670                  0.368 -0.385 -0.191  0.094 
    MR    17    14 6    19     4     1     8    90   139  -4.809  -3.838  -1.706  -0.766                  0.368 -0.385 -0.191  0.094 
     D    18    14 6    19     4     0     6    89   137  -4.568  -4.250  -2.265  -0.520                 
    IL    19    19 5    19     4     1     9    91   140  -1.686  -2.369  -1.117  -4.855                  0.000  0.000  0.000  0.000 
    IR    20    20 6    20     3     1     8    90   139  -2.181  -1.537  -1.201                          0.000  0.000  0.000  0.000 
                                             [ MATL    4 ]      4      - U - - -
    ML    21    20 6    23     5     1     8    89   138  -7.476  -0.030  -7.291  -7.503  -8.395         -2.305 -2.164 -3.070  1.789 
     D    22    20 6    23     5     0     6    88   137  -6.282  -0.270  -5.543  -3.918  -3.830         
    IL    23    23 3    23     5     1     8    90   138  -2.408  -0.496  -4.087  -5.920  -5.193          0.000  0.000  0.000  0.000 
                                             [ MATP    5 ]      5     63 C G - -
    MP    24    23 3    28     6     2     7    88   137  -9.442  -9.382  -0.017  -8.158  -8.438  -8.833 -4.688 -4.652 -4.417 -0.748 -3.093 -4.868  3.197 -3.883 -4.422 -0.575 -4.742 -2.562  2.077 -4.752 -0.736 -3.232 
    ML    25    23 3    28     6     1     6    87   136  -6.250  -6.596  -1.310  -1.005  -6.446  -3.975  0.368 -0.385 -0.191  0.094 
    MR    26    23 3    28     6     1     5    87   135  -6.988  -5.717  -1.625  -5.695  -0.829  -3.908  0.368 -0.385 -0.191  0.094 
     D    27    23 3    28     6     0     3    84   133  -9.049  -7.747  -3.544  -4.226  -4.244  -0.319 
    IL    28    28 5    28     6     1     6    88   136  -2.579  -2.842  -0.760  -4.497  -5.274  -4.934  0.000  0.000  0.000  0.000 
    IR    29    29 6    29     5     1     6    88   136  -2.408  -0.496  -5.920  -4.087  -5.193          0.000  0.000  0.000  0.000 
                                             [ MATP    6 ]      6     62 G C - -
    MP    30    29 6    34     4     2     6    86   135  -7.701  -7.908  -0.385  -2.150                 -6.087 -3.760 -6.462 -0.765 -7.077 -5.189 -2.112 -6.697 -5.107  3.844 -5.371 -1.539 -2.473 -5.317 -4.247 -5.321 
    ML    31    29 6    34     4     1     5    86   135  -3.758  -3.940  -0.507  -2.670                  0.368 -0.385 -0.191  0.094 
    MR    32    29 6    34     4     1     3    85   134  -4.809  -3.838  -1.706  -0.766                  0.368 -0.385 -0.191  0.094 
     D    33    29 6    34     4     0     2    84   132  -4.568  -4.250  -2.265  -0.520                 
    IL    34    34 5    34     4     1     7    87   136  -1.686  -2.369  -1.117  -4.855                  0.000  0.000  0.000  0.000 
    IR    35    35 6    35     3     1     6    86   135  -1.442  -0.798  -4.142                          0.000  0.000  0.000  0.000 
                                             [ MATL    7 ]      7      - a - - -
    ML    36    35 6    38     3     1     8    85   134  -8.346  -0.016  -7.000                          0.312  0.285 -1.235  0.157 
     D    37    35 6    38     3     0     2    82   130  -8.202  -3.715  -0.120                         
    IL    38    38 3    38     3     1     6    85   134  -1.442  -0.798  -4.142                          0.000  0.000  0.000  0.000 
                                             [ MATL    8 ]      8      - c - - -
    ML    39    38 3    41     3     1     7    84   133  -8.714  -0.015  -7.032                         -0.699  0.777 -0.019 -0.549 
     D    40    38 3    41     3     0     2    81   130  -7.143  -2.257  -0.352                         
    IL    41    41 3    41     3     1     6    84   133  -1.925  -0.554  -4.164                          0.000  0.000  0.000  0.000 
                                             [ MATR    9 ]      -     61 - u - -
    MR    42    41 3    44     3     1     7    83   132  -8.714  -0.015  -7.032                         -0.635 -1.116 -0.026  0.935 
     D    43    41 3    44     3     0     2    81   129  -8.235  -3.413  -0.148                         
    IR    44    44 3    44     3     1     6    83   132  -1.925  -0.554  -4.164                          0.000  0.000  0.000  0.000 
                                             [ MATR   10 ]      -     60 - a - -
    MR    45    44 3    47     5     1     6    82   131  -7.432  -0.031  -7.247  -7.459  -8.351          0.144  0.081  0.095 -0.379 
     D    46    44 3    47     5     0     2    81   129  -6.647  -0.248  -4.273  -5.704  -3.698         
    IR    47    47 3    47     5     1     3    82   131  -2.408  -0.496  -5.920  -4.087  -5.193          0.000  0.000  0.000  0.000 
                                             [ MATP   11 ]      9     59 C G - -
    MP    48    47 3    52     6     2     7    81   130  -9.442  -9.382  -0.017  -8.158  -8.438  -8.833 -6.127 -6.166 -5.526 -2.336 -3.989 -5.728  3.845 -4.966 -5.679 -2.243 -5.717 -4.194 -0.695 -6.086 -1.786 -4.485 
    ML    49    47 3    52     6     1     3    79   127  -6.250  -6.596  -1.310  -1.005  -6.446  -3.975  0.368 -0.385 -0.191  0.094 
    MR    50    47 3    52     6     1     3    78   127  -6.988  -5.717  -1.625  -5.695  -0.829  -3.908  0.368 -0.385 -0.191  0.094 
     D    51    47 3    52     6     0     0    75   123  -9.049  -7.747  -3.544  -4.226  -4.244  -0.319 
    IL    52    52 5    52     6     1     3    80   129  -2.579  -2.842  -0.760  -4.497  -5.274  -4.934  0.000  0.000  0.000  0.000 
    IR    53    53 6    53     5     1     3    80   129  -2.408  -0.496  -5.920  -4.087  -5.193          0.000  0.000  0.000  0.000 
                                             [ MATP   12 ]     10     58 G C - -
    MP    54    53 6    58     6     2     7    79   128  -9.442  -9.382  -0.017  -8.158  -8.438  -8.833 -6.087 -3.760 -6.462 -0.765 -7.077 -5.189 -2.112 -6.697 -5.107  3.844 -5.371 -1.539 -2.473 -5.317 -4.247 -5.321 
    ML    55    53 6    58     6     1     2    76   125  -6.250  -6.596  -1.310  -1.005  -6.446  -3.975  0.368 -0.385 -0.191  0.094 
    MR    56    53 6    58     6     1     2    76   125  -6.988  -5.717  -1.625  -5.695  -0.829  -3.908  0.368 -0.385 -0.191  0.094 
     D    57    53 6    58     6     0     0    72   121  -9.049  -7.747  -3.544  -4.226  -4.244  -0.319 
    IL    58    58 5    58     6     1     3    78   127  -2.579  -2.842  -0.760  -4.497  -5.274  -4.934  0.000  0.000  0.000  0.000 
    IR    59    59 6    59     5     1     3    78   127  -2.408  -0.496  -5.920  -4.087  -5.193          0.000  0.000  0.000  0.000 
                                             [ MATP   13 ]     11     57 G C - -
    MP    60    59 6    64     6     2     6    77   126  -3.186  -9.382  -0.184  -8.158  -8.438  -8.833 -4.267 -3.179 -4.167  0.404 -4.060 -4.648  1.709 -4.328 -4.247  3.150 -4.583 -0.869  0.006 -4.125 -1.543 -3.068 
    ML    61    59 6    64     6     1     2    74   122  -6.250  -6.596  -1.310  -1.005  -6.446  -3.975  0.368 -0.385 -0.191  0.094 
    MR    62    59 6    64     6     1     2    73   122  -6.988  -5.717  -1.625  -5.695  -0.829  -3.908  0.368 -0.385 -0.191  0.094 
     D    63    59 6    64     6     0     0    70   119  -9.049  -7.747  -3.544  -4.226  -4.244  -0.319 
    IL    64    64 5    64     6     1     4    79   128  -0.603  -5.514  -1.721  -7.169  -7.945  -7.606  0.000  0.000  0.000  0.000 
    IR    65    65 6    65     5     1     3    74   122  -2.408  -0.496  -5.920  -4.087  -5.193          0.000  0.000  0.000  0.000 
                                             [ MATP   14 ]     16     56 C G - -
    MP    66    65 6    70     6     2     4    73   121  -9.442  -9.382  -0.017  -8.158  -8.438  -8.833 -4.183 -3.813 -4.089  0.003 -3.157 -4.746  3.001 -3.784 -4.075  1.895 -4.490 -1.567  0.720 -4.318 -0.760 -2.897 
    ML    67    65 6    70     6     1     2    72   120  -6.250  -6.596  -1.310  -1.005  -6.446  -3.975  0.368 -0.385 -0.191  0.094 
    MR    68    65 6    70     6     1     2    71   120  -6.988  -5.717  -1.625  -5.695  -0.829  -3.908  0.368 -0.385 -0.191  0.094 
     D    69    65 6    70     6     0     0    69   117  -9.049  -7.747  -3.544  -4.226  -4.244  -0.319 
    IL    70    70 5    70     6     1     3    72   121  -2.579  -2.842  -0.760  -4.497  -5.274  -4.934  0.000  0.000  0.000  0.000 
    IR    71    71 6    71     5     1     3    72   121  -2.408  -0.496  -5.920  -4.087  -5.193          0.000  0.000  0.000  0.000 
                                             [ MATP   15 ]     17     55 G C - -
    MP    72    71 6    76     4     2     2    71   119  -7.701  -7.908  -0.332  -2.345                 -4.267 -3.179 -4.167  0.404 -4.060 -4.648  1.709 -4.328 -4.247  3.150 -4.583 -0.869  0.006 -4.125 -1.543 -3.068 
    ML    73    71 6    76     4     1     2    70   119  -3.758  -3.940  -0.507  -2.670                  0.368 -0.385 -0.191  0.094 
    MR    74    71 6    76     4     1     1    70   118  -4.809  -3.838  -1.706  -0.766                  0.368 -0.385 -0.191  0.094 
     D    75    71 6    76     4     0     0    68   117  -4.568  -4.250  -2.265  -0.520                 
    IL    76    76 5    76     4     1     2    71   120  -1.686  -2.369  -1.117  -4.855                  0.000  0.000  0.000  0.000 
    IR    77    77 6    77     3     1     2    71   119  -1.442  -0.798  -4.142                          0.000  0.000  0.000  0.000 
                                             [ MATL   16 ]     18      - C - - -
    ML    78    77 6    80     3     1     3    69   118  -8.395  -0.015  -7.049                         -2.787  1.817 -3.606 -2.003 
     D    79    77 6    80     3     0     0    67   116  -8.048  -3.561  -0.134                         
    IL    80    80 3    80     3     1     2    70   118  -1.442  -0.798  -4.142                          0.000  0.000  0.000  0.000 
                                             [ MATL   17 ]     19      - u - - -
    ML    81    80 3    83     3     1     2    68   117  -8.395  -0.015  -7.049                          0.342 -1.078 -1.357  0.902 
     D    82    80 3    83     3     0     0    67   115  -8.048  -0.301  -2.440                         
    IL    83    83 3    83     3     1     1    69   117  -1.442  -0.798  -4.142                          0.000  0.000  0.000  0.000 
                                             [ MATL   18 ]     20      - g - - -
    ML    84    83 3    86     3     1     2    67   116  -9.028  -0.012  -7.345                          0.175 -0.191  0.434 -0.636 
     D    85    83 3    86     3     0     0    66   114  -5.620  -0.734  -1.403                         
    IL    86    86 3    86     3     1     1    68   116  -1.925  -0.554  -4.164                          0.000  0.000  0.000  0.000 
                                             [ MATR   19 ]      -     54 - g - -
    MR    87    86 3    89     5     1     1    66   115  -7.730  -0.025  -7.546  -7.758  -8.649         -0.833 -1.464  0.721  0.514 
     D    88    86 3    89     5     0     0    64   113  -5.352  -0.707  -2.978  -4.409  -2.404         
    IR    89    89 3    89     5     1     1    66   115  -2.408  -0.496  -5.920  -4.087  -5.193          0.000  0.000  0.000  0.000 
                                             [ MATP   20 ]     21     53 G C - -
    MP    90    89 3    94     6     2     2    65   114  -9.442  -9.382  -0.105  -8.158  -4.024  -8.833 -4.897 -3.355 -4.993 -0.029 -5.607 -5.032 -1.052 -5.316  0.780  3.517 -4.947 -1.041 -1.367 -4.717 -3.036 -3.896 
    ML    91    89 3    94     6     1     1    63   112  -6.250  -6.596  -1.310  -1.005  -6.446  -3.975  0.368 -0.385 -0.191  0.094 
    MR    92    89 3    94     6     1     1    63   112  -6.988  -5.717  -1.625  -5.695  -0.829  -3.908  0.368 -0.385 -0.191  0.094 
     D    93    89 3    94     6     0     0    59   108  -9.049  -7.747  -3.544  -4.226  -4.244  -0.319 
    IL    94    94 5    94     6     1     1    65   113  -2.579  -2.842  -0.760  -4.497  -5.274  -4.934  0.000  0.000  0.000  0.000 
    IR    95    95 6    95     5     1     1    64   113  -2.408  -0.496  -5.920  -4.087  -5.193          0.000  0.000  0.000  0.000 
                                             [ MATP   21 ]     22     52 C G - -
    MP    96    95 6   100     6     2     2    63   112  -9.355  -9.295  -0.018  -8.071  -8.351  -8.746 -5.759 -5.766 -5.229 -1.935 -3.736 -5.480  3.801 -4.670 -5.348 -1.817 -5.449 -3.762 -0.379 -5.743 -1.501 -4.157 
    ML    97    95 6   100     6     1     1    61   110  -6.250  -6.596  -1.310  -1.005  -6.446  -3.975  0.368 -0.385 -0.191  0.094 
    MR    98    95 6   100     6     1     1    62   110  -7.878  -6.607  -0.654  -6.585  -1.719  -4.799 -0.412 -1.401  1.198 -0.798 
     D    99    95 6   100     6     0     0    57   106  -9.049  -7.747  -3.544  -4.226  -4.244  -0.319 
    IL   100   100 5   100     6     1     1    63   111  -2.579  -2.842  -0.760  -4.497  -5.274  -4.934  0.000  0.000  0.000  0.000 
    IR   101   101 6   101     5     1     1    62   111  -2.408  -0.496  -5.920  -4.087  -5.193          0.000  0.000  0.000  0.000 
                                             [ MATP   22 ]     23     51 G C - -
    MP   102   101 6   106     6     2     2    61   110  -9.442  -9.382  -0.184  -8.158  -8.438  -3.176 -6.087 -3.760 -6.462 -0.765 -7.077 -5.189 -2.112 -6.697 -5.107  3.844 -5.371 -1.539 -2.473 -5.317 -4.247 -5.321 
    ML   103   101 6   106     6     1     1    60   108  -6.250  -6.596  -1.310  -1.005  -6.446  -3.975  0.368 -0.385 -0.191  0.094 
    MR   104   101 6   106     6     1     1    59   107  -6.988  -5.717  -1.625  -5.695  -0.829  -3.908  0.368 -0.385 -0.191  0.094 
     D   105   101 6   106     6     0     0    55   103  -9.049  -7.747  -3.544  -4.226  -4.244  -0.319 
    IL   106   106 5   106     6     1     1    61   109  -2.579  -2.842  -0.760  -4.497  -5.274  -4.934  0.000  0.000  0.000  0.000 
    IR   107   107 6   107     5     1     1    61   109  -2.408  -0.496  -5.920  -4.087  -5.193          0.000  0.000  0.000  0.000 
                                             [ MATP   23 ]     24     50 C G - -
    MP   108   107 6   112     4     2     2    60   108  -7.355  -1.216  -0.869  -5.976                 -5.400 -5.377 -4.938 -1.554 -3.497 -5.237  3.747 -4.392 -5.029 -1.407 -5.185 -3.349 -0.085 -5.409 -1.237 -3.845 
    ML   109   107 6   112     4     1     1    57   106  -3.758  -3.940  -0.507  -2.670                  0.368 -0.385 -0.191  0.094 
    MR   110   107 6   112     4     1     1    56   104  -4.809  -3.838  -1.706  -0.766                  0.368 -0.385 -0.191  0.094 
     D   111   107 6   112     4     0     0    51   100  -6.231  -5.912  -3.928  -0.145                 
    IL   112   112 5   112     4     1     1    59   107  -1.686  -2.369  -1.117  -4.855                  0.000  0.000  0.000  0.000 
    IR   113   113 6   113     3     1     1    59   107  -1.115  -0.938  -5.920                          0.000  0.000  0.000  0.000 
                                             [ MATL   24 ]     25      - u - - -
    ML   114   113 6   116     3     1     1    56   105  -1.464  -0.667  -7.000                          0.300 -0.196 -1.175  0.539 
     D   115   113 6   116     3     0     0    43    92  -8.202  -3.715  -0.120                         
    IL   116   116 3   116     3     1     1    58   107  -0.549  -1.709  -6.584                          0.000  0.000  0.000  0.000 
                                             [ MATL   25 ]     32      - C - - -
    ML   117   116 3   119     3     1     1    29    48  -8.346  -0.016  -7.000                         -2.673  1.802 -3.496 -1.908 
     D   118   116 3   119     3     0     0    28    46  -8.202  -3.715  -0.120                         
    IL   119   119 3   119     3     1     1    32    51  -1.442  -0.798  -4.142                          0.000  0.000  0.000  0.000 
                                             [ MATL   26 ]     33      - G - - -
    ML   120   119 3   122     3     1     1    28    47  -8.346  -0.016  -7.000                         -2.367 -3.692  1.852 -3.075 
     D   121   119 3   122     3     0     0    27    46  -8.202  -0.267  -2.594                         
    IL   122   122 3   122     3     1     1    31    50  -1.442  -0.798  -4.142                          0.000  0.000  0.000  0.000 
                                             [ MATL   27 ]     34      - A - - -
    ML   123   122 3   125     3     1     1    27    46  -9.028  -0.281  -2.513                          1.900 -3.773 -3.281 -3.455 
     D   124   122 3   125     3     0     0    26    45  -5.620  -0.734  -1.403                         
    IL   125   125 3   125     3     1     1    28    47  -1.925  -0.554  -4.164                          0.000  0.000  0.000  0.000 
                                             [ MATR   28 ]      -     47 - a - -
    MR   126   125 3   128     5     1     1    26    45  -7.476  -0.030  -7.291  -7.503  -8.395          0.989 -1.810  0.391 -1.254 
     D   127   125 3   128     5     0     0    25    44  -6.527  -0.271  -4.154  -5.585  -3.579         
    IR   128   128 3   128     5     1     1    27    45  -2.408  -0.496  -5.920  -4.087  -5.193          0.000  0.000  0.000  0.000 
                                             [ MATP   29 ]     35     46 u a - -
    MP   129   128 3   133     6     2     2    25    44  -9.442  -9.382  -0.017  -8.158  -8.438  -8.833 -3.646 -3.444 -3.666  0.352 -2.878 -4.429  2.238 -3.466 -3.646  1.651 -4.132 -1.298  2.276 -3.835 -0.497 -2.505 
    ML   130   128 3   133     6     1     1    25    44  -6.250  -6.596  -1.310  -1.005  -6.446  -3.975  0.368 -0.385 -0.191  0.094 
    MR   131   128 3   133     6     1     1    25    44  -6.988  -5.717  -1.625  -5.695  -0.829  -3.908  0.368 -0.385 -0.191  0.094 
     D   132   128 3   133     6     0     0    23    42  -9.049  -7.747  -3.544  -4.226  -4.244  -0.319 
    IL   133   133 5   133     6     1     1    25    44  -2.579  -2.842  -0.760  -4.497  -5.274  -4.934  0.000  0.000  0.000  0.000 
    IR   134   134 6   134     5     1     1    25    44  -2.408  -0.496  -5.920  -4.087  -5.193          0.000  0.000  0.000  0.000 
                                             [ MATP   30 ]     36     45 C G - -
    MP   135   134 6   139     4     2     2    23    42  -7.701  -7.908  -0.031  -6.322                 -4.183 -3.813 -4.089  0.003 -3.157 -4.746  3.001 -3.784 -4.075  1.895 -4.490 -1.567  0.720 -4.318 -0.760 -2.897 
    ML   136   134 6   139     4     1     1    24    43  -3.758  -3.940  -0.507  -2.670                  0.368 -0.385 -0.191  0.094 
    MR   137   134 6   139     4     1     1    24    43  -4.809  -3.838  -1.706  -0.766                  0.368 -0.385 -0.191  0.094 
     D   138   134 6   139     4     0     0    23    42  -4.568  -4.250  -2.265  -0.520                 
    IL   139   139 5   139     4     1     1    26    45  -1.686  -2.369  -1.117  -4.855                  0.000  0.000  0.000  0.000 
    IR   140   140 6   140     3     1     1    25    44  -1.442  -0.798  -4.142                          0.000  0.000  0.000  0.000 
                                             [ MATL   31 ]     37      - a - - -
    ML   141   140 6   143     3     1     1    20    39  -8.674  -0.013  -7.328                          0.782 -1.270 -1.456  0.586 
     D   142   140 6   143     3     0     0    20    39  -6.174  -1.687  -0.566                         
    IL   143   143 3   143     3     1     1    24    42  -1.442  -0.798  -4.142                          0.000  0.000  0.000  0.000 
                                             [ MATL   32 ]     38      - G - - -
    ML   144   143 3   146     3     1     1    19    38  -8.674  -0.344  -2.253                         -2.963 -4.348  1.905 -3.703 
     D   145   143 3   146     3     0     0    19    37  -6.174  -1.687  -0.566                         
    IL   146   146 3   146     3     1     1    23    42  -1.442  -0.798  -4.142                          0.000  0.000  0.000  0.000 
                                             [ MATL   33 ]     39      - c - - -
    ML   147   146 3   149     3     1     1    18    37  -8.346  -0.016  -7.000                          0.313  0.780 -1.522 -0.530 
     D   148   146 3   149     3     0     0    17    35  -8.202  -3.715  -0.120                         
    IL   149   149 3   149     3     1     1    22    40  -1.442  -0.798  -4.142                          0.000  0.000  0.000  0.000 
                                             [ MATL   34 ]     40      - U - - -
    ML   150   149 3   152     3     1     1    17    36  -8.346  -0.016  -7.000                         -2.212 -2.086 -2.974  1.775 
     D   151   149 3   152     3     0     0    15    34  -8.202  -3.715  -0.120                         
    IL   152   152 3   152     3     1     1    21    39  -1.442  -0.798  -4.142                          0.000  0.000  0.000  0.000 
                                             [ MATL   35 ]     41      - c - - -
    ML   153   152 3   155     3     1     1    16    34  -8.346  -0.016  -7.000                         -0.621  0.535  0.283 -0.547 
     D   154   152 3   155     3     0     0    14    33  -8.202  -3.715  -0.120                         
    IL   155   155 3   155     3     1     1    20    38  -1.442  -0.798  -4.142                          0.000  0.000  0.000  0.000 
                                             [ MATL   36 ]     42      - G - - -
    ML   156   155 3   158     3     1     1    14    33  -8.346  -0.016  -7.000                         -2.367 -3.692  1.852 -3.075 
     D   157   155 3   158     3     0     0    13    32  -8.202  -0.267  -2.594                         
    IL   158   158 3   158     3     1     1    19    37  -1.442  -0.798  -4.142                          0.000  0.000  0.000  0.000 
                                             [ MATL   37 ]     43      - A - - -
    ML   159   158 3   161     3     1     1    13    31  -8.674  -0.295  -2.454                          1.900 -3.773 -3.281 -3.455 
     D   160   158 3   161     3     0     0    13    32  -6.174  -1.687  -0.566                         
    IL   161   161 3   161     3     1     1    18    36  -1.442  -0.798  -4.142                          0.000  0.000  0.000  0.000 
                                             [ MATL   38 ]     44      - a - - -
    ML   162   161 3   164     2     1     1     1     1       *   0.000                                  0.995 -1.810  0.381 -1.255 
     D   163   161 3   164     2     0     0     0     0       *   0.000                                 
    IL   164   164 3   164     2     1     1    13    28  -1.823  -0.479                                  0.000  0.000  0.000  0.000 
                                             [ END    39 ]      -      - - - - -
     E   165   164 3    -1     0     0     0     0     0                                                 
//
HMMER3/f [3.1b3 | July 2016]
NAME  CRISPRCas_109
LENG  54
MAXL  134
ALPH  RNA
RF    no
MM    no
CONS  yes
CS    yes
MAP   yes
DATE  Mon Nov  1 15:07:12 2021
COM   [1] cmbuild -n CRISPRCas_109 -F CRISPRCas_109.cm CRISPRCas_109
NSEQ  5
EFFN  4.223633
CKSUM 97350111
STATS LOCAL MSV       -8.4041  0.72652
STATS LOCAL VITERBI   -9.4009  0.72652
STATS LOCAL FORWARD   -2.4749  0.72652
HMM          A        C        G        U   
            m->m     m->i     m->d     i->m     i->i     d->m     d->d
  COMPO   1.79632  1.13557  1.03871  1.83920
          1.38629  1.38629  1.38629  1.38629
          0.02817  4.27667  4.27667  1.46634  0.26236  0.00000        *
      1   4.05572  0.10684  3.87973  2.75902      1 C - - <
          1.38629  1.38629  1.38629  1.38629
          0.02817  4.27667  4.27667  1.46634  0.26236  1.09861  0.40547
      2   3.08555  3.97194  0.08806  3.92470      2 G - - <
          1.38629  1.38629  1.38629  1.38629
          0.02817  4.27667  4.27667  1.46634  0.26236  1.09861  0.40547
      3   2.30834  1.54525  0.52930  2.31974      3 G - - <
          1.38629  1.38629  1.38629  1.38629
          0.22654  4.27667  1.66696  1.46634  0.26236  1.09861  0.40547
      4   2.95112  2.85838  3.48007  0.15134      4 U - - -
          1.38629  1.38629  1.38629  1.38629
          0.03425  4.08438  4.08438  1.46634  0.26236  0.13725  2.05380
      5   3.02083  0.54418  2.80004  1.17082      5 C - - <
          1.38629  1.38629  1.38629  1.38629
          0.02817  4.27667  4.27667  1.46634  0.26236  1.09861  0.40547
      6   3.06501  3.94104  0.09066  3.88276      6 G - - <
          1.38629  1.38629  1.38629  1.38629
          0.26105  4.27667  1.53307  1.46634  0.26236  1.09861  0.40547
      7   1.17088  1.19291  2.23331  1.27513      7 a - - -
          1.38629  1.38629  1.38629  1.38629
          0.03543  4.05104  4.05104  1.46634  0.26236  2.86464  0.05869
      8   1.85596  0.85648  1.40244  1.75420      8 c - - -
          1.38629  1.38629  1.38629  1.38629
          0.03543  4.05104  4.05104  1.46634  0.26236  0.12105  2.17150
      9   3.87443  0.11576  3.77689  2.72345      9 C - - <
          1.38629  1.38629  1.38629  1.38629
          0.02817  4.27667  4.27667  1.46634  0.26236  1.09861  0.40547
     10   3.04716  3.91443  0.09298  3.84700     10 G - - <
          1.38629  1.38629  1.38629  1.38629
          0.02817  4.27667  4.27667  1.46634  0.26236  1.09861  0.40547
     11   2.29954  1.54565  0.53178  2.31302     11 G - - <
          1.38629  1.38629  1.38629  1.38629
          0.26105  1.53307  4.27667  1.38959  0.28659  1.09861  0.40547
     12   2.53964  0.68090  1.34841  1.86246     16 C - - <
          1.38629  1.38629  1.38629  1.38629
          0.02817  4.27667  4.27667  1.46634  0.26236  1.09861  0.40547
     13   2.29885  1.54568  0.53197  2.31249     17 G - - <
          1.38629  1.38629  1.38629  1.38629
          0.22654  4.27667  1.66696  1.46634  0.26236  1.09861  0.40547
     14   3.27789  0.13191  3.84680  2.74066     18 C - - -
          1.38629  1.38629  1.38629  1.38629
          0.03425  4.08438  4.08438  1.46634  0.26236  2.74695  0.06627
     15   1.15049  2.12252  2.31609  0.76544     19 u - - -
          1.38629  1.38629  1.38629  1.38629
          0.03425  4.08438  4.08438  1.46634  0.26236  0.13725  2.05380
     16   1.26319  1.52073  1.09073  1.81568     20 g - - -
          1.38629  1.38629  1.38629  1.38629
          0.02817  4.27667  4.27667  1.46634  0.26236  1.09861  0.40547
     17   2.58378  3.27648  0.16880  3.16841     21 G - - <
          1.38629  1.38629  1.38629  1.38629
          0.14720  4.27667  2.09565  1.46634  0.26236  1.09861  0.40547
     18   3.73581  0.14039  3.56955  2.53881     22 C - - <
          1.38629  1.38629  1.38629  1.38629
          0.03168  4.16114  4.16114  1.46634  0.26236  0.20364  1.69150
     19   3.06462  3.94044  0.09072  3.88195     23 G - - <
          1.38629  1.38629  1.38629  1.38629
          0.26105  4.27667  1.53307  1.46634  0.26236  1.09861  0.40547
     20   3.49217  0.17782  3.30566  2.34553     24 C - - <
          1.38629  1.38629  1.38629  1.38629
          0.03543  4.05104  4.05104  1.46634  0.26236  2.86464  0.05869
     21   1.17925  1.52254  2.19328  1.01395     25 u - - -
          1.38629  1.38629  1.38629  1.38629
          0.49549  0.98530  4.05104  1.40773  0.28064  2.86464  0.05869
     22   3.19893  0.14239  3.77082  2.67545     32 C - - -
          1.38629  1.38629  1.38629  1.38629
          0.03543  4.05104  4.05104  1.46634  0.26236  2.86464  0.05869
     23   2.99409  3.90882  0.10638  3.48129     33 G - - -
          1.38629  1.38629  1.38629  1.38629
          0.03543  4.05104  4.05104  1.46634  0.26236  0.12105  2.17150
     24   0.07172  3.96649  3.62755  3.74272     34 A - - -
          1.38629  1.38629  1.38629  1.38629
          0.02817  4.27667  4.27667  1.46634  0.26236  1.09861  0.40547
     25   2.29926  1.17226  1.46777  1.02287     35 u - - <
          1.38629  1.38629  1.38629  1.38629
          0.02817  4.27667  4.27667  1.46634  0.26236  1.09861  0.40547
     26   2.53824  0.68118  1.34848  1.86213     36 C - - <
          1.38629  1.38629  1.38629  1.38629
          0.02817  4.27667  4.27667  1.46634  0.26236  1.09861  0.40547
     27   0.84810  2.25362  2.38246  0.98235     37 a - - _
          1.38629  1.38629  1.38629  1.38629
          0.02817  4.27667  4.27667  1.46634  0.26236  1.09861  0.40547
     28   3.40786  4.36487  0.06793  3.91955     38 G - - _
          1.38629  1.38629  1.38629  1.38629
          0.26105  4.27667  1.53307  1.46634  0.26236  1.09861  0.40547
     29   1.16978  0.85324  2.42609  1.74211     39 c - - _
          1.38629  1.38629  1.38629  1.38629
          0.03543  4.05104  4.05104  1.46634  0.26236  2.86464  0.05869
     30   2.88730  2.80495  3.41441  0.16150     40 U - - _
          1.38629  1.38629  1.38629  1.38629
          0.03543  4.05104  4.05104  1.46634  0.26236  2.86464  0.05869
     31   1.80381  1.02278  1.19551  1.75339     41 c - - _
          1.38629  1.38629  1.38629  1.38629
          0.03543  4.05104  4.05104  1.46634  0.26236  2.86464  0.05869
     32   2.99409  3.90882  0.10638  3.48129     42 G - - _
          1.38629  1.38629  1.38629  1.38629
          0.03543  4.05104  4.05104  1.46634  0.26236  0.12105  2.17150
     33   0.07172  3.96649  3.62755  3.74272     43 A - - _
          1.38629  1.38629  1.38629  1.38629
          0.22654  4.27667  1.66696  1.46634  0.26236  1.09861  0.40547
     34   0.70097  2.62170  1.12620  2.23538     44 a - - _
          1.38629  1.38629  1.38629  1.38629
          0.03425  4.08438  4.08438  1.46634  0.26236  0.13725  2.05380
     35   2.11197  1.42034  0.62169  2.29928     45 G - - >
          1.38629  1.38629  1.38629  1.38629
          0.02817  4.27667  4.27667  1.46634  0.26236  1.09861  0.40547
     36   1.14082  1.56428  1.05996  2.08156     46 g - - >
          1.38629  1.38629  1.38629  1.38629
          0.22654  4.27667  1.66696  1.46634  0.26236  1.09861  0.40547
     37   0.70538  2.62149  1.11972  2.23483     47 a - - -
          1.38629  1.38629  1.38629  1.38629
          1.08865  0.91208  1.34078  0.72255  0.66459  0.13725  2.05380
     38   2.59331  3.42636  0.15995  3.20554     50 G - - >
          1.38629  1.38629  1.38629  1.38629
          0.03543  4.05104  4.05104  1.46634  0.26236  0.12105  2.17150
     39   3.80688  0.12146  3.67344  2.70655     51 C - - >
          1.38629  1.38629  1.38629  1.38629
          0.02817  4.27667  4.27667  1.46634  0.26236  1.09861  0.40547
     40   2.72009  3.60548  0.13775  3.33417     52 G - - >
          1.38629  1.38629  1.38629  1.38629
          0.02817  4.27667  4.27667  1.46634  0.26236  1.09861  0.40547
     41   1.99828  0.33022  3.10764  2.29306     53 C - - >
          1.38629  1.38629  1.38629  1.38629
          0.02817  4.27667  4.27667  1.46634  0.26236  1.09861  0.40547
     42   1.94840  2.38511  0.89343  1.03235     54 g - - -
          1.38629  1.38629  1.38629  1.38629
          0.02817  4.27667  4.27667  1.46634  0.26236  1.09861  0.40547
     43   2.56209  0.57958  1.46188  2.03315     55 C - - >
          1.38629  1.38629  1.38629  1.38629
          0.02817  4.27667  4.27667  1.46634  0.26236  1.09861  0.40547
     44   2.10913  1.42070  0.62270  2.29646     56 G - - >
          1.38629  1.38629  1.38629  1.38629
          0.02817  4.27667  4.27667  1.46634  0.26236  1.09861  0.40547
     45   2.56615  0.57874  1.46181  2.03448     57 C - - >
          1.38629  1.38629  1.38629  1.38629
          0.02817  4.27667  4.27667  1.46634  0.26236  1.09861  0.40547
     46   4.03117  0.10988  3.79373  2.75208     58 C - - >
          1.38629  1.38629  1.38629  1.38629
          0.02817  4.27667  4.27667  1.46634  0.26236  1.09861  0.40547
     47   3.02162  3.99167  0.09526  3.74360     59 G - - >
          1.38629  1.38629  1.38629  1.38629
          0.26105  4.27667  1.53307  1.46634  0.26236  1.09861  0.40547
     48   1.28470  1.33389  1.32417  1.64097     60 a - - -
          1.38629  1.38629  1.38629  1.38629
          0.03543  4.05104  4.05104  1.46634  0.26236  2.86464  0.05869
     49   1.81497  2.14817  1.40687  0.74328     61 u - - -
          1.38629  1.38629  1.38629  1.38629
          0.03543  4.05104  4.05104  1.46634  0.26236  0.12105  2.17150
     50   3.98916  0.11185  3.77215  2.74416     62 C - - >
          1.38629  1.38629  1.38629  1.38629
          0.02817  4.27667  4.27667  1.46634  0.26236  1.09861  0.40547
     51   1.28479  2.95360  0.49742  2.76391     63 G - - >
          1.38629  1.38629  1.38629  1.38629
          0.22654  1.66696  4.27667  0.14113  2.02782  1.09861  0.40547
     52   2.57588  0.57675  1.46165  2.03763     65 C - - >
          1.38629  1.38629  1.38629  1.38629
          0.02817  4.27667  4.27667  1.46634  0.26236  1.09861  0.40547
     53   4.10432  0.10666  3.83025  2.76524     66 C - - >
          1.38629  1.38629  1.38629  1.38629
          0.02817  4.27667  4.27667  1.46634  0.26236  1.09861  0.40547
     54   3.05462  4.04727  0.09088  3.80474     67 G - - >
          1.38629  1.38629  1.38629  1.38629
          0.01418  4.26268        *  1.46634  0.26236  0.00000        *
//
INFERNAL1/a [1.1.2 | July 2016]
NAME     CRISPRCas_10
STATES   280
NODES    76
CLEN     92
W        126
ALPH     RNA
RF       no
CONS     yes
MAP      yes
DATE     Mon Nov  1 13:47:17 2021
COM      [1] cmbuild -n CRISPRCas_10 -F CRISPRCas_10.cm CRISPRCas_10
COM      [2] cmcalibrate --cpu 12 CRISPRCas_10.cm
PBEGIN   0.05
PEND     0.05
WBETA    1e-07
QDBBETA1 1e-07
QDBBETA2 1e-15
N2OMEGA  1.52588e-05
N3OMEGA  1.52588e-05
ELSELF   -0.08926734
NSEQ     8
EFFN     2.800781
CKSUM    921441223
NULL     0.000  0.000  0.000  0.000 
EFP7GF   -9.7808 0.71870
ECMLC    0.57912    -6.39524     3.13785     1600000      299793  0.004003
ECMGC    0.38527   -15.32167    -2.60446     1600000       53693  0.007450
ECMLI    0.45970    -7.58464     4.09966     1600000      258163  0.004648
ECMGI    0.37696   -11.14258     1.31088     1600000       43737  0.009146
CM
                                             [ ROOT    0 ]      -      - - - - -
     S     0    -1 0     1     6     1     1   126   168  -9.238  -9.177  -0.019  -7.953  -8.233  -8.628 
    IL     1     1 2     1     6     3    36   128   170  -2.579  -2.842  -0.760  -4.497  -5.274  -4.934  0.000  0.000  0.000  0.000 
    IR     2     2 3     2     5     3    36   127   169  -2.408  -0.496  -5.920  -4.087  -5.193          0.000  0.000  0.000  0.000 
                                             [ MATP    1 ]      1    100 C G - -
    MP     3     2 3     7     6     6    41   126   168  -9.238  -9.177  -0.019  -7.953  -8.233  -8.628 -5.212 -5.173 -4.785 -1.358 -3.374 -5.109  3.713 -4.250 -4.864 -1.195 -5.046 -3.137  0.063 -5.235 -1.104 -3.684 
    ML     4     2 3     7     6     2    34   124   166  -6.250  -6.596  -1.310  -1.005  -6.446  -3.975  0.368 -0.385 -0.191  0.094 
    MR     5     2 3     7     6     2    33   124   166  -6.988  -5.717  -1.625  -5.695  -0.829  -3.908  0.368 -0.385 -0.191  0.094 
     D     6     2 3     7     6     0    28   121   163  -9.049  -7.747  -3.544  -4.226  -4.244  -0.319 
    IL     7     7 5     7     6     3    35   126   168  -2.579  -2.842  -0.760  -4.497  -5.274  -4.934  0.000  0.000  0.000  0.000 
    IR     8     8 6     8     5     3    36   125   167  -2.408  -0.496  -5.920  -4.087  -5.193          0.000  0.000  0.000  0.000 
                                             [ MATP    2 ]      2     99 C G - -
    MP     9     8 6    13     6     6    40   124   166  -9.238  -9.177  -0.019  -7.953  -8.233  -8.628 -4.358 -4.353 -4.083 -0.546 -2.790 -4.515  3.348 -3.584 -4.111 -0.363 -4.417 -2.353  0.789 -4.422  0.782 -2.946 
    ML    10     8 6    13     6     2    33   122   164  -6.250  -6.596  -1.310  -1.005  -6.446  -3.975  0.368 -0.385 -0.191  0.094 
    MR    11     8 6    13     6     2    32   122   164  -6.988  -5.717  -1.625  -5.695  -0.829  -3.908  0.368 -0.385 -0.191  0.094 
     D    12     8 6    13     6     0    27   119   161  -9.049  -7.747  -3.544  -4.226  -4.244  -0.319 
    IL    13    13 5    13     6     3    35   124   166  -2.579  -2.842  -0.760  -4.497  -5.274  -4.934  0.000  0.000  0.000  0.000 
    IR    14    14 6    14     5     3    35   123   165  -2.408  -0.496  -5.920  -4.087  -5.193          0.000  0.000  0.000  0.000 
                                             [ MATP    3 ]      3     98 C G - -
    MP    15    14 6    19     6     6    38   122   164  -9.238  -9.177  -0.019  -7.953  -8.233  -8.628 -5.212 -5.173 -4.785 -1.358 -3.374 -5.109  3.713 -4.250 -4.864 -1.195 -5.046 -3.137  0.063 -5.235 -1.104 -3.684 
    ML    16    14 6    19     6     2    32   120   162  -6.250  -6.596  -1.310  -1.005  -6.446  -3.975  0.368 -0.385 -0.191  0.094 
    MR    17    14 6    19     6     2    32   120   162  -6.988  -5.717  -1.625  -5.695  -0.829  -3.908  0.368 -0.385 -0.191  0.094 
     D    18    14 6    19     6     0    27   117   159  -9.049  -7.747  -3.544  -4.226  -4.244  -0.319 
    IL    19    19 5    19     6     3    34   122   164  -2.579  -2.842  -0.760  -4.497  -5.274  -4.934  0.000  0.000  0.000  0.000 
    IR    20    20 6    20     5     3    34   121   163  -2.408  -0.496  -5.920  -4.087  -5.193          0.000  0.000  0.000  0.000 
                                             [ MATP    4 ]      4     97 G C - -
    MP    21    20 6    25     6     5    37   120   162  -9.238  -9.177  -0.019  -7.953  -8.233  -8.628 -5.325 -3.377 -5.503 -0.203 -6.048 -4.913 -1.267 -5.770 -4.687  3.751 -4.987 -1.105 -1.638 -4.844 -3.339 -4.371 
    ML    22    20 6    25     6     2    32   118   161  -6.250  -6.596  -1.310  -1.005  -6.446  -3.975  0.368 -0.385 -0.191  0.094 
    MR    23    20 6    25     6     2    31   118   160  -6.988  -5.717  -1.625  -5.695  -0.829  -3.908  0.368 -0.385 -0.191  0.094 
     D    24    20 6    25     6     0    26   115   157  -9.049  -7.747  -3.544  -4.226  -4.244  -0.319 
    IL    25    25 5    25     6     2    33   120   162  -2.579  -2.842  -0.760  -4.497  -5.274  -4.934  0.000  0.000  0.000  0.000 
    IR    26    26 6    26     5     2    34   119   162  -2.408  -0.496  -5.920  -4.087  -5.193          0.000  0.000  0.000  0.000 
                                             [ MATP    5 ]      5     96 G C - -
    MP    27    26 6    31     6     5    35   118   160  -9.238  -9.177  -0.019  -7.953  -8.233  -8.628 -5.325 -3.377 -5.503 -0.203 -6.048 -4.913 -1.267 -5.770 -4.687  3.751 -4.987 -1.105 -1.638 -4.844 -3.339 -4.371 
    ML    28    26 6    31     6     2    31   117   159  -6.250  -6.596  -1.310  -1.005  -6.446  -3.975  0.368 -0.385 -0.191  0.094 
    MR    29    26 6    31     6     2    30   116   158  -6.988  -5.717  -1.625  -5.695  -0.829  -3.908  0.368 -0.385 -0.191  0.094 
     D    30    26 6    31     6     0    26   113   156  -9.049  -7.747  -3.544  -4.226  -4.244  -0.319 
    IL    31    31 5    31     6     2    32   118   160  -2.579  -2.842  -0.760  -4.497  -5.274  -4.934  0.000  0.000  0.000  0.000 
    IR    32    32 6    32     5     2    32   117   160  -2.408  -0.496  -5.920  -4.087  -5.193          0.000  0.000  0.000  0.000 
                                             [ MATP    6 ]      6     95 C G - -
    MP    33    32 6    37     6     5    33   116   158  -9.238  -9.177  -0.019  -7.953  -8.233  -8.628 -5.212 -5.173 -4.785 -1.358 -3.374 -5.109  3.713 -4.250 -4.864 -1.195 -5.046 -3.137  0.063 -5.235 -1.104 -3.684 
    ML    34    32 6    37     6     1    30   115   157  -6.250  -6.596  -1.310  -1.005  -6.446  -3.975  0.368 -0.385 -0.191  0.094 
    MR    35    32 6    37     6     1    28   114   157  -6.988  -5.717  -1.625  -5.695  -0.829  -3.908  0.368 -0.385 -0.191  0.094 
     D    36    32 6    37     6     0    25   112   154  -9.049  -7.747  -3.544  -4.226  -4.244  -0.319 
    IL    37    37 5    37     6     2    31   116   158  -2.579  -2.842  -0.760  -4.497  -5.274  -4.934  0.000  0.000  0.000  0.000 
    IR    38    38 6    38     5     2    31   115   158  -2.408  -0.496  -5.920  -4.087  -5.193          0.000  0.000  0.000  0.000 
                                             [ MATP    7 ]      7     94 C G - -
    MP    39    38 6    43     4     3    32   114   156  -7.267  -7.474  -0.042  -5.888                 -5.212 -5.173 -4.785 -1.358 -3.374 -5.109  3.713 -4.250 -4.864 -1.195 -5.046 -3.137  0.063 -5.235 -1.104 -3.684 
    ML    40    38 6    43     4     1    29   114   156  -3.758  -3.940  -0.507  -2.670                  0.368 -0.385 -0.191  0.094 
    MR    41    38 6    43     4     1    26   113   155  -4.809  -3.838  -1.706  -0.766                  0.368 -0.385 -0.191  0.094 
     D    42    38 6    43     4     0    25   112   154  -4.568  -4.250  -2.265  -0.520                 
    IL    43    43 5    43     4     2    30   115   157  -1.686  -2.369  -1.117  -4.855                  0.000  0.000  0.000  0.000 
    IR    44    44 6    44     3     1    30   114   156  -1.442  -0.798  -4.142                          0.000  0.000  0.000  0.000 
                                             [ MATL    8 ]      8      - c - - -
    ML    45    44 6    47     3     2    30   112   154  -8.263  -0.017  -6.917                          0.202  0.503 -0.667 -0.317 
     D    46    44 6    47     3     0    24   110   152  -6.174  -1.687  -0.566                         
    IL    47    47 3    47     3     1    29   113   155  -1.442  -0.798  -4.142                          0.000  0.000  0.000  0.000 
                                             [ MATL    9 ]      9      - U - - -
    ML    48    47 3    50     3     2    29   111   153  -8.263  -0.017  -6.917                         -2.052 -1.952 -2.809  1.748 
     D    49    47 3    50     3     0    24   109   151  -6.174  -1.687  -0.566                         
    IL    50    50 3    50     3     1    28   112   154  -1.442  -0.798  -4.142                          0.000  0.000  0.000  0.000 
                                             [ MATL   10 ]     10      - c - - -
    ML    51    50 3    53     3     2    28   110   152  -8.263  -0.017  -6.917                         -0.580  0.592  0.147 -0.483 
     D    52    50 3    53     3     0    23   108   150  -6.174  -1.687  -0.566                         
    IL    53    53 3    53     3     1    27   111   153  -1.442  -0.798  -4.142                          0.000  0.000  0.000  0.000 
                                             [ MATL   11 ]     11      - A - - -
    ML    54    53 3    56     3     2    27   109   151  -8.263  -0.017  -6.917                          1.822 -2.976 -2.549 -2.581 
     D    55    53 3    56     3     0    22   107   150  -6.174  -1.687  -0.566                         
    IL    56    56 3    56     3     1    27   110   152  -1.442  -0.798  -4.142                          0.000  0.000  0.000  0.000 
                                             [ MATL   12 ]     12      - u - - -
    ML    57    56 3    59     3     1    27   108   150  -8.635  -0.015  -6.953                         -0.368 -0.200  0.079  0.377 
     D    58    56 3    59     3     0    21   107   149  -5.620  -0.734  -1.403                         
    IL    59    59 3    59     3     1    25   109   151  -1.925  -0.554  -4.164                          0.000  0.000  0.000  0.000 
                                             [ MATR   13 ]      -     93 - u - -
    MR    60    59 3    62     3     1    26   107   149  -8.635  -0.015  -6.953                         -0.368 -0.200  0.079  0.377 
     D    61    59 3    62     3     0    19   105   147  -6.390  -1.568  -0.620                         
    IR    62    62 3    62     3     1    24   108   150  -1.925  -0.554  -4.164                          0.000  0.000  0.000  0.000 
                                             [ MATR   14 ]      -     92 - A - -
    MR    63    62 3    65     3     1    25   106   148  -8.635  -0.015  -6.953                          1.822 -2.976 -2.549 -2.581 
     D    64    62 3    65     3     0    18   104   146  -6.390  -1.568  -0.620                         
    IR    65    65 3    65     3     1    24   107   149  -1.925  -0.554  -4.164                          0.000  0.000  0.000  0.000
[truncated: 6,211,705 more chars]
